# Supplementary material for: Comprehensive circular RNA profiling provides insight into colorectal cancer pathogenesis and reveals diagnostically relevant biomarkers
Source: Clin Transl Med. 2024 Oct 13;14(10):e70049. doi: 10.1002/ctm2.70049 (PMC11471576; doi:10.1002/ctm2.70049)
Supplement: Supplementary file 3 — Supporting information [file CTM2-14-e70049-s006.csv]

Table S1 Clinical information of the participants in this study.
Clinical stage	Number	Age < 50	Age > 50	Man (Percentage)	Woman (Percentage)
Stage I	2(7.14%)	1(50%£©	1(50%)	1(50%)	1(50%£©
Stage II	12(42.86%)	4(33.33%)	8(66.66%)	5(41.67%)	7(58.33%)
Stage III	11(39.29%)	4(36.36%)	7(63.63%)	4(36.37%)	7(63.63%)
Stage IV	3(10.71%)	0(0%)	3(100%)	1(33.33%)	2(66.67%)
