# Supplementary material for: Comprehensive circular RNA profiling provides insight into colorectal cancer pathogenesis and reveals diagnostically relevant biomarkers
Source: Clin Transl Med. 2024 Oct 13;14(10):e70049. doi: 10.1002/ctm2.70049 (PMC11471576; doi:10.1002/ctm2.70049)
Supplement: Supplementary file 4 — Supporting information [file CTM2-14-e70049-s004.csv]

Table S2:quality control of the raw sequencing result.
Filename	Filename_2	raw_reads	cleam_reads	MD5	Filename	Filename_2	STAR_mapped_rate	BWA_mapped_rate
N-1_raw_1.fq.gz	1032245-N_raw_1.fq.gz	56794638	56570350	19572755818e1047cbd5390a381153fa	N1	1032245-N	96.06%	99.97%
N-1_raw_2.fq.gz	1032245-N_raw_2.fq.gz	56794638	56570350	43e109278eefabb9de80f8d574a7c343	P1	1032245-P	95.49%	99.92%
P-1_raw_1.fq.gz	1032245-P_raw_1.fq.gz	51022796	50652866	6999c44e8e26010ea646b3f789623aa8	T1	1032245-T	94.91%	99.92%
P-1_raw_2.fq.gz	1032245-P_raw_2.fq.gz	51022796	50652866	1b906f817abf3ea58582cde20d47b4a1	N2	1039868-N	92.82%	99.12%
T-1_raw_1.fq.gz	1032245-T_raw_1.fq.gz	66296664	65816448	9303dfb90674e52ce7b885ad3dc17074	P2	1039868-P	94.58%	99.74%
T-1_raw_2.fq.gz	1032245-T_raw_2.fq.gz	66296664	65816448	17f11a9c9db92d0eb0e98a2d35e4e92c	T2	1039868-T	95.27%	99.63%
N-2_raw_1.fq.gz	1039868-N_raw_1.fq.gz	64735004	64446996	d716928bfbba4977fc4c9d9b4d64bdc8	N3	1042353-N	91.66%	98.79%
N-2_raw_2.fq.gz	1039868-N_raw_2.fq.gz	64735004	64446996	0fc7c83717370fff8022e6ad29693f9e	P3	1042353-P	91.26%	99.66%
P-2_raw_1.fq.gz	1039868-P_raw_1.fq.gz	56006656	55767770	8364906843fd690e11076d3933fbaf81	T3	1042353-T	95.09%	99.92%
P-2_raw_2.fq.gz	1039868-P_raw_2.fq.gz	56006656	55767770	1812ed8388d62ce144c0b6c637a34c4e	N4	1042745-N	93.83%	99.20%
T-2_raw_1.fq.gz	1039868-T_raw_1.fq.gz	49558338	49317539	e1e84c43fb09089a8b7594de28764bdb	P4	1042745-P	95.40%	99.63%
T-2_raw_2.fq.gz	1039868-T_raw_2.fq.gz	49558338	49317539	44977f5e2f2cbbfcb0557f45faffa9e1	T4	1042745-T	95.11%	99.53%
N-3_raw_1.fq.gz	1042353-N_raw_1.fq.gz	49172871	48986314	47fa902f077a0ed261bda07e404067e4	N5	1043773-N	95.84%	99.97%
N-3_raw_2.fq.gz	1042353-N_raw_2.fq.gz	49172871	48986314	f9c0c61e883f5cc5ca81b410e6acf43c	P5	1043773-P	95.41%	99.95%
P-3_raw_1.fq.gz	1042353-P_raw_1.fq.gz	46920286	46745778	b3ce417612f6bb34431019d3e975869f	T5	1043773-T	95.91%	99.96%
P-3_raw_2.fq.gz	1042353-P_raw_2.fq.gz	46920286	46745778	b7623292b295a51465fa6c5f260a16a3	N6	1045386-N	95.18%	99.83%
T-3_raw_1.fq.gz	1042353-T_raw_1.fq.gz	48422316	48184654	a22a255f536a0d62bec74e3b20a83aeb	P6	1045386-P	95.18%	99.80%
T-3_raw_2.fq.gz	1042353-T_raw_2.fq.gz	48422316	48184654	fc7a1f707aa9dfd8e69142a77001015c	T6	1045386-T	97.63%	99.94%
N-4_raw_1.fq.gz	1042745-N_raw_1.fq.gz	45985067	45832823	2b865d544306e9dea2bc9339ffbcc4aa	N7	1045549-N	93.04%	99.28%
N-4_raw_2.fq.gz	1042745-N_raw_2.fq.gz	45985067	45832823	c11ac4af6b12cb6beaddb01d5fd32062	P7	1045549-P	93.58%	99.36%
P-4_raw_1.fq.gz	1042745-P_raw_1.fq.gz	48617585	48444311	8c939fc79279681ea151753e4a71feee	T7	1045549-T	88.16%	97.88%
P-4_raw_2.fq.gz	1042745-P_raw_2.fq.gz	48617585	48444311	2207c88ec4ca5e704cae2b5f3eabfa12	N8	1046191-N	94.98%	99.82%
T-4_raw_1.fq.gz	1042745-T_raw_1.fq.gz	55335250	55080800	8c05de601b2e654062f0a6dc4f2b9d0d	P8	1046191-P	95.06%	99.85%
T-4_raw_2.fq.gz	1042745-T_raw_2.fq.gz	55335250	55080800	212b0cfc7d2b6ad6df326fb50d672461	T8	1046191-T	95.72%	99.90%
N-5_raw_1.fq.gz	1043773-N_raw_1.fq.gz	59506142	59273993	0c64efbd23f0e3d469701b3665506bfa	N9	1046287-N	95.97%	99.93%
N-5_raw_2.fq.gz	1043773-N_raw_2.fq.gz	59506142	59273993	891a0e78ed90bf1958d848f0edcf5713	P9	1046287-P	95.59%	99.90%
P-5_raw_1.fq.gz	1043773-P_raw_1.fq.gz	47747487	47512019	7468c3d392da3be33f92305478025e31	T9	1046287-T	95.86%	99.95%
P-5_raw_2.fq.gz	1043773-P_raw_2.fq.gz	47747487	47512019	07e03e3e2c1e2e9e858dcc9bbb997d3b	N10	1046349-N	97.58%	99.92%
T-5_raw_1.fq.gz	1043773-T_raw_1.fq.gz	68003158	67733390	6062ba7a23848bd61a29c186932a5d0e	P10	1046349-P	95.43%	99.92%
T-5_raw_2.fq.gz	1043773-T_raw_2.fq.gz	68003158	67733390	46bd4320eecec60df31bfa89cdf56717	T10	1046349-T	92.84%	99.39%
N-6_raw_1.fq.gz	1045386-N_raw_1.fq.gz	59281552	59005777	39ee7fe1b80deab5cf9f27beb694d37c	N11	1046499-N	95.49%	99.66%
N-6_raw_2.fq.gz	1045386-N_raw_2.fq.gz	59281552	59005777	f8202851cadb988d0986967adcf66801	P11	1046499-P	95.56%	99.75%
P-6_raw_1.fq.gz	1045386-P_raw_1.fq.gz	62549913	62281802	16166bffc107cf6081192faa970e5dc1	T11	1046499-T	94.98%	99.81%
P-6_raw_2.fq.gz	1045386-P_raw_2.fq.gz	62549913	62281802	51eac24f66d2dbc76c2e0af1da4cb4f6	N12	1047291-N	96.01%	99.91%
T-6_raw_1.fq.gz	1045386-T_raw_1.fq.gz	46331866	46154882	6733c34b50781cce9d67710ab3af2403	P12	1047291-P	95.54%	99.87%
T-6_raw_2.fq.gz	1045386-T_raw_2.fq.gz	46331866	46154882	6f4d6c8df96f73f4025824e5428a9ae9	T12	1047291-T	97.19%	99.92%
N-7_raw_1.fq.gz	1045549-N_raw_1.fq.gz	103229758	102606496	c441ace01c8e68a4527053850373a0d4	N13	1047831-N	96.92%	99.84%
N-7_raw_2.fq.gz	1045549-N_raw_2.fq.gz	103229758	102606496	2a16176949818da4a478281294f5d243	P13	1047831-P	95.60%	99.85%
P-7_raw_1.fq.gz	1045549-P_raw_1.fq.gz	72145409	71869854	d01dfc82814a2422594f774bde7f1c0e	T13	1047831-T	94.38%	99.55%
P-7_raw_2.fq.gz	1045549-P_raw_2.fq.gz	72145409	71869854	57b84c73a7948dec425365b0cfd87b7a	N14	1047912-N	95.97%	99.97%
T-7_raw_1.fq.gz	1045549-T_raw_1.fq.gz	42120305	41960519	a188635313d9e7968f484ccc1c595590	P14	1047912-P	95.53%	99.84%
T-7_raw_2.fq.gz	1045549-T_raw_2.fq.gz	42120305	41960519	e72e00b2a05101f1a98acf1244bdacf9	T14	1047912-T	93.77%	99.50%
N-8_raw_1.fq.gz	1046191-N_raw_1.fq.gz	47861761	47577887	81ecbad49442d1d1044bd62afaba5b98	N15	1048720-N	91.89%	99.04%
N-8_raw_2.fq.gz	1046191-N_raw_2.fq.gz	47861761	47577887	3252068eddebb5866634137a31500d53	P15	1048720-P	94.83%	99.79%
P-8_raw_1.fq.gz	1046191-P_raw_1.fq.gz	56636365	56250149	0816f63352e5188c7dc3d350a8c184ca	T15	1048720-T	97.48%	99.93%
P-8_raw_2.fq.gz	1046191-P_raw_2.fq.gz	56636365	56250149	5a286f1a22cf22fe4ef6cbee42c83006	N16	1049983-N	94.28%	99.39%
T-8_raw_1.fq.gz	1046191-T_raw_1.fq.gz	55186803	54796154	5ee6045efe0b90d27f71bc97ff89833a	P16	1049983-P	91.47%	98.44%
T-8_raw_2.fq.gz	1046191-T_raw_2.fq.gz	55186803	54796154	939419ce82917ecf3fa03fd994f1380a	T16	1049983-T	94.35%	99.69%
N-9_raw_1.fq.gz	1046287-N_raw_1.fq.gz	58279105	58053507	a25058c5094636ca20e88155d8bc2aca	N17	1050700-N	95.95%	99.96%
N-9_raw_2.fq.gz	1046287-N_raw_2.fq.gz	58279105	58053507	c7b0dc2dacbbbb376acb6c0bcf7b8562	P17	1050700-P	95.69%	99.97%
P-9_raw_1.fq.gz	1046287-P_raw_1.fq.gz	50513441	50312602	65de96e581df2b06ff9966a71e41961b	T17	1050700-T	97.47%	99.95%
P-9_raw_2.fq.gz	1046287-P_raw_2.fq.gz	50513441	50312602	75648f75b8a2588947729b7aa11642b4	N18	1051316-N	94.95%	99.91%
T-9_raw_1.fq.gz	1046287-T_raw_1.fq.gz	43320273	43164091	a87432925723d6f21006d4d772a93041	P18	1051316-P	94.56%	99.82%
T-9_raw_2.fq.gz	1046287-T_raw_2.fq.gz	43320273	43164091	ea2dba5440a12d48c235f56f23547e82	T18	1051316-T	94.30%	99.60%
N-10_raw_1.fq.gz	1046349-N_raw_1.fq.gz	42289610	42110465	78bf2afe59b1c6f86d3ec0549e1ddf49	N19	1054390-N	92.86%	99.34%
N-10_raw_2.fq.gz	1046349-N_raw_2.fq.gz	42289610	42110465	a78c09500347a72550b8008d3c1b2310	P19	1054390-P	93.40%	99.64%
P-10_raw_1.fq.gz	1046349-P_raw_1.fq.gz	56576526	56319975	0f3e699136698e30ba556c176a0340e3	T19	1054390-T	94.31%	99.91%
P-10_raw_2.fq.gz	1046349-P_raw_2.fq.gz	56576526	56319975	b197bad07a03b892be9461be019bb0c2	N20	1056166-N	94.56%	99.92%
T-10_raw_1.fq.gz	1046349-T_raw_1.fq.gz	48452027	48253222	a2cd70bddd47854426e358f7cfbb6ddb	P20	1056166-P	95.07%	99.91%
T-10_raw_2.fq.gz	1046349-T_raw_2.fq.gz	48452027	48253222	3fbe8581b787a30a702e1aff7507f78c	T20	1056166-T	94.63%	99.87%
N-11_raw_1.fq.gz	1046499-N_raw_1.fq.gz	52530910	52233313	f4778f057a1230d7329df4e2f215cb6b	N21	272577-N	95.56%	99.66%
N-11_raw_2.fq.gz	1046499-N_raw_2.fq.gz	52530910	52233313	80fe884dc6c48ea33e85af6c80730702	P21	272577-P	90.67%	99.25%
P-11_raw_1.fq.gz	1046499-P_raw_1.fq.gz	111464991	110730215	7b0bdea9aff58119a2619d04e8917aed	T21	272577-T	94.27%	99.72%
P-11_raw_2.fq.gz	1046499-P_raw_2.fq.gz	111464991	110730215	665125c60e7bc1e08f041c3773d8d160	N22	451368-N	95.31%	99.91%
T-11_raw_1.fq.gz	1046499-T_raw_1.fq.gz	77189258	76592631	3c1d40a8dbd5c3c8e122621ff1aee094	P22	451368-P	95.27%	99.95%
T-11_raw_2.fq.gz	1046499-T_raw_2.fq.gz	77189258	76592631	37095c7b6bbe59694d0ba081d5eba6f9	T22	451368-T	95.56%	99.89%
N-12_raw_1.fq.gz	1047291-N_raw_1.fq.gz	58497451	58298627	abdc9640befb6bbfb2a54e1ee9d44e85	N23	477022-N	94.24%	99.65%
N-12_raw_2.fq.gz	1047291-N_raw_2.fq.gz	58497451	58298627	1b9cdb65dd5fecac53a2384685230f1e	P23	477022-P	94.29%	99.67%
P-12_raw_1.fq.gz	1047291-P_raw_1.fq.gz	59175714	58975404	f9b4e800e634f028551bf7702b661651	T23	477022-T	96.26%	99.85%
P-12_raw_2.fq.gz	1047291-P_raw_2.fq.gz	59175714	58975404	43c9cad340054e54f762e72ed808fd95	N24	515975-N	88.96%	98.29%
T-12_raw_1.fq.gz	1047291-T_raw_1.fq.gz	44659112	44505217	453d79df4e75df2cfdc94b25617919db	P24	515975-P	96.03%	99.70%
T-12_raw_2.fq.gz	1047291-T_raw_2.fq.gz	44659112	44505217	77f345e83f41daa6cf161c3feb417f79	T24	515975-T	96.77%	99.83%
N-13_raw_1.fq.gz	1047831-N_raw_1.fq.gz	44085034	43901164	2fc19ef13b1156dac8f10ca97394232d	N25	522638-N	95.82%	99.87%
N-13_raw_2.fq.gz	1047831-N_raw_2.fq.gz	44085034	43901164	6788727c7922d3a33502b44922d7759a	P25	522638-P	95.56%	99.89%
P-13_raw_1.fq.gz	1047831-P_raw_1.fq.gz	59733256	59511247	edc1ad81e45593dde8f0b196b4373740	T25	522638-T	97.51%	99.96%
P-13_raw_2.fq.gz	1047831-P_raw_2.fq.gz	59733256	59511247	0c4ac6d6ac08b49094ca3a011f5d4c94	N26	548142-N	95.75%	99.88%
T-13_raw_1.fq.gz	1047831-T_raw_1.fq.gz	50050987	49824981	7ee780c4ef855b96ed3cee8320a54ef6	P26	548142-P	95.76%	99.93%
T-13_raw_2.fq.gz	1047831-T_raw_2.fq.gz	50050987	49824981	72632a4cf0c035d842b1a98137491362	T26	548142-T	94.36%	99.95%
N-14_raw_1.fq.gz	1047912-N_raw_1.fq.gz	53619983	53414051	4240e3b5053f1361067dc64b7c53cf3f	N27	649867-N	94.90%	99.94%
N-14_raw_2.fq.gz	1047912-N_raw_2.fq.gz	53619983	53414051	cb5f06134437b2eda88fc258baf014c2	P27	649867-P	94.96%	99.93%
P-14_raw_1.fq.gz	1047912-P_raw_1.fq.gz	89146697	88837188	48b539df05074b14e0e9a71b93d9de40	T27	649867-T	95.08%	99.80%
P-14_raw_2.fq.gz	1047912-P_raw_2.fq.gz	89146697	88837188	350de6b0661309f3b466ddce0e5ef2b9	N28	685749-N	97.21%	99.90%
T-14_raw_1.fq.gz	1047912-T_raw_1.fq.gz	55302290	55091153	71341539aa66f4012eafeda94c774155	P28	685749-P	96.29%	99.95%
T-14_raw_2.fq.gz	1047912-T_raw_2.fq.gz	55302290	55091153	ba3f314e17804eda0848225302229c6d	T28	685749-T	93.73%	99.57%
N-15_raw_1.fq.gz	1048720-N_raw_1.fq.gz	60159313	59756872	cac2793306c1a9dbb62bad416d4aa85f	N29	843725-N	95.49%	99.91%
N-15_raw_2.fq.gz	1048720-N_raw_2.fq.gz	60159313	59756872	0b3223f2fb52c228929c50be469d8839	P29	843725-P	96.80%	99.90%
P-15_raw_1.fq.gz	1048720-P_raw_1.fq.gz	52238361	51858311	5a73933816bd30e0b34ff7b91f941675	T29	843725-T	96.16%	99.96%
P-15_raw_2.fq.gz	1048720-P_raw_2.fq.gz	52238361	51858311	b740d4cb33ff05a7b9fb9846ad6b0de2	N30	99272-N	95.62%	99.97%
T-15_raw_1.fq.gz	1048720-T_raw_1.fq.gz	46575674	46420758	a03c09ebfbfcb1915b3c6641d996161f	P30	99272-P	97.33%	99.97%
T-15_raw_2.fq.gz	1048720-T_raw_2.fq.gz	46575674	46420758	33286a5e75c06267c7fd31ba230b95ec	T30	99272-T	97.47%	99.97%
N-16_raw_1.fq.gz	1049983-N_raw_1.fq.gz	56380286	56072867	4ec211875f94b0d6063c5e0040409386
N-16_raw_2.fq.gz	1049983-N_raw_2.fq.gz	56380286	56072867	fbdbf1c96c2474de18822ef692695045
P-16_raw_1.fq.gz	1049983-P_raw_1.fq.gz	43037897	42863270	2afd13bc2294aa3d2262e94e7a037460
P-16_raw_2.fq.gz	1049983-P_raw_2.fq.gz	43037897	42863270	1a90d102f7a7535426a912bb9d07f91c
T-16_raw_1.fq.gz	1049983-T_raw_1.fq.gz	44971336	44771033	ded6006b3d2bb0424d61fdf29c3db581
T-16_raw_2.fq.gz	1049983-T_raw_2.fq.gz	44971336	44771033	aed1804ff22e36901c3c516464175847
N-17_raw_1.fq.gz	1050700-N_raw_1.fq.gz	50662837	50441716	719316148a054e48c5d05f29ab2d946c
N-17_raw_2.fq.gz	1050700-N_raw_2.fq.gz	50662837	50441716	eb332a0ffe620eaed92d0435b0707713
P-17_raw_1.fq.gz	1050700-P_raw_1.fq.gz	41509030	41339834	2b79ef1d3017fb41fd48814bd62e6048
P-17_raw_2.fq.gz	1050700-P_raw_2.fq.gz	41509030	41339834	8df855851d111d615b2eacb6a15cc5fb
T-17_raw_1.fq.gz	1050700-T_raw_1.fq.gz	65917406	65616220	5e0df9d51d8fbd40431141cce709dcc6
T-17_raw_2.fq.gz	1050700-T_raw_2.fq.gz	65917406	65616220	e2a2d072c154f8d5257b6fc52335b0d6
N-18_raw_1.fq.gz	1051316-N_raw_1.fq.gz	39943952	39681704	f93b14f691a6bee790ffc2cacf0ec645
N-18_raw_2.fq.gz	1051316-N_raw_2.fq.gz	39943952	39681704	8d7fc6012f1a648741ebb36fd03fd2e7
P-18_raw_1.fq.gz	1051316-P_raw_1.fq.gz	43222682	42884048	2b23359251034487e6ae23a7f3e62564
P-18_raw_2.fq.gz	1051316-P_raw_2.fq.gz	43222682	42884048	cb067e46f211e46d3f16bce6a9df9c74
T-18_raw_1.fq.gz	1051316-T_raw_1.fq.gz	54575498	54182656	5c6b745d30285424033b0833427570ba
T-18_raw_2.fq.gz	1051316-T_raw_2.fq.gz	54575498	54182656	22c1b3f5f61da75f506940f7eb248295
N-19_raw_1.fq.gz	1054390-N_raw_1.fq.gz	74427845	73887364	0349538390bbe4d44b0173a5c90de861
N-19_raw_2.fq.gz	1054390-N_raw_2.fq.gz	74427845	73887364	c8f404d78092ad4d7e3ff154b17452dc
P-19_raw_1.fq.gz	1054390-P_raw_1.fq.gz	64135543	63808147	8f81e404e1014947195c126d601eec81
P-19_raw_2.fq.gz	1054390-P_raw_2.fq.gz	64135543	63808147	edd4100a797851ef8af8fb85d338dcd5
T-19_raw_1.fq.gz	1054390-T_raw_1.fq.gz	60400580	60047137	b59bffa9c01c32e7cad269b7f297503c
T-19_raw_2.fq.gz	1054390-T_raw_2.fq.gz	60400580	60047137	a12a7660dcb8b45eced38bddaff11b52
N-20_raw_1.fq.gz	1056166-N_raw_1.fq.gz	57485392	57167498	bfa3e861617d2b61285f0d7ec0dadb40
N-20_raw_2.fq.gz	1056166-N_raw_2.fq.gz	57485392	57167498	27fad2a88e33657654395aec95f80566
P-20_raw_1.fq.gz	1056166-P_raw_1.fq.gz	52298819	51932992	8b796d5d959a35988faae8ab1b70b010
P-20_raw_2.fq.gz	1056166-P_raw_2.fq.gz	52298819	51932992	fd68cf54f7a438af7ff9f9617093c69e
T-20_raw_1.fq.gz	1056166-T_raw_1.fq.gz	48207666	47997606	87e2ad73f7ae909b3ad54b4b7307f620
T-20_raw_2.fq.gz	1056166-T_raw_2.fq.gz	48207666	47997606	b9744df4b322e0915e0dc4e6855d5c92
N-21_raw_1.fq.gz	272577-N_raw_1.fq.gz	47974587	47777602	db819174ea045676838e27608a046a25
N-21_raw_2.fq.gz	272577-N_raw_2.fq.gz	47974587	47777602	f92103d72211471757305dddd825289e
P-21_raw_1.fq.gz	272577-P_raw_1.fq.gz	59846449	59345091	cd198c13ea2d5f4fcc872eb10713a5b7
P-21_raw_2.fq.gz	272577-P_raw_2.fq.gz	59846449	59345091	b02cd7442fa7a9162d3ef81af7be2810
T-21_raw_1.fq.gz	272577-T_raw_1.fq.gz	41868406	41676449	6baddf1736877312b98dcc411b00831b
T-21_raw_2.fq.gz	272577-T_raw_2.fq.gz	41868406	41676449	741cf1343af0d1411f6a0c2c0aa27087
N-22_raw_1.fq.gz	451368-N_raw_1.fq.gz	45627755	45298805	37da7ff0400f35ac219f7a6e90ef15e8
N-22_raw_2.fq.gz	451368-N_raw_2.fq.gz	45627755	45298805	fbb32c500f198efe9015f2bc6a32ebd8
P-22_raw_1.fq.gz	451368-P_raw_1.fq.gz	41924675	41716298	092e06e2820b4b287ebdca266502604a
P-22_raw_2.fq.gz	451368-P_raw_2.fq.gz	41924675	41716298	91491ebb3258b9b67758752a2a0ef7f1
T-22_raw_1.fq.gz	451368-T_raw_1.fq.gz	58579512	58141456	ab4ee6838200e3091aa99dd65f251cc7
T-22_raw_2.fq.gz	451368-T_raw_2.fq.gz	58579512	58141456	f1540695a2cf4f6f54fc4afe0590614a
N-23_raw_1.fq.gz	477022-N_raw_1.fq.gz	65616435	65356877	4580fe6774dc157b3007a6ce6c398f07
N-23_raw_2.fq.gz	477022-N_raw_2.fq.gz	65616435	65356877	7c01412b1cc4f8706172fc2a4db02bba
P-23_raw_1.fq.gz	477022-P_raw_1.fq.gz	62763797	62523890	db7912ee7ab7af1485e4dff421ff83cc
P-23_raw_2.fq.gz	477022-P_raw_2.fq.gz	62763797	62523890	55aafdb7824b7c0cc8767571691e9907
T-23_raw_1.fq.gz	477022-T_raw_1.fq.gz	51296288	51084169	26caf74ba9dca616d2beffb949d3200c
T-23_raw_2.fq.gz	477022-T_raw_2.fq.gz	51296288	51084169	f1d8364769f42d23bc10738c94decece
N-24_raw_1.fq.gz	515975-N_raw_1.fq.gz	58891849	58639983	0ab2aa278afaf9802ba397d94f0a61fa
N-24_raw_2.fq.gz	515975-N_raw_2.fq.gz	58891849	58639983	9d88be15e2d8839962fe87e30e84eae2
P-24_raw_1.fq.gz	515975-P_raw_1.fq.gz	41760062	41585234	7b7f0c7fdb74a4af21cb21ef985dfd84
P-24_raw_2.fq.gz	515975-P_raw_2.fq.gz	41760062	41585234	1626df31e0bab30fc627fed9457ade58
T-24_raw_1.fq.gz	515975-T_raw_1.fq.gz	42127376	41988334	d26b4437d5ac56ea9ede338c5498478e
T-24_raw_2.fq.gz	515975-T_raw_2.fq.gz	42127376	41988334	b20e634302c837df1818180f6ff7d727
N-25_raw_1.fq.gz	522638-N_raw_1.fq.gz	45802494	45616755	6fb7012a638ca62e87ad251fc7cdafb0
N-25_raw_2.fq.gz	522638-N_raw_2.fq.gz	45802494	45616755	c95e37f50ec48b1583290760359dd33b
P-25_raw_1.fq.gz	522638-P_raw_1.fq.gz	66373378	66103121	542d9e0951a0bc9a92df48306cc1f382
P-25_raw_2.fq.gz	522638-P_raw_2.fq.gz	66373378	66103121	5d60829b14f6e88dcf15e7e87297bd5a
T-25_raw_1.fq.gz	522638-T_raw_1.fq.gz	47446256	47248941	c5cd29716b90ce32dd163f3175d10f6b
T-25_raw_2.fq.gz	522638-T_raw_2.fq.gz	47446256	47248941	d57574db1f313a8c131822df5484d527
N-26_raw_1.fq.gz	548142-N_raw_1.fq.gz	79095007	78606167	7d70e9b57a4d80021a45a6fc768b7d6c
N-26_raw_2.fq.gz	548142-N_raw_2.fq.gz	79095007	78606167	51e68c880e254f200721effd10ff172c
P-26_raw_1.fq.gz	548142-P_raw_1.fq.gz	59962989	59646829	b17b1f38a64fd4a10760a3d81f50dd25
P-26_raw_2.fq.gz	548142-P_raw_2.fq.gz	59962989	59646829	b5fc04f924745eefd58f75ddf91a3d46
T-26_raw_1.fq.gz	548142-T_raw_1.fq.gz	50144743	49889436	72fcb908e99f756696073d19a6283803
T-26_raw_2.fq.gz	548142-T_raw_2.fq.gz	50144743	49889436	3a7d4fdfe51bbffd1d50dcda1efe6df7
N-27_raw_1.fq.gz	649867-N_raw_1.fq.gz	56979299	56686260	8144c89ec5a1233c0c95f30b74c88662
N-27_raw_2.fq.gz	649867-N_raw_2.fq.gz	56979299	56686260	78b5650bf5ca878ff764fb2f238acbb0
P-27_raw_1.fq.gz	649867-P_raw_1.fq.gz	70694776	70360320	6a1344ee410beb7713e5ac3fd241fb0d
P-27_raw_2.fq.gz	649867-P_raw_2.fq.gz	70694776	70360320	2d2d22b3f59e8d7b02e325c28f82c4ab
T-27_raw_1.fq.gz	649867-T_raw_1.fq.gz	41047399	40791177	c379d91fcc7d63f956de4bae046225d0
T-27_raw_2.fq.gz	649867-T_raw_2.fq.gz	41047399	40791177	82b24d458a1dca50c41e5cbe8f1d612b
N-28_raw_1.fq.gz	685749-N_raw_1.fq.gz	50044231	49888023	e8e01622de057e4190148c374fd693a1
N-28_raw_2.fq.gz	685749-N_raw_2.fq.gz	50044231	49888023	7df09d876dff652ceb43ce323bc9c89f
P-28_raw_1.fq.gz	685749-P_raw_1.fq.gz	44356901	44203994	73323f78fefd41ed4ce927b2757a2af2
P-28_raw_2.fq.gz	685749-P_raw_2.fq.gz	44356901	44203994	5d8964b6f24007ec0eb9bc5170b6f0eb
T-28_raw_1.fq.gz	685749-T_raw_1.fq.gz	69983330	69665397	6bcdeae693754f8b1c389f6db67a9792
T-28_raw_2.fq.gz	685749-T_raw_2.fq.gz	69983330	69665397	10391332ed778cbf762c7e4c1f7ca6a8
N-29_raw_1.fq.gz	843725-N_raw_1.fq.gz	54423229	54211464	eccf369b84ccc9625694e642d6bf6e7e
N-29_raw_2.fq.gz	843725-N_raw_2.fq.gz	54423229	54211464	b0720d9ab3f2fc2c2f8d0a41ba4bd972
P-29_raw_1.fq.gz	843725-P_raw_1.fq.gz	46232727	46065565	10b85f69c0edf69beaadb84fc9cb9ae3
P-29_raw_2.fq.gz	843725-P_raw_2.fq.gz	46232727	46065565	9f7e62a4438ed0b39d9666796819b9c8
T-29_raw_1.fq.gz	843725-T_raw_1.fq.gz	85874433	85549335	8033c7f78407de7c5f80113ae1552e50
T-29_raw_2.fq.gz	843725-T_raw_2.fq.gz	85874433	85549335	24d74d9bd44e2cc20ff88027d3e92420
N-30_raw_1.fq.gz	99272-N_raw_1.fq.gz	84593293	84205077	e9179cd83508079973732fef33444403
N-30_raw_2.fq.gz	99272-N_raw_2.fq.gz	84593293	84205077	cd6c7a52208e439ebc6962de65850896
P-30_raw_1.fq.gz	99272-P_raw_1.fq.gz	42363496	42194826	d706d921a6eef42251f9c774a2af9a93
P-30_raw_2.fq.gz	99272-P_raw_2.fq.gz	42363496	42194826	23c47b1897a6a6929f6c9e402f61d578
T-30_raw_1.fq.gz	99272-T_raw_1.fq.gz	48921334	48738598	f76a806ae4366a44addb7d5d4846502a
T-30_raw_2.fq.gz	99272-T_raw_2.fq.gz	48921334	48738598	f2dc938bd7d0441140f275ac25f3a8f1
