# Supplementary material for: Comprehensive circular RNA profiling provides insight into colorectal cancer pathogenesis and reveals diagnostically relevant biomarkers
Source: Clin Transl Med. 2024 Oct 13;14(10):e70049. doi: 10.1002/ctm2.70049 (PMC11471576; doi:10.1002/ctm2.70049)
Supplement: Supplementary file 5 — Supporting information [file CTM2-14-e70049-s005.csv]

Table S3 Identification of 55 Differentially Expressed circRNAs with Significant Variations in Expression Levels.
ID	NT-baseMean.x	NT-log2FoldChange.x	NT-pvalue.x	NT-padj.x	PT-baseMean.y	PT-log2FoldChange.y	PT-pvalue.y	PT-padj.y
chr12:120154970-120155719	14.39626558	1.805510828	8.42E-29	1.26E-25	14.959666	1.595425876	1.75E-25	8.88E-23
chr8:127890589-127890998	10.10138098	2.889427895	2.71E-28	2.03E-25	10.07588274	2.934512276	9.68E-25	3.67E-22
chr9:135881633-135883078	38.72542174	1.216267673	1.75E-25	8.73E-23	38.49245942	1.25825049	6.32E-28	9.59E-25
chr6:130926605-130956499	12.42758029	-2.050302258	8.75E-24	3.28E-21	10.95383496	-1.829401962	5.47E-24	1.66E-21
chr9:110972073-110973558	12.92939024	-1.726262626	4.90E-22	1.22E-19	12.057788	-1.60027537	2.21E-18	4.19E-16
chr4:186706563-186709845	24.21281708	1.46916993	8.12E-20	1.74E-17	23.31362149	1.708094977	2.63E-26	1.99E-23
chr7:100812747-100813208	13.02962759	1.560119718	9.48E-20	1.77E-17	13.08935095	1.546810006	6.26E-21	1.58E-18
chr5:84060300-84066606	4.888484943	-2.867639348	1.15E-19	1.91E-17	4.492489293	-2.735946028	6.10E-18	1.03E-15
chr10:94030683-94032252	9.50670993	-1.612890513	1.82E-17	2.72E-15	8.617620689	-1.416957604	6.55E-14	6.21E-12
chrX:131749306-131794466	5.80837853	6.11488379	7.36E-16	9.18E-14	5.705587626	6.294586333	2.20E-16	3.03E-14
chr14:34551714-34554912	16.44104326	-1.978760266	3.37E-15	3.61E-13	14.68599925	-1.766568503	7.78E-13	5.14E-11
chr13:21167988-21168399	8.469881302	1.400656051	5.58E-13	4.91E-11	8.035984852	1.722560775	8.11E-15	9.47E-13
chr5:74634684-74636498	4.670335779	2.095235127	1.12E-11	6.44E-10	4.703059819	2.051227171	2.67E-14	2.89E-12
chr1:95143891-95151419	20.21233405	-1.050963829	1.40E-11	7.74E-10	20.18246756	-1.030707779	8.37E-11	3.97E-09
chr17:82900651-82911789	4.880212583	1.719790844	1.65E-11	8.82E-10	5.527868501	1.164641653	4.79E-08	1.09E-06
chr1:113829592-113834439	12.07470987	-1.038539854	6.01E-11	2.81E-09	12.22523958	-1.057235702	6.74E-12	3.94E-10
chr2:88801099-88804880	10.57252031	-1.26368517	1.73E-10	7.21E-09	12.21362853	-1.533775653	4.12E-17	6.26E-15
chr10:97436417-97437750	8.145213689	-1.168481678	2.03E-10	8.20E-09	7.520479331	-1.02156132	1.63E-08	4.28E-07
chr5:69174877-69175537	8.06848622	1.243133915	2.87E-10	1.13E-08	7.822394727	1.453625912	4.77E-13	3.81E-11
chr11:114580132-114583021	4.441471164	-2.06346398	4.41E-10	1.69E-08	3.994196312	-1.835028593	1.12E-07	2.16E-06
chr14:96833467-96860735	11.87002997	1.100149729	6.46E-10	2.36E-08	11.89794245	1.138746284	5.90E-11	2.89E-09
chr19:21974729-21988909	9.854814736	-1.845268134	8.65E-10	3.08E-08	8.775878265	-1.607577898	2.68E-11	1.51E-09
chr2:214767482-214781509	4.842947869	1.352366301	1.11E-09	3.76E-08	4.910220523	1.294357754	9.22E-10	3.33E-08
chr7:677229-711527	5.028025204	2.110270565	1.27E-09	4.13E-08	4.863854363	2.561251428	3.45E-13	2.91E-11
chr5:128131067-128141981	4.333917896	1.693642803	1.63E-09	5.07E-08	4.477560803	1.551424629	2.54E-09	8.39E-08
chr14:99257471-99257839	5.949457517	1.423964954	5.90E-09	1.70E-07	5.716661959	1.612309374	4.91E-10	1.96E-08
chr6:158583954-158589782	8.748671998	1.030927495	1.54E-08	3.91E-07	8.755757996	1.042196524	6.83E-10	2.59E-08
chr8:47279862-47294030	6.057043627	1.104935813	2.95E-08	7.23E-07	5.719337927	1.374796168	1.53E-10	6.62E-09
chr19:11120092-11120522	3.511787255	1.925140967	3.07E-08	7.41E-07	3.553393424	1.821600994	3.86E-10	1.58E-08
chr7:24623666-24668660	9.367164627	1.265519846	3.96E-08	8.72E-07	8.855480101	1.525520937	4.71E-11	2.38E-09
chr13:24222819-24224582	4.170754247	1.532522924	9.76E-08	2.00E-06	4.206417993	1.59853076	7.21E-08	1.52E-06
chr7:24623663-24668660	4.259693249	1.639309506	9.94E-08	2.00E-06	4.418492644	1.462399492	7.30E-07	1.12E-05
chr3:170359699-170361429	5.635147084	1.170825762	1.00E-07	2.00E-06	5.444433218	1.315680537	1.71E-06	2.19E-05
chr7:35010468-35018596	4.811136471	1.07698079	1.19E-07	2.34E-06	4.689496529	1.174316592	1.83E-07	3.32E-06
chr3:197104903-197119530	5.286985431	1.223068122	1.67E-07	3.08E-06	5.528749611	1.067161906	1.21E-06	1.65E-05
chr1:95143891-95173889	5.714303977	-1.218439751	1.75E-07	3.20E-06	5.833185461	-1.238260437	1.35E-07	2.51E-06
chr9:122280443-122291840	3.632634547	1.306278566	2.68E-07	4.56E-06	3.687963084	1.269222641	2.21E-07	3.81E-06
chr22:41808875-41813822	4.272353836	1.456838329	4.35E-07	7.08E-06	4.746929002	1.00870692	5.65E-05	0.000460711
chr1:113848540-113855049	3.879938784	-1.247425976	6.88E-07	1.07E-05	4.094998114	-1.361836809	1.27E-08	3.50E-07
chr20:35653528-35659014	6.150028919	1.08748829	2.23E-06	2.96E-05	6.032573985	1.158506406	7.78E-07	1.16E-05
chr1:103565435-103575540	5.960909311	-1.131232823	2.91E-06	3.76E-05	5.899738197	-1.105062721	9.45E-07	1.32E-05
chr12:69251129-69262562	6.996874287	1.150336559	4.67E-06	5.64E-05	6.780278202	1.291706702	5.62E-07	8.89E-06
chr17:82563354-82568201	3.798266115	1.138645071	1.11E-05	0.000120472	3.582914791	1.393186409	2.93E-06	3.43E-05
chr16:30483827-30484263	4.204872434	-1.291106568	1.25E-05	0.000133248	4.632122205	-1.490558045	1.42E-07	2.59E-06
chr16:27213585-27215008	3.986199084	-1.127886005	1.26E-05	0.000133248	4.095412715	-1.152600741	1.86E-05	0.000178512
chr20:51674153-51690819	5.191651115	1.149639129	2.06E-05	0.000206078	4.928758358	1.415318282	2.28E-06	2.82E-05
chr2:199308760-199328910	6.739404229	-1.071355797	2.57E-05	0.000251792	6.710723087	-1.056859561	0.000191098	0.001300839
chr10:48401612-48410168	3.550865683	-1.200305303	2.96E-05	0.000273743	4.003809405	-1.428350252	8.99E-08	1.82E-06
chr2:173358712-173359491	4.654666152	1.252071255	3.58E-05	0.000321254	4.534489314	1.42317628	4.37E-06	4.88E-05
chr20:56381433-56384324	5.454101104	1.287889039	3.84E-05	0.000340422	4.946555943	1.808986224	7.66E-07	1.16E-05
chr2:71396141-71418639	4.54798913	-1.253720943	4.48E-05	0.000389847	4.660921884	-1.289798751	5.34E-06	5.87E-05
chr18:44949881-44953340	3.64195394	-1.153612198	9.50E-05	0.000737201	3.932045168	-1.296228471	6.81E-06	7.28E-05
chr5:128138597-128152805	3.690523615	1.116598295	0.000115135	0.000853252	3.750372593	1.04120904	0.000708505	0.003882711
chr2:196912882-196923125	5.015005274	1.288091207	0.000178382	0.001192132	4.805627098	1.498720539	0.000452804	0.002705702
chr9:16435555-16437524	3.634484007	-1.439982324	0.000908133	0.004890199	3.73726223	-1.468879369	0.000940278	0.004891026
