# Supplementary material for: Comprehensive circular RNA profiling provides insight into colorectal cancer pathogenesis and reveals diagnostically relevant biomarkers
Source: Clin Transl Med. 2024 Oct 13;14(10):e70049. doi: 10.1002/ctm2.70049 (PMC11471576; doi:10.1002/ctm2.70049)
Supplement: Supplementary file 6 — Supporting information [file CTM2-14-e70049-s010.csv]

Table S4 CircRNAs-BSJ expression matrix for WGCNA analysis.
ID	1032245.N	1039868.N	1042353.N	1042745.N	1043773.N	1045386.N	1045549.N	1046191.N	1046287.N	1046349.N	1046499.N	1047291.N	1047831.N	1047912.N	1048720.N	1049983.N	1050700.N	1051316.N	1054390.N	1056166.N	272577.N	451368.N	477022.N	515975.N	522638.N	548142.N	649867.N	685749.N	843725.N	99272.N	1032245.P	1039868.P	1042353.P	1042745.P	1043773.P	1045386.P	1045549.P	1046191.P	1046287.P	1046349.P	1046499.P	1047291.P	1047831.P	1047912.P	1048720.P	1049983.P	1050700.P	1051316.P	1054390.P
chr2:115309239-115343912	2	2	2	0	0	2	9	0	4	2	2	4	0	2	2	3	6	0	11	3	0	4	0	9	3	6	4	3	5	4	0	3	5	2	2	5	3	3	0	2	4	2	7	0	6	0	3	0	0
chr3:4410865-4420146	0	6	3	3	2	4	9	0	3	4	3	4	0	3	2	6	2	3	0	4	3	2	4	0	0	2	7	4	2	3	0	5	3	2	3	5	4	4	4	3	5	4	7	5	0	0	6	5	5
chr10:21713772-21727928	3	3	0	0	2	3	5	0	5	0	3	4	0	3	4	3	2	5	5	5	0	5	2	0	0	3	3	0	2	3	0	2	0	3	0	6	6	4	2	4	4	6	4	5	0	0	0	3	2
chr10:103438015-103438808	2	5	5	3	5	2	5	4	5	4	2	5	5	9	0	0	0	4	4	5	5	7	10	5	3	5	6	2	4	7	5	6	5	4	4	9	9	8	5	6	8	5	6	10	5	3	10	0	2
chr12:20616230-20635056	4	2	0	2	0	0	0	2	2	0	2	2	2	2	0	0	0	2	0	0	0	0	4	0	2	3	4	3	0	2	0	0	0	0	0	3	0	0	0	2	2	4	2	2	0	0	0	0	3
chr9:33971651-33973237	3	7	12	4	16	10	13	3	9	4	10	4	7	6	0	5	9	7	3	10	6	3	13	3	11	3	4	6	10	10	7	5	4	6	7	4	10	4	7	7	12	9	4	11	3	3	5	4	2
chr21:44855210-44861271	11	6	6	5	7	14	18	12	5	7	10	12	8	5	11	3	8	7	13	7	9	10	8	4	6	7	6	13	4	8	9	7	5	3	7	15	0	9	8	15	16	11	3	9	7	3	10	9	4
chr12:46229153-46243314	21	32	23	26	33	47	35	22	24	19	24	32	21	11	9	55	8	17	27	23	28	16	35	33	23	26	26	20	31	38	12	38	23	30	25	52	40	19	25	33	44	41	32	56	17	29	21	12	33
chr9:33986760-34017189	3	0	2	2	5	0	7	2	0	3	4	3	3	6	3	5	2	0	2	2	2	4	4	4	0	2	2	2	3	3	4	2	2	0	0	3	2	0	0	2	5	5	6	5	0	5	0	5	2
chr8:131940499-131946633	2	0	4	5	3	6	10	4	0	0	3	3	0	4	2	3	0	0	0	6	2	3	3	5	3	5	5	4	7	3	0	8	3	0	2	5	4	0	2	0	4	0	4	0	0	3	0	2	0
chr7:66127704-66134374	2	5	0	3	6	3	5	10	4	5	13	9	4	4	0	3	10	5	2	8	3	2	6	6	4	12	9	2	9	13	3	6	0	2	7	5	6	3	12	9	11	11	3	8	4	3	8	4	7
chrX:119640692-119653040	0	2	0	2	5	0	5	4	2	0	0	2	0	3	0	6	0	6	0	2	3	0	3	2	3	0	6	6	4	4	3	3	0	0	0	4	4	0	3	7	9	4	2	3	0	5	0	3	2
chr2:168138088-168140758	7	0	0	3	0	3	0	4	0	2	2	2	0	0	2	4	0	2	2	4	0	0	6	0	0	0	0	2	2	2	4	2	3	5	2	2	5	0	0	3	3	2	0	3	0	0	4	2	0
chrX:65075474-65113813	3	11	5	4	8	7	14	3	3	6	5	7	3	7	2	8	12	4	7	4	4	0	4	6	4	5	4	5	15	8	4	10	7	4	8	11	9	2	8	8	12	11	4	8	0	3	2	4	13
chr1:206935486-206937188	2	5	0	0	7	2	4	2	0	2	3	6	0	0	0	3	2	0	2	0	3	0	4	2	4	0	4	4	3	4	0	5	3	7	2	4	3	3	3	0	2	4	0	7	0	3	0	2	0
chr15:94298201-94298730	0	7	3	2	2	7	12	6	4	7	0	11	2	2	3	0	6	4	6	8	8	7	5	4	5	0	9	10	10	11	0	0	4	11	5	8	14	5	3	7	0	9	3	13	2	0	6	9	4
chr14:21503173-21503881	13	18	14	5	26	23	22	17	15	14	20	19	22	10	14	17	11	21	25	12	7	10	25	16	12	17	17	22	21	28	10	14	15	13	18	30	17	19	21	18	31	18	18	18	11	13	9	18	18
chr3:47610066-47678311	2	6	0	2	2	2	0	0	3	0	2	0	2	4	0	2	0	0	0	2	0	0	5	0	0	5	6	4	2	0	3	0	0	0	0	4	0	0	0	0	2	2	4	2	0	0	3	4	3
chr11:85974708-86031611	3	4	3	3	3	3	8	4	3	2	8	7	3	3	4	4	5	2	7	4	4	2	4	3	0	2	0	4	4	8	2	0	0	4	0	5	4	2	8	0	10	4	5	6	3	0	3	3	2
chr11:130260856-130261929	19	20	11	24	36	44	35	20	35	23	5	27	24	16	23	17	17	19	25	18	13	13	53	21	13	27	23	16	21	33	22	36	35	16	26	56	34	22	32	33	32	26	33	41	17	15	16	11	19
chr13:42953948-42970670	4	0	10	3	6	9	14	2	8	5	7	4	5	4	3	4	0	4	4	6	4	4	19	7	3	6	4	6	4	8	7	4	7	2	8	10	9	6	5	9	9	11	7	12	2	0	3	3	4
chr12:2820086-2821792	2	7	3	6	10	6	11	5	4	2	7	5	0	6	2	8	2	5	9	9	4	0	2	6	2	6	7	0	2	8	3	4	5	5	6	7	6	4	4	3	9	8	4	6	2	6	2	0	0
chr3:3137260-3144710	4	6	0	0	0	0	4	0	0	6	5	8	3	4	0	2	3	0	4	2	2	5	3	4	0	6	5	2	5	7	2	6	3	0	5	3	2	0	0	4	5	3	2	3	2	5	0	5	3
chr4:39737420-39755739	2	0	0	0	2	3	2	2	3	2	4	0	0	0	2	3	0	2	0	0	0	3	3	0	2	3	0	4	0	2	0	2	2	0	0	0	3	0	3	0	0	0	0	4	2	0	0	0	0
chr12:120557282-120557682	5	5	5	9	7	8	15	10	5	2	10	9	7	4	3	6	5	9	9	3	13	6	9	3	5	15	10	8	6	10	8	5	8	6	12	12	11	6	4	8	19	11	7	16	5	7	9	2	8
chr3:50108070-50108304	5	2	0	5	0	5	2	2	4	0	4	3	2	2	0	3	0	2	3	0	0	0	6	2	0	2	3	0	3	2	2	2	4	0	3	0	0	2	0	2	2	4	0	2	0	2	2	0	3
chr20:32366384-32369123	12	9	7	5	20	14	11	17	19	7	11	23	18	13	9	16	10	14	14	15	6	22	16	11	5	22	15	12	8	25	16	13	10	9	15	24	22	12	17	28	19	18	20	24	14	16	14	17	17
chr1:114463104-114464388	3	9	9	5	4	17	10	5	6	5	2	10	4	5	6	9	5	5	9	11	2	2	6	5	6	14	10	5	2	6	8	5	5	4	8	12	12	7	6	4	10	9	7	9	5	6	6	2	9
chr1:160323431-160332557	7	9	4	4	4	3	8	9	6	3	9	8	3	7	0	6	5	4	6	2	6	10	8	4	3	7	5	3	3	5	6	2	2	0	9	6	10	8	13	10	14	9	12	9	3	5	4	7	9
chr2:190659158-190673152	22	27	21	11	31	34	42	15	34	19	36	26	17	26	13	24	22	18	22	28	12	13	28	26	18	41	21	16	17	21	14	22	17	18	27	42	39	15	33	26	35	23	36	36	16	18	14	17	21
chr2:238182065-238185287	11	11	11	10	14	13	20	6	15	6	9	13	13	11	9	19	11	11	13	13	13	5	10	6	5	13	8	8	9	22	10	13	7	10	13	17	13	8	6	12	16	20	12	21	10	5	10	7	8
chr15:85064370-85067204	5	0	2	2	5	2	2	0	2	0	2	4	2	0	0	3	2	0	3	2	3	0	5	5	4	2	3	3	0	6	0	6	3	0	0	3	4	4	2	3	5	2	4	3	4	0	2	3	5
chr4:151174670-151187463	6	3	2	5	5	3	9	6	3	3	3	4	3	3	0	2	3	3	0	6	3	2	8	4	6	4	9	5	4	7	4	0	0	4	4	5	6	2	7	5	8	4	4	2	5	4	2	2	9
chr3:119503532-119513719	0	2	0	0	0	3	2	0	0	4	4	3	0	2	3	0	2	6	3	5	3	3	4	0	0	2	0	0	3	4	0	0	0	0	0	3	4	7	2	0	6	4	3	5	2	0	0	0	0
chr10:67988663-68014186	2	2	0	3	2	0	5	0	0	0	3	2	3	2	0	0	0	3	2	0	2	0	6	4	0	2	2	0	3	5	0	2	2	2	2	6	3	2	2	2	0	0	2	5	2	3	0	2	0
chr5:154033791-154034967	21	17	11	25	16	24	36	24	15	16	38	29	39	18	16	24	28	16	25	25	18	20	22	13	13	39	23	25	24	21	15	15	20	18	13	34	28	17	27	21	59	22	36	34	24	22	20	15	17
chr20:35714185-35725155	11	14	5	12	23	16	21	11	18	12	16	15	10	13	8	22	8	12	17	22	11	11	8	11	10	22	10	17	10	23	11	13	6	10	17	22	16	12	14	14	23	16	17	21	9	10	9	9	13
chr2:173954873-173956232	3	2	4	4	6	7	3	5	3	2	0	3	6	7	5	5	6	4	2	6	3	0	7	4	3	8	3	3	3	5	0	4	2	5	3	0	0	3	4	3	3	6	4	9	5	3	2	0	2
chr4:149733244-149815348	0	2	0	2	0	0	0	2	4	4	4	0	4	0	0	2	0	0	3	3	0	0	0	4	0	2	2	2	2	9	2	0	0	3	0	0	3	2	0	0	3	0	0	3	2	0	0	0	2
chr15:101235082-101235577	2	0	12	9	2	5	6	5	3	2	3	3	5	6	4	5	3	5	2	3	8	4	8	3	5	7	4	4	0	4	0	0	4	6	5	5	3	3	3	0	2	4	0	8	2	4	4	0	4
chr11:117152441-117163892	3	7	2	2	4	5	8	3	5	0	3	3	0	4	2	6	4	5	5	6	2	3	5	6	4	2	2	3	0	0	2	6	4	2	3	4	7	4	3	5	8	3	3	7	0	5	0	0	2
chr3:65429520-65442849	4	2	0	0	2	6	4	2	3	2	2	3	0	2	0	0	0	0	0	2	2	0	0	0	3	3	3	2	0	0	2	2	3	0	0	4	0	3	0	3	3	2	3	4	0	0	2	2	4
chr18:8718424-8720496	0	2	0	3	8	2	3	4	3	5	4	4	2	3	3	4	0	2	0	2	2	2	4	4	3	5	0	7	0	7	2	5	0	0	7	6	2	0	5	2	3	5	0	6	3	2	3	3	2
chr9:20819796-20823115	7	9	5	6	4	8	11	4	8	8	7	6	4	6	5	6	6	7	4	3	2	4	5	9	5	7	7	10	13	14	7	12	2	8	9	11	12	7	9	6	4	6	6	9	7	4	5	5	5
chr7:116110708-116112038	4	4	3	0	2	12	0	3	7	0	7	0	4	2	0	4	6	7	0	3	0	0	0	9	2	4	2	2	9	3	2	4	0	2	0	12	4	5	6	6	13	7	4	8	3	4	0	5	0
chr12:32607957-32611283	8	8	4	9	5	8	8	6	9	6	7	13	4	2	4	6	6	4	9	4	9	7	6	5	3	14	3	4	6	21	9	8	4	4	6	4	9	12	11	4	15	10	3	5	10	8	7	7	9
chr4:87195324-87195690	52	41	22	26	32	36	47	17	42	23	25	35	40	29	13	34	28	28	23	28	26	22	42	20	39	40	35	16	34	58	32	33	34	23	28	32	61	33	26	44	35	40	42	61	22	25	22	13	27
chr1:231795242-231818517	4	4	4	0	8	9	8	5	10	3	7	3	11	6	11	9	10	6	3	8	2	9	10	7	4	6	10	3	3	15	6	3	5	5	2	10	13	4	10	2	17	5	7	12	4	2	4	2	3
chr12:123345258-123350441	0	3	2	0	6	2	2	0	2	3	3	5	2	0	0	2	4	0	0	0	2	0	6	0	0	4	2	0	3	10	2	0	2	0	6	0	0	0	0	0	0	2	4	6	2	0	0	0	0
chr16:68121987-68123121	7	22	22	13	27	34	35	20	24	14	22	27	18	23	10	36	22	20	28	33	20	32	30	19	21	39	27	23	19	42	20	26	20	23	22	38	22	30	24	28	44	40	23	34	18	28	18	25	36
chr5:142885298-142932125	7	4	3	2	6	4	8	2	5	0	3	4	11	2	4	6	3	3	2	4	4	2	5	3	2	7	0	5	3	3	2	3	3	5	4	3	0	7	4	6	8	3	8	4	2	4	2	4	5
chr4:40594258-40596800	4	0	0	5	4	8	2	2	4	0	0	3	4	0	0	5	2	3	3	8	4	0	5	2	3	3	4	0	3	5	2	0	3	3	5	0	3	4	3	5	4	2	4	6	4	0	2	5	4
chr3:188406112-188524787	2	3	0	0	0	3	2	0	4	0	0	2	0	0	5	5	4	0	0	0	0	2	2	3	0	2	4	4	2	7	2	3	0	0	0	2	2	2	4	3	3	3	3	0	0	2	3	0	0
chr12:27714780-27724186	8	5	6	4	10	13	8	3	5	0	5	8	8	10	7	11	5	6	9	10	4	4	9	11	2	3	6	4	4	12	10	4	4	5	9	15	8	5	4	7	14	8	6	7	7	8	7	9	6
chr1:211353239-211354467	4	4	4	2	5	5	11	0	5	2	9	13	2	4	5	5	3	5	8	6	2	3	4	6	3	5	5	5	6	9	6	9	6	0	3	12	4	11	2	3	7	6	3	5	3	4	0	3	7
chr16:30483827-30484263	8	4	8	6	8	7	17	6	4	3	9	10	4	10	0	8	9	14	12	10	4	12	13	2	7	13	5	5	7	8	3	9	3	2	14	11	11	11	4	8	11	12	11	16	2	3	7	8	14
chr18:24064140-24069271	10	12	7	5	6	10	13	6	7	5	9	10	9	12	2	6	8	15	3	3	4	11	9	6	4	4	4	6	5	9	5	5	0	4	4	7	15	9	8	12	16	4	8	12	0	6	5	2	9
chr10:84371014-84373815	5	2	0	4	7	6	4	0	3	9	0	2	2	5	4	4	8	2	2	6	4	0	6	0	3	5	0	0	3	6	3	4	7	7	4	2	0	0	0	5	8	3	8	7	3	2	2	3	0
chr11:77619606-77625818	12	11	9	5	14	21	16	14	16	7	18	23	10	18	13	9	10	13	12	7	7	15	16	6	6	17	10	13	18	29	12	7	9	8	14	14	22	17	7	18	28	11	17	27	5	13	10	9	14
chr5:73074742-73077493	39	40	30	26	56	37	68	38	26	28	52	65	47	50	26	33	48	43	42	38	16	43	55	34	37	46	43	41	38	76	34	36	39	36	20	46	55	63	52	43	55	58	39	61	46	23	27	29	48
chr4:177353308-177353728	0	3	5	0	0	0	4	4	0	4	2	3	2	0	0	2	4	0	5	0	0	3	2	6	0	5	0	0	0	3	3	3	3	0	0	4	6	2	2	5	0	2	8	4	0	0	3	0	3
chr2:8939821-8958642	5	3	0	0	0	4	2	5	5	6	4	3	4	2	3	2	4	0	4	2	3	0	3	2	0	5	3	0	0	7	2	0	3	3	3	2	5	2	3	3	4	0	4	6	3	3	5	0	3
chr11:17878208-18010139	3	6	2	3	2	9	4	2	4	3	5	2	4	6	2	3	8	3	4	4	4	0	5	3	4	4	6	9	3	4	0	6	2	9	3	7	6	3	0	0	4	3	7	6	0	3	5	0	0
chr6:158583954-158589782	8	7	9	0	7	11	15	4	7	2	4	15	4	11	5	9	11	3	8	8	4	14	13	4	3	10	11	6	5	8	7	11	5	5	9	11	9	6	8	7	13	6	9	10	7	5	4	2	2
chr9:93471141-93476338	11	18	17	16	5	18	29	11	16	15	21	16	10	11	10	17	22	12	23	23	11	12	16	15	11	28	13	12	11	26	14	17	19	8	14	17	16	19	12	17	30	14	24	19	8	19	16	14	10
chr20:47276314-47287284	2	0	0	2	3	3	2	4	2	2	0	0	0	0	0	0	2	2	4	2	0	0	3	0	0	0	2	2	4	2	2	3	0	0	0	5	2	2	4	0	2	3	0	3	0	2	2	2	0
chr22:45689712-45702847	0	0	0	2	4	9	4	9	2	4	0	3	4	2	0	4	3	0	4	0	3	3	0	0	3	3	5	2	3	0	0	2	2	2	0	6	3	5	4	3	3	0	0	8	0	5	2	0	3
chr6:158267234-158314268	5	2	2	0	7	4	6	2	0	6	5	8	9	6	0	0	2	0	3	2	2	7	0	4	0	4	0	0	0	0	0	2	2	0	5	4	3	3	0	0	11	6	9	6	0	0	6	0	2
chr3:31576396-31580096	13	15	12	7	15	29	17	18	12	19	13	13	18	17	6	16	13	15	9	9	12	9	20	20	17	29	20	12	10	23	12	16	14	11	15	28	14	20	10	37	24	14	19	30	13	9	11	13	8
chr2:45546317-45562756	2	6	0	0	3	0	3	0	2	3	2	0	2	0	0	3	0	2	3	0	2	0	2	2	0	0	4	0	2	3	0	0	0	0	2	0	2	0	2	0	5	0	2	0	0	0	0	0	2
chr10:126970702-127061776	0	3	3	2	5	5	3	6	4	3	3	0	0	4	0	4	0	2	5	3	0	9	6	4	2	3	3	0	2	0	2	3	3	0	3	4	0	6	2	4	4	0	0	3	2	0	3	0	7
chr7:22291175-22340886	2	0	0	2	0	0	2	2	0	3	0	0	2	2	0	2	0	0	0	4	0	0	2	2	3	2	2	0	2	3	0	0	0	0	0	0	2	0	2	0	4	0	3	3	2	2	3	0	4
chr1:66958059-66963160	3	2	5	0	6	5	12	3	3	2	5	7	10	3	2	4	5	0	3	4	3	5	10	3	4	4	4	3	3	7	3	4	3	4	3	2	2	7	3	10	6	3	3	4	7	3	5	6	2
chr8:67105905-67116122	0	3	0	4	3	3	11	3	7	2	9	0	5	2	2	6	4	4	6	2	3	3	6	0	4	7	3	3	2	3	3	7	2	3	2	7	6	2	5	3	7	6	4	4	0	8	4	0	4
chr8:22196680-22197420	5	0	0	0	3	2	0	2	0	0	4	0	6	0	8	0	0	3	2	0	3	3	0	0	3	2	4	3	2	5	0	0	0	2	0	7	3	6	0	2	3	0	2	0	2	2	0	0	2
chr6:154787861-154792976	5	0	2	3	4	4	2	0	2	3	2	5	6	2	0	6	0	2	6	2	3	3	6	0	0	5	3	2	0	3	0	5	0	0	3	7	7	3	4	0	6	0	2	8	0	0	3	0	6
chr11:130109429-130110661	4	2	0	0	3	2	8	0	4	0	3	2	0	2	0	2	2	0	0	0	0	3	2	0	3	6	2	4	0	3	4	0	3	0	0	2	0	3	2	0	4	0	3	4	0	0	0	3	3
chr17:3705081-3705645	0	6	0	0	5	5	5	0	0	0	6	2	5	3	0	2	3	4	11	3	0	6	4	0	3	0	0	5	3	5	0	2	3	0	2	3	3	7	3	0	3	4	2	7	4	3	4	3	11
chr5:180261684-180280608	5	5	6	2	9	9	6	3	2	2	2	9	8	5	2	8	5	3	11	2	9	3	6	4	5	9	4	8	6	0	6	7	6	6	9	7	7	11	9	6	9	8	5	12	4	0	2	3	8
chr16:19616114-19647882	5	3	6	4	10	8	5	2	4	4	6	0	6	2	3	4	3	4	4	5	5	0	2	4	3	7	5	3	0	7	4	4	8	2	6	8	3	0	5	3	3	3	3	6	4	5	4	2	4
chr1:167966629-167975015	2	12	4	0	5	4	5	0	2	0	3	5	0	5	0	2	3	0	3	3	2	2	3	3	4	3	3	7	0	3	0	2	0	0	0	3	5	2	9	0	2	5	6	3	0	0	4	0	0
chr2:164692221-164695836	4	0	0	2	2	3	6	0	2	3	2	3	2	3	0	4	2	2	3	5	3	2	3	0	5	0	2	2	0	4	2	4	0	3	5	5	2	3	2	4	5	0	3	5	2	0	2	0	5
chr5:52861447-52865817	0	4	2	3	0	4	3	2	3	0	3	0	3	5	6	2	2	0	4	0	0	2	3	0	4	0	2	6	2	3	0	0	0	0	0	0	7	4	0	2	3	6	0	4	0	0	0	2	2
chrX:2953143-2955537	0	6	0	0	3	6	0	2	0	0	5	2	0	4	0	2	2	2	0	2	0	3	4	3	2	5	4	2	3	5	0	2	0	2	3	4	4	0	0	0	4	0	0	4	0	2	0	0	0
chr7:137901354-137916012	0	0	2	3	2	6	2	0	0	0	2	2	4	3	0	3	0	4	0	2	2	3	0	2	0	4	3	3	0	0	0	0	0	7	2	4	3	2	0	0	3	5	0	4	2	0	2	0	0
chr19:50398851-50399484	6	7	4	3	2	9	6	3	6	2	5	4	6	3	0	5	3	6	6	5	0	5	6	0	3	4	6	5	3	11	10	6	7	4	2	7	5	9	2	7	7	8	3	11	3	7	0	2	7
chr13:49168613-49178654	3	7	0	3	0	4	4	3	3	0	3	2	2	0	0	0	3	0	2	2	0	2	3	2	2	3	2	2	4	0	2	4	3	0	0	4	3	2	0	2	3	4	3	3	0	0	2	3	0
chr10:94245946-94246621	6	14	10	12	7	13	14	12	18	17	9	14	8	7	2	8	7	4	16	6	6	7	15	9	12	14	7	10	6	14	8	11	7	13	13	15	16	14	4	17	9	5	13	12	7	3	6	0	9
chr18:75285448-75288648	0	3	3	2	2	0	0	4	2	2	5	3	2	0	0	3	3	3	0	5	3	0	5	0	3	4	2	0	3	4	0	4	3	3	0	6	0	4	2	2	4	0	4	4	0	2	2	0	5
chr17:39708321-39710481	9	16	12	9	12	9	18	15	9	4	6	16	11	10	2	8	6	3	12	10	10	3	11	13	6	15	6	7	6	7	7	10	7	6	4	8	17	8	8	7	13	6	11	7	5	6	2	5	18
chr1:26729651-26732792	31	32	22	18	36	40	39	21	37	17	40	35	18	25	19	34	23	31	43	21	16	19	34	20	27	35	32	34	25	42	30	23	25	15	23	40	41	30	38	29	39	26	27	35	17	23	17	27	35
chr8:100259107-100264785	0	0	4	2	3	4	0	2	0	0	3	3	0	2	0	6	0	0	4	0	0	2	4	0	2	4	6	3	0	2	2	0	3	0	5	0	5	0	2	0	2	3	0	2	0	3	3	0	2
chr1:112653598-112659779	7	0	2	0	9	0	0	0	4	4	2	7	6	4	0	4	5	3	8	9	3	0	10	8	0	8	5	5	4	10	4	7	0	3	11	8	5	0	4	6	9	5	0	8	5	6	6	0	3
chr14:88574693-88578140	3	2	2	0	4	10	5	5	3	4	2	4	3	3	0	0	0	0	4	3	5	2	6	2	5	3	6	2	2	4	6	3	5	0	3	5	6	2	0	2	6	5	2	7	2	0	3	0	3
chr14:50150008-50150230	3	2	0	0	3	6	4	0	3	3	4	13	4	0	3	4	2	3	0	3	0	6	5	5	2	2	5	4	2	0	5	0	0	3	2	5	5	2	6	4	9	3	6	2	0	3	3	0	2
chr6:79042843-79060818	0	3	2	2	4	8	7	6	5	5	3	5	0	5	0	5	5	6	7	7	5	4	6	3	4	9	2	7	4	4	3	5	4	0	6	13	10	7	4	3	7	4	5	14	4	3	4	5	2
chr6:136151160-136155758	0	0	2	2	2	3	0	2	4	0	2	0	0	0	6	0	5	0	0	3	2	2	0	3	0	3	0	2	0	0	0	0	2	3	2	2	0	0	4	0	0	0	0	0	0	0	0	0	5
chr10:93381219-93389154	2	4	0	0	0	6	0	4	0	0	7	7	2	4	2	2	3	4	0	3	3	3	4	5	4	3	8	4	0	10	7	4	3	5	2	3	6	2	4	3	8	4	3	2	0	0	6	6	4
chr4:102304317-102315830	17	22	9	19	17	37	14	8	16	19	9	20	27	21	3	22	18	14	21	17	16	8	15	8	15	13	25	10	16	17	24	17	11	12	21	50	17	10	13	37	32	27	25	27	21	15	18	18	18
chr5:50750151-50763242	0	4	0	0	4	3	5	2	2	0	4	7	0	5	0	0	5	7	5	0	3	4	2	2	4	4	3	3	9	0	6	0	0	0	2	2	7	2	3	0	5	6	2	6	4	3	3	6	3
chr8:100287501-100288267	0	3	0	2	5	4	2	2	0	2	2	0	3	4	0	0	0	2	3	0	0	0	5	4	0	2	3	0	0	5	0	3	2	3	3	3	3	3	5	0	3	2	6	5	2	3	0	0	3
chr7:92294889-92319512	0	2	3	0	2	4	4	2	3	2	0	2	2	4	0	2	0	3	0	2	2	0	0	3	0	2	2	2	0	2	0	0	0	0	0	0	2	0	0	0	6	2	0	2	0	3	2	0	2
chr20:35653528-35659014	7	8	2	0	5	8	5	5	7	0	4	7	12	7	4	6	5	5	2	0	7	3	3	3	9	7	6	4	5	5	2	5	0	7	3	6	4	6	6	3	5	8	5	12	0	3	3	3	5
chr1:13731000-13749487	0	2	0	2	0	4	5	0	3	0	6	0	0	3	3	2	0	4	3	0	0	0	3	2	2	7	0	2	3	4	0	0	0	2	3	2	3	0	0	5	3	0	5	8	3	2	3	0	2
chr1:45566569-45567020	6	2	0	2	0	3	3	8	0	2	4	2	0	3	0	0	0	3	3	2	0	4	4	3	0	6	0	0	2	10	0	2	0	0	0	4	4	3	2	2	4	0	0	2	3	2	2	0	7
chr2:159169250-159170805	0	4	2	0	3	0	7	3	0	0	0	5	0	2	0	4	3	5	0	4	0	3	0	0	3	4	9	2	0	2	5	3	0	0	0	3	3	2	4	3	5	5	4	3	0	0	0	0	3
chrX:37386599-37426000	5	0	0	2	3	2	3	0	3	0	3	4	0	3	0	0	3	3	2	0	3	0	0	2	3	2	0	0	0	4	6	2	0	0	2	3	4	2	2	0	6	0	0	0	2	0	2	0	5
chr16:30728966-30729572	6	18	6	8	17	8	25	18	7	7	15	18	9	10	10	12	17	13	24	17	7	16	21	8	7	16	19	14	11	25	15	12	4	11	13	29	16	23	17	10	16	16	10	23	19	10	12	8	17
chr21:39218152-39218660	0	0	0	2	3	0	0	2	2	2	0	2	4	0	0	2	2	4	0	3	0	0	4	2	2	0	3	0	3	0	0	0	0	0	2	4	2	0	3	3	0	2	2	0	2	0	0	0	3
chr19:45263113-45263367	9	5	5	3	4	7	8	3	0	4	7	7	4	7	8	3	5	4	6	0	3	8	5	5	6	5	8	5	0	10	6	4	2	4	4	7	8	5	5	5	7	9	4	13	4	7	0	3	7
chr6:138943513-138944622	34	41	18	13	39	56	38	18	30	20	32	36	38	28	26	50	32	30	35	32	15	25	39	28	24	49	24	29	28	61	39	30	29	23	19	33	42	29	35	39	60	25	36	59	26	28	27	34	27
chr7:131387120-131399433	8	5	0	2	2	3	7	3	0	0	7	4	7	2	2	6	0	3	4	5	2	0	3	4	5	7	2	3	3	6	4	6	4	4	9	5	4	5	0	2	7	3	6	8	4	0	0	0	4
chr15:68141946-68173892	3	2	0	0	0	0	0	0	0	3	2	3	2	0	0	2	2	0	3	2	2	2	2	0	0	3	3	2	3	2	4	3	0	2	0	2	4	2	0	4	3	3	0	6	3	0	6	0	0
chr4:1900626-1918623	5	5	2	3	4	0	0	7	3	0	0	3	2	5	3	7	3	2	2	5	0	2	7	4	3	2	5	2	2	0	2	2	0	3	7	3	4	4	3	3	2	2	3	2	5	4	4	0	0
chr17:47361378-47379253	2	0	0	4	3	5	0	0	4	4	4	0	0	0	2	0	3	0	0	7	0	7	3	2	2	6	0	0	5	4	0	0	2	0	4	5	0	0	3	10	3	0	0	6	3	5	3	2	9
chr9:4286038-4286523	3	2	12	0	7	11	12	5	9	9	5	2	6	6	5	8	11	0	10	9	4	5	3	4	10	10	5	6	5	10	8	3	5	11	0	11	12	9	4	7	6	3	11	6	4	3	6	3	10
chr15:85113873-85115487	39	23	14	25	31	23	22	21	24	28	21	27	24	29	21	26	19	11	25	14	15	9	28	13	17	19	29	27	20	46	33	23	29	13	10	41	34	25	19	23	31	30	25	40	19	12	14	7	24
chr15:90217439-90221765	2	2	0	0	4	4	5	3	3	2	3	0	3	0	3	7	3	0	6	4	2	6	6	0	4	5	2	4	6	6	2	3	3	3	6	4	3	4	8	3	6	3	5	4	6	0	2	4	3
chr5:94868333-94924021	2	3	0	3	0	0	7	4	3	2	3	5	4	0	2	0	3	0	0	0	3	0	0	0	0	3	2	3	0	3	0	6	3	2	0	6	0	0	0	2	4	7	0	5	2	0	2	0	0
chr5:145817894-145826200	29	29	23	12	13	23	33	20	28	14	20	26	12	6	10	35	14	17	17	21	13	7	19	22	21	14	21	21	22	29	19	21	28	18	9	26	23	17	10	15	24	18	28	18	11	14	6	19	16
chr10:101939863-101957732	2	4	0	0	2	4	4	5	4	0	0	5	3	3	0	2	2	2	6	3	0	3	3	0	0	4	3	4	3	5	2	4	0	0	2	3	6	4	4	3	3	2	0	7	4	0	5	3	0
chr5:50399107-50411383	9	26	12	15	15	20	28	8	16	9	23	17	13	18	8	18	15	16	15	10	14	14	16	10	10	23	13	15	23	25	0	22	11	6	19	22	26	14	21	17	24	19	14	56	13	12	10	9	9
chr9:125657651-125672643	4	2	4	0	4	4	4	7	6	4	5	7	2	5	0	3	5	4	5	0	5	2	7	2	4	5	3	4	5	5	5	3	2	2	4	5	4	2	3	3	4	3	2	6	2	0	3	5	6
chr6:161034259-161049979	0	2	4	0	3	5	3	0	3	4	0	2	3	0	0	0	9	4	2	4	3	3	3	0	0	4	3	4	2	5	4	0	2	7	0	5	0	4	0	2	5	5	4	3	2	0	6	0	3
chr12:111509549-111510582	8	8	4	3	8	3	6	9	5	3	5	3	6	3	4	11	8	8	11	12	2	5	6	8	6	15	5	4	4	6	2	5	3	6	7	6	13	9	8	6	9	4	4	12	4	6	9	5	5
chr13:77205256-77243951	3	3	0	2	0	3	4	2	0	0	3	0	2	0	0	5	2	2	3	0	0	0	3	0	0	4	2	2	0	0	2	0	0	0	3	0	0	2	3	5	2	2	0	0	2	0	0	5	2
chr19:45517663-45518094	4	4	2	0	7	4	9	0	0	0	3	2	2	2	0	0	3	2	7	3	3	3	4	6	0	4	4	2	2	5	3	2	0	0	0	3	0	5	4	0	0	3	3	6	0	2	3	2	0
chr2:68490190-68545312	13	11	8	5	16	14	13	9	12	10	4	11	8	10	10	8	6	5	4	7	5	9	15	13	9	15	11	8	7	18	8	10	5	11	8	21	14	12	15	15	24	10	17	20	6	13	10	5	7
chr9:75016268-75017448	3	0	3	2	3	5	5	2	8	4	6	0	3	2	0	3	4	6	2	0	4	2	3	3	4	4	5	0	2	11	3	0	4	0	0	3	2	3	4	4	6	5	5	10	3	2	2	0	7
chr1:117460489-117502970	0	4	3	0	5	0	5	3	0	0	5	6	2	2	0	3	0	0	3	3	4	2	5	2	2	6	6	6	4	8	3	3	3	3	5	4	6	2	2	3	5	2	0	6	0	4	3	0	4
chr2:200856682-200856985	5	8	5	0	5	3	6	0	3	2	5	8	3	5	2	5	4	3	5	6	0	4	5	3	0	3	0	3	9	5	2	0	4	2	2	4	5	2	4	3	6	7	4	8	2	4	5	0	2
chr13:100301460-100309908	0	4	5	0	5	5	7	2	8	4	4	0	8	5	2	2	6	0	7	5	6	3	5	0	0	15	6	3	6	8	5	6	3	2	5	3	10	5	4	5	7	2	7	11	2	0	3	2	5
chr9:112574057-112575251	3	6	2	3	5	6	14	6	5	5	2	3	4	3	2	7	2	0	0	2	2	2	4	3	4	7	6	6	2	0	0	2	4	0	0	6	7	2	0	0	2	2	6	3	2	0	4	0	2
chr4:1225360-1241519	8	7	5	5	4	6	12	10	6	5	4	2	2	7	5	3	4	5	8	0	5	3	7	12	3	10	6	3	4	9	3	0	6	6	3	7	10	3	5	4	6	6	5	10	2	3	7	5	7
chr2:36441258-36442735	3	3	3	0	3	0	3	3	4	0	4	2	4	0	2	4	3	3	5	0	3	2	4	3	2	5	2	2	2	3	3	2	0	0	2	3	0	3	0	0	3	3	5	3	0	0	2	0	4
chr21:39228500-39229436	7	5	5	0	12	9	4	3	3	6	4	4	3	3	0	4	5	6	10	3	3	4	4	0	2	8	4	6	3	10	3	3	0	3	0	5	6	7	5	3	5	9	5	7	2	3	3	3	2
chr2:201145378-201149835	7	5	7	7	5	9	9	9	8	5	10	17	6	9	2	6	7	11	13	7	5	15	10	5	6	14	8	11	9	15	3	14	11	5	5	16	7	5	11	7	12	14	5	15	7	14	10	9	9
chr3:119503532-119517315	6	0	5	0	4	7	9	4	2	5	9	7	5	5	4	5	4	4	2	4	2	4	7	3	4	4	5	4	4	9	3	2	3	3	6	4	5	6	0	7	3	5	2	5	5	3	3	2	5
chr13:28256292-28281379	0	0	2	0	4	0	0	0	2	3	2	2	0	0	0	2	0	0	2	3	0	0	5	2	2	4	4	2	2	0	2	0	0	0	3	2	0	2	0	2	4	0	3	3	0	0	0	0	0
chr18:9583117-9595153	8	10	0	6	4	5	10	7	6	8	4	5	6	5	8	15	6	6	6	7	5	4	9	4	6	5	5	4	7	10	0	5	3	6	9	13	7	7	6	8	9	6	7	11	5	0	3	5	8
chr14:103662116-103662927	5	0	3	0	6	0	3	2	0	2	4	4	0	5	0	7	0	3	4	3	0	2	2	3	2	0	3	0	3	4	6	2	0	5	4	0	4	0	0	5	5	9	0	5	2	0	0	0	2
chr15:85113377-85126374	3	5	0	2	6	6	8	4	4	0	4	5	4	5	4	11	0	5	3	0	0	3	7	4	10	5	4	3	6	0	7	0	0	0	2	7	12	3	2	11	10	2	2	6	4	8	2	0	6
chr22:20933779-20934244	8	15	17	9	16	23	15	10	3	15	11	15	13	12	6	14	18	14	15	12	6	9	27	3	17	20	10	9	12	18	10	10	9	8	14	27	17	11	17	14	16	11	13	21	10	11	8	4	10
chr14:71413948-71467247	2	4	0	2	0	2	2	2	3	0	0	8	4	0	0	3	0	2	6	0	0	3	3	2	2	7	0	5	0	4	5	4	3	2	2	4	3	3	5	4	5	3	4	2	0	2	0	2	0
chr11:36393846-36403378	4	6	8	5	7	5	5	9	5	7	5	2	2	6	0	4	4	3	9	3	3	3	9	14	5	12	9	6	8	10	0	4	5	2	3	4	7	10	3	5	2	5	7	2	3	0	3	4	0
chr1:1815756-1839238	3	4	5	0	0	6	5	3	2	2	9	5	3	3	0	0	5	3	3	3	3	10	0	6	4	4	6	4	3	5	2	2	3	2	0	11	5	0	0	0	11	7	6	6	4	2	3	0	4
chr16:19463280-19464024	3	0	0	3	2	3	0	0	3	0	3	4	2	2	4	4	0	2	4	2	0	3	3	0	2	0	3	0	2	2	4	5	0	2	0	4	4	3	6	3	6	2	2	2	0	0	3	0	2
chr6:34606555-34646798	3	4	3	0	4	4	3	4	4	4	3	2	3	0	0	4	5	4	7	2	3	0	11	4	4	5	0	5	2	4	4	4	0	2	5	5	3	5	2	0	9	6	5	8	0	7	2	4	3
chr2:95851694-95860074	0	0	2	2	2	0	0	2	0	5	0	2	3	2	2	0	2	0	5	4	0	0	5	2	2	2	0	2	0	4	0	0	0	0	0	3	0	0	0	2	0	3	0	4	2	0	0	0	3
chr1:8495063-8614686	0	0	0	3	0	0	2	0	3	2	0	8	4	3	3	3	0	0	2	7	0	0	5	0	2	3	3	2	2	6	0	0	2	0	0	3	2	0	4	4	3	2	2	5	3	0	6	0	4
chr14:30715924-30734858	6	2	0	0	0	4	2	3	3	4	10	7	0	3	0	2	2	2	4	0	0	2	5	0	0	6	3	2	5	4	0	5	0	2	0	3	0	3	2	3	4	7	0	4	3	0	4	3	3
chr10:91994535-92008275	6	4	2	2	6	6	4	0	2	0	2	3	7	3	0	7	0	4	3	4	4	0	7	2	0	5	3	3	3	7	0	5	2	3	3	4	5	0	2	3	6	4	5	10	3	2	4	2	3
chr13:40836597-40855815	2	5	0	0	0	5	11	2	0	5	2	3	4	0	0	3	2	0	2	4	2	3	3	0	3	5	0	3	0	2	0	6	5	3	2	0	4	4	3	2	0	0	3	2	3	0	0	2	3
chr18:49331864-49379758	0	0	0	2	0	4	3	0	5	3	2	3	3	0	2	0	0	0	3	6	3	0	3	3	0	2	0	0	4	3	3	3	2	6	0	9	5	2	2	4	4	0	2	5	2	4	3	0	0
chr8:17753717-17755961	0	3	0	0	0	5	0	2	3	4	2	0	0	3	0	4	4	2	0	5	2	3	4	2	0	2	0	0	8	5	3	0	2	0	2	2	2	0	3	4	3	5	3	6	4	2	3	0	0
chr10:69483691-69485215	5	0	4	0	2	2	3	3	0	0	2	5	4	2	2	0	5	3	3	0	6	3	5	3	2	0	2	4	0	5	2	2	2	0	0	2	7	0	3	0	2	4	0	2	0	0	0	6	5
chr8:140879471-140890769	4	2	4	3	2	5	2	4	6	5	4	6	4	5	4	8	4	4	3	6	0	3	0	4	5	4	2	7	2	9	5	9	3	3	2	8	6	5	3	4	12	5	0	5	6	3	3	0	2
chr1:184732837-184749592	3	3	0	0	0	3	2	2	0	2	3	5	0	4	0	0	0	0	2	2	2	0	0	0	2	3	2	2	3	0	0	4	0	3	4	4	4	4	0	2	5	2	0	2	3	3	2	0	2
chr17:62029541-62035608	3	2	0	2	2	3	2	0	2	0	7	2	8	2	0	0	2	0	3	2	2	4	0	2	3	5	3	3	2	5	3	3	0	2	2	5	6	0	0	4	2	3	0	0	0	3	0	0	0
chr3:149846011-149895560	0	2	2	0	2	2	2	3	2	3	2	2	3	2	4	0	4	0	0	0	0	3	0	0	0	7	0	0	2	0	3	0	2	0	0	5	3	0	2	3	3	3	0	2	0	0	2	0	0
chr3:152414941-152432920	3	2	7	3	3	9	10	5	7	0	7	5	5	5	6	10	5	4	5	4	0	5	5	5	3	4	6	4	2	3	6	5	7	3	2	5	9	6	6	6	9	4	6	6	5	4	2	0	5
chr10:68025546-68044563	2	0	2	2	4	3	4	4	2	2	0	0	2	5	0	4	2	4	0	0	2	0	0	0	0	2	3	0	0	7	0	3	2	2	0	0	0	2	0	3	6	2	0	2	0	0	0	2	3
chr5:132892164-132893118	3	3	2	0	5	2	3	0	6	4	3	7	3	4	3	0	6	2	11	3	5	6	3	6	5	4	4	4	0	7	5	0	3	0	3	3	6	9	3	4	7	4	2	3	2	3	6	6	6
chr22:46176753-46198591	2	2	4	3	2	6	3	2	2	0	5	4	2	0	2	5	2	0	6	2	4	0	3	4	6	3	3	2	0	4	3	3	4	4	3	0	9	2	4	3	2	2	2	6	0	0	2	3	0
chr17:59731421-59773885	2	0	2	2	2	0	2	0	2	0	3	2	3	0	0	3	3	0	0	0	5	0	0	0	2	2	4	0	2	3	2	3	0	0	5	0	3	0	3	3	2	0	0	0	0	0	2	0	4
chr18:58696366-58700591	5	0	0	3	0	6	0	0	0	2	4	3	0	4	8	3	0	5	4	4	0	3	5	3	3	4	4	2	3	8	0	0	0	3	0	7	0	3	2	4	4	6	2	7	0	4	7	0	5
chr1:171568247-171575128	5	6	6	2	0	3	5	2	5	5	0	2	0	6	4	5	0	0	8	3	0	2	6	0	4	8	10	5	4	7	5	5	4	6	3	5	4	5	6	4	4	2	6	3	2	0	2	4	3
chr1:95143891-95173889	11	9	14	12	12	14	19	2	9	11	5	10	12	9	7	15	7	5	7	18	11	4	20	3	7	15	11	11	10	17	11	6	14	16	6	13	12	13	8	8	13	11	14	24	15	6	3	2	9
chr4:184659340-184678394	2	5	0	2	4	5	5	3	4	2	2	2	4	6	0	6	2	0	4	2	2	0	5	2	0	5	2	4	2	2	4	0	6	0	3	2	2	0	0	5	2	2	5	4	0	2	3	4	0
chr2:239990074-240014860	2	2	0	3	2	2	0	3	0	0	2	2	4	3	4	3	2	2	0	2	3	0	4	4	0	2	2	3	3	4	2	2	0	0	2	4	4	0	5	0	4	2	0	5	2	0	3	2	5
chr15:76283757-76292700	5	3	5	4	3	3	4	2	3	0	2	7	0	3	0	4	0	4	0	3	0	4	0	3	4	0	0	0	0	3	3	2	2	3	3	2	5	2	5	4	8	6	0	3	0	3	3	5	2
chr22:31258291-31260077	0	0	2	6	2	0	0	2	3	3	2	3	0	4	3	3	0	5	0	0	0	0	0	0	6	3	2	2	2	0	0	0	0	0	0	3	0	4	0	0	4	3	9	2	0	0	3	0	2
chr11:114580132-114583021	13	13	8	6	3	11	11	5	13	8	5	7	3	5	3	11	9	7	16	11	15	6	8	5	4	18	10	7	11	23	11	7	7	8	6	4	5	9	4	6	12	2	10	8	8	4	8	7	12
chr12:116096669-116111512	6	3	4	4	4	9	12	8	5	3	10	9	5	7	2	9	2	6	5	9	4	4	5	2	2	6	4	6	6	23	4	3	3	6	5	9	8	10	10	6	13	12	4	11	7	3	6	4	8
chr7:105062164-105066807	3	0	2	0	0	5	0	3	2	0	3	5	0	4	0	0	3	4	6	0	2	0	0	2	0	3	4	0	2	8	2	6	2	0	0	9	2	4	3	0	4	2	3	4	0	7	0	0	0
chr2:70224554-70230854	2	0	4	2	2	2	3	0	0	0	0	4	2	2	0	2	2	0	2	2	0	0	5	2	0	2	0	0	2	4	2	3	0	0	3	2	3	0	2	5	6	0	5	6	0	2	0	0	2
chr18:76441245-76443211	2	2	4	3	3	4	3	4	3	2	0	8	0	0	2	2	0	0	3	2	3	0	2	2	2	2	0	3	0	0	2	0	2	2	0	0	4	0	0	2	4	2	2	4	0	0	0	0	3
chr9:121161856-121166180	0	0	4	0	0	4	2	0	3	3	7	2	2	0	0	0	3	0	3	2	0	5	5	4	0	4	2	0	4	0	2	0	0	0	0	2	8	0	3	2	2	2	4	4	2	2	0	0	3
chr2:199323803-199381820	6	6	0	4	5	7	2	5	7	3	7	9	3	0	0	9	7	2	3	5	4	3	8	4	4	3	2	4	2	12	6	6	7	0	2	3	5	8	11	5	15	4	7	6	3	3	4	0	3
chr6:158580940-158589782	13	9	9	4	17	8	15	9	5	10	10	4	9	5	4	12	6	4	12	9	10	4	13	12	8	14	8	10	7	15	6	5	8	14	6	5	13	9	7	10	12	8	13	14	3	5	4	8	6
chr6:70426439-70452571	3	2	2	0	3	3	4	5	2	3	2	6	2	5	0	0	3	2	5	4	3	0	5	0	2	6	4	0	0	3	6	5	5	3	3	3	3	4	4	3	0	3	4	8	5	5	4	2	4
chr5:57230846-57231321	2	0	0	2	2	4	5	0	2	0	0	3	0	0	2	3	0	3	4	0	0	3	0	2	0	3	0	2	2	3	0	0	2	0	0	0	2	2	2	4	7	2	2	4	2	0	2	0	2
chr1:15717893-15721388	5	6	5	7	14	11	14	5	7	8	6	14	6	7	4	7	9	5	10	10	8	8	13	8	7	14	5	7	8	14	11	9	7	18	14	11	9	9	8	9	19	7	7	15	7	11	6	5	3
chr6:149369909-149379518	2	0	2	0	2	3	2	0	0	3	0	3	3	2	0	2	5	2	5	3	0	3	4	0	0	2	2	3	0	0	0	3	2	0	3	2	2	2	2	2	3	3	4	3	3	0	0	0	0
chr1:151427823-151442205	5	3	3	3	2	6	6	0	5	3	0	2	5	2	0	3	3	2	7	2	0	2	4	3	2	0	4	7	2	5	4	7	2	0	3	3	4	4	5	4	7	0	3	4	3	0	5	0	2
chr7:30550636-30574881	2	4	3	3	4	2	7	0	3	0	4	6	5	6	8	11	3	6	4	7	8	7	10	6	2	12	4	0	3	10	6	2	0	0	2	6	3	6	2	0	8	5	5	2	5	6	0	0	6
chr2:168161787-168182090	2	3	3	0	8	3	14	5	3	0	5	5	4	6	5	7	5	0	3	3	2	0	6	0	2	7	4	6	5	6	2	3	4	3	0	6	9	0	3	9	12	4	2	5	0	7	2	5	7
chr8:98706467-98707311	9	4	7	7	8	15	7	9	10	3	6	20	15	8	7	8	10	2	12	10	0	7	11	11	3	7	9	7	8	8	11	7	6	10	6	11	14	6	8	10	15	9	9	14	11	7	4	4	6
chr4:153292982-153296036	3	0	0	6	4	0	4	2	0	0	2	2	0	0	2	0	3	2	4	5	0	2	5	0	0	5	3	2	4	0	2	2	2	6	3	4	3	3	2	2	4	4	2	0	3	0	2	3	3
chr7:8055436-8071131	0	2	2	0	6	4	2	2	2	0	4	0	0	0	0	3	4	5	3	0	2	0	5	2	0	4	0	0	3	5	0	0	2	4	0	3	0	2	2	0	0	7	0	0	0	0	0	0	2
chr11:85974708-85983973	2	4	0	3	4	2	7	5	0	7	2	0	2	0	0	3	0	0	5	5	3	4	4	4	4	2	2	4	4	0	3	4	4	3	0	4	7	7	5	6	4	2	5	10	2	0	2	4	0
chr3:134175609-134195182	0	2	0	0	2	6	7	2	0	2	4	4	4	3	2	0	3	4	4	0	0	0	4	2	6	6	2	2	3	2	4	2	3	3	2	5	2	6	0	2	7	2	2	3	2	4	2	3	2
chr20:33619517-33623296	23	23	17	14	16	14	23	12	8	11	23	27	14	19	14	14	13	10	17	14	4	17	16	0	17	22	20	16	17	36	11	14	14	10	11	18	21	11	14	7	17	21	10	31	15	9	5	10	22
chr5:77046347-77048272	0	5	5	2	4	6	10	6	2	8	2	3	4	7	0	3	2	0	5	6	3	4	6	0	3	5	2	5	7	9	2	5	3	0	6	6	6	4	0	3	7	7	5	3	3	5	2	5	4
chr4:150798081-150817257	5	12	6	2	9	14	7	6	7	14	11	5	9	7	2	11	12	5	2	11	4	9	8	4	5	9	15	6	6	15	7	7	6	6	5	11	15	15	11	7	17	11	13	13	4	4	7	4	11
chrX:24172715-24179770	0	5	3	2	5	4	2	7	0	4	0	3	5	0	4	3	2	0	3	2	2	0	8	2	5	5	6	2	2	2	3	3	0	0	5	6	5	0	3	8	3	5	3	3	0	0	0	3	2
chr7:32632543-32679130	0	5	0	0	4	0	2	2	0	3	0	2	2	0	3	3	0	0	5	2	3	0	2	0	0	2	3	2	5	4	0	0	0	3	4	0	0	0	0	3	5	4	0	3	0	3	2	2	0
chr2:23823258-23823569	5	7	4	2	7	7	7	6	4	4	12	7	9	7	0	6	4	3	12	10	2	8	9	7	2	14	2	4	0	10	10	6	4	4	0	6	6	10	7	12	10	3	0	11	3	0	5	5	4
chr15:43400044-43401850	2	4	0	3	6	4	6	5	0	2	0	2	0	2	0	4	0	4	3	2	0	0	5	2	0	3	2	3	0	8	5	3	3	2	0	0	5	2	0	2	7	9	0	5	2	2	2	2	2
chr7:22976210-22991139	0	0	0	2	3	5	7	2	0	0	2	0	3	0	0	7	2	2	4	2	0	2	4	3	0	0	0	3	2	0	0	0	0	2	2	7	0	3	0	6	4	0	4	0	0	3	0	3	0
chr5:69174877-69175537	0	7	6	8	6	6	10	5	4	3	8	2	3	2	0	10	6	3	16	5	5	3	9	4	4	12	8	11	7	16	10	10	7	4	2	3	7	11	5	6	6	0	4	13	5	5	0	4	5
chrX:101041317-101042312	4	6	5	2	9	9	10	11	5	3	6	4	6	2	0	9	5	4	6	3	0	2	4	3	4	3	7	0	5	7	2	3	4	4	6	3	2	5	6	6	13	3	4	5	7	6	2	0	5
chr5:84060300-84066606	6	15	12	3	13	11	12	13	14	8	14	12	15	6	18	12	7	8	9	19	9	13	8	6	3	16	4	7	11	24	8	4	6	5	9	15	10	14	6	14	31	13	12	19	10	8	7	3	7
chr16:74459682-74463479	3	0	0	3	3	3	0	5	4	2	0	3	4	0	5	2	2	3	6	3	0	3	6	2	3	10	0	0	4	0	7	0	5	4	2	7	0	5	3	5	12	5	2	4	2	4	5	0	0
chr3:12416704-12417154	0	0	0	3	3	3	2	0	3	3	3	3	3	0	0	3	2	0	2	2	0	0	0	3	2	3	0	3	0	2	3	3	0	0	0	0	3	3	0	0	2	0	0	5	0	4	0	0	0
chr5:32135572-32143880	19	19	8	8	7	22	8	12	15	9	18	23	13	15	6	12	13	6	11	12	8	15	15	7	8	7	9	13	13	20	9	17	7	8	8	18	14	14	10	15	27	31	13	21	9	5	10	8	15
chr9:19356972-19358160	0	6	0	0	2	2	0	0	3	0	5	2	5	5	0	3	3	4	10	2	2	0	4	4	3	7	4	3	3	6	6	2	3	2	0	3	8	3	0	3	9	5	4	7	3	0	0	0	3
chr17:47402132-47414919	3	3	0	3	6	16	6	5	7	4	7	6	6	4	8	4	4	6	4	4	4	5	5	0	3	8	7	6	10	4	8	0	3	3	6	12	4	5	9	7	10	7	6	10	5	3	4	2	5
chr1:20749723-20773610	5	8	2	6	7	5	10	6	3	3	4	0	6	0	5	5	4	2	4	5	2	4	7	4	6	3	5	3	6	9	6	3	2	6	6	9	7	3	5	5	12	4	8	9	3	2	0	2	0
chr15:69210316-69261329	0	0	0	0	0	2	3	2	0	0	2	0	3	0	0	3	2	4	4	0	2	0	6	2	3	2	2	0	0	3	5	0	4	2	3	5	2	0	4	3	2	0	2	0	2	0	0	2	0
chr2:64572946-64585545	5	2	2	2	5	5	3	4	0	0	4	2	2	5	4	0	2	6	3	5	0	5	4	0	0	8	7	3	3	4	8	0	0	4	5	2	2	2	2	5	2	3	0	2	0	0	0	0	3
chr10:126970702-126990603	0	2	0	2	2	3	5	0	5	3	0	0	0	3	2	4	3	0	4	0	0	3	5	4	6	6	3	4	3	0	5	0	2	0	3	0	0	2	3	4	0	0	2	0	3	0	0	2	3
chr2:32607455-32611582	3	2	0	2	0	4	5	2	3	0	2	3	2	2	0	0	3	2	2	0	0	2	0	0	2	7	3	2	4	3	3	3	0	2	2	0	3	3	2	0	2	2	2	0	2	0	2	0	3
chr22:38521608-38568289	0	0	2	0	2	3	2	2	5	4	2	2	0	2	0	0	3	2	4	2	0	0	2	6	0	0	0	0	0	0	0	0	0	0	0	2	3	2	0	0	2	0	5	0	0	0	0	2	2
chr10:92893349-92899644	3	5	3	0	3	5	3	2	2	3	2	5	0	4	2	2	3	2	3	0	0	0	3	3	0	4	7	0	5	2	0	4	0	0	4	0	3	0	5	6	6	0	5	3	0	3	4	6	2
chr22:27894555-27914347	5	2	0	0	5	12	5	3	13	2	8	10	8	5	10	12	12	7	9	13	3	5	8	4	10	14	4	9	6	11	4	6	8	4	6	4	11	9	4	8	12	7	2	13	5	6	4	5	5
chr8:134812610-134813169	2	5	2	2	4	7	3	4	2	3	3	3	8	3	6	0	0	0	2	3	2	4	2	0	5	3	0	0	2	4	3	2	0	2	2	10	9	3	2	3	7	4	0	10	0	2	0	2	0
chr2:61522611-61533903	51	25	30	20	48	53	55	44	37	29	47	66	37	28	16	33	37	33	36	27	22	33	52	20	25	56	41	33	46	64	50	18	32	20	33	60	57	45	45	50	75	64	44	51	21	33	36	32	32
chr5:36953618-36976402	9	10	2	9	11	14	13	7	19	7	7	15	8	13	5	12	14	6	13	7	6	7	14	6	7	13	14	12	9	20	11	12	7	13	8	7	15	9	9	15	9	15	14	12	6	6	10	7	12
chr3:71041328-71053773	14	22	10	2	14	14	15	12	20	4	14	16	8	12	11	13	14	16	18	19	12	5	14	9	15	23	14	12	14	11	27	18	12	9	12	6	18	15	11	20	21	20	11	19	7	9	14	12	22
chr9:6420912-6434173	5	6	2	4	5	5	7	3	3	0	4	3	3	2	0	12	5	2	5	3	3	3	8	0	2	9	5	3	2	7	3	2	4	6	5	7	6	4	5	5	5	7	8	8	3	5	3	0	4
chr13:28256292-28261458	3	3	4	2	5	0	12	5	0	6	5	3	7	6	8	9	6	6	11	5	0	2	3	0	6	7	5	4	9	7	5	7	5	2	3	9	0	8	3	4	10	3	7	9	6	4	4	2	6
chr8:97686668-97691188	0	2	3	0	2	2	6	3	3	0	3	2	2	0	0	0	2	0	4	3	0	0	4	3	0	0	4	2	0	0	0	0	0	0	3	3	0	2	3	2	0	4	3	9	0	0	2	0	2
chr1:28473554-28480604	0	0	4	2	0	3	4	2	2	0	0	0	0	0	0	2	3	3	2	5	0	5	3	0	2	2	2	0	2	0	0	0	3	0	2	3	2	0	0	2	2	2	0	2	2	2	0	0	3
chr12:57395749-57398198	2	5	0	0	4	2	3	3	0	0	0	2	0	2	0	0	0	0	0	2	2	2	2	3	2	3	2	0	2	0	2	2	2	3	2	0	2	4	0	2	3	5	4	4	0	5	0	0	2
chr6:100798713-100805880	0	0	0	2	5	5	3	0	0	3	0	0	7	3	2	0	0	0	3	2	6	0	2	2	0	0	2	0	2	6	2	2	0	3	4	3	3	2	3	0	3	0	3	5	0	2	3	0	0
chr8:73673107-73688813	11	14	9	5	8	13	9	9	14	4	13	16	9	9	8	8	13	9	13	13	10	16	14	8	8	9	9	8	10	24	11	6	5	4	6	17	11	9	6	12	14	18	11	19	8	2	5	6	13
chr8:121628714-121629340	2	6	4	0	8	4	7	3	4	2	4	5	3	5	3	2	3	0	6	5	0	3	3	4	0	2	7	4	3	8	2	2	2	0	3	6	3	2	4	8	4	4	5	6	3	2	3	2	2
chr7:43639449-43640649	6	10	6	5	6	10	8	3	6	3	6	6	12	8	7	9	3	6	9	7	5	2	8	6	6	7	7	7	8	20	7	6	6	4	2	6	7	10	5	9	12	9	6	17	7	6	4	6	4
chr15:90439332-90443478	7	8	3	0	8	20	14	13	6	3	13	7	6	7	0	17	10	2	16	13	7	7	9	12	9	19	4	9	9	18	10	12	10	4	11	17	18	10	4	12	21	12	12	13	7	7	6	5	8
chr10:110124017-110130486	5	6	5	6	4	9	7	3	3	2	0	2	5	2	2	7	7	2	10	4	0	4	3	0	5	8	3	2	6	8	4	6	3	4	7	8	10	2	9	4	6	8	5	11	2	5	2	3	9
chr7:30621393-30622462	2	0	3	0	2	0	4	4	0	2	4	4	0	3	0	3	0	2	3	4	0	3	0	0	2	6	0	4	0	6	3	2	0	0	0	5	2	0	2	4	5	2	4	4	0	4	3	2	2
chr9:135866456-135883078	2	0	2	0	2	2	2	0	0	3	0	0	3	0	0	2	0	0	5	0	0	2	4	2	2	2	0	2	2	0	0	3	0	0	0	2	0	2	3	0	0	3	2	2	0	0	0	2	0
chr14:67269701-67303599	0	0	2	0	2	2	3	0	0	2	0	0	3	0	0	4	0	0	2	4	0	0	2	4	0	2	3	2	0	3	3	0	2	2	0	0	0	0	2	0	2	2	0	0	0	0	0	0	0
chrX:51895053-51897271	2	3	3	0	4	3	3	4	3	2	2	0	0	0	3	0	2	2	0	4	3	4	3	0	0	0	2	0	4	2	2	0	0	6	0	2	6	6	0	0	2	0	6	4	0	5	0	0	0
chr1:151024611-151027327	0	0	0	0	4	5	3	2	0	0	0	2	0	0	3	2	2	0	2	0	0	3	5	2	2	2	2	2	0	4	3	2	0	0	0	6	3	0	4	2	0	4	5	4	0	3	0	3	0
chr16:66938037-66939358	3	6	5	5	4	0	6	4	7	5	3	3	2	4	2	3	5	2	11	3	3	3	11	3	4	8	5	3	2	7	2	3	4	0	2	3	8	6	3	5	3	2	2	4	2	2	2	2	8
chr3:183643480-183672484	5	4	2	0	3	4	5	3	7	7	0	5	6	3	3	6	4	2	2	5	3	0	8	3	2	0	8	3	5	6	3	4	2	2	4	8	0	7	3	6	3	3	7	5	0	2	4	3	6
chr3:71690010-71699708	0	0	3	0	2	4	3	3	3	0	2	2	4	5	0	0	0	0	2	0	2	3	0	5	2	2	0	6	2	2	0	3	0	0	0	3	5	5	5	4	8	2	4	10	2	4	0	0	5
chr11:96091892-96093517	12	12	12	7	19	19	20	22	12	16	23	19	19	18	14	22	9	13	28	19	10	10	22	15	6	23	21	18	18	14	22	16	11	17	18	22	19	14	10	12	45	14	10	18	18	10	10	9	8
chr1:155670320-155679512	5	7	6	4	6	9	9	4	3	6	4	4	8	7	3	3	4	5	6	3	2	0	6	0	0	6	2	5	4	16	3	6	2	0	3	8	7	9	4	3	8	6	12	12	4	6	7	5	9
chr11:36393846-36419303	0	10	3	4	0	0	11	3	10	2	0	6	3	2	0	4	4	2	7	0	7	2	10	6	6	6	8	0	2	0	2	4	6	3	2	5	5	7	3	8	4	0	6	5	3	2	0	4	2
chr1:236806144-236816543	3	9	2	0	11	5	5	3	3	0	4	7	2	4	2	10	3	4	3	7	3	2	7	3	7	5	3	4	2	7	0	0	8	3	4	9	6	2	5	0	5	5	9	6	3	4	3	6	2
chr6:13579451-13584225	6	4	0	2	7	6	13	2	7	3	9	9	3	5	4	11	5	7	8	5	9	5	6	16	3	9	9	6	4	12	4	0	3	0	0	8	5	4	9	3	16	15	5	14	3	2	0	6	7
chr18:21656861-21659343	0	2	0	3	2	2	4	3	5	0	0	2	3	0	0	5	0	2	3	5	0	2	2	3	0	0	0	0	2	2	2	0	0	2	2	0	0	3	3	4	5	4	0	2	2	2	0	3	3
chr15:62033441-62044255	0	0	0	3	0	7	5	0	2	3	0	3	3	0	2	2	4	2	0	0	0	2	3	0	0	0	2	4	0	7	2	6	0	0	0	2	4	0	2	0	5	4	4	5	2	0	0	2	0
chr13:112516440-112527484	4	2	0	6	4	8	6	4	4	2	2	0	5	4	0	3	0	0	4	2	4	3	4	5	4	5	9	5	4	2	5	0	3	3	2	6	6	0	4	3	11	7	5	7	0	3	0	2	8
chr3:16286342-16303592	6	6	0	0	5	9	7	3	3	0	2	8	2	2	3	3	4	4	8	0	5	0	7	3	2	10	4	3	2	5	2	3	2	5	0	5	8	3	5	4	10	5	7	7	6	2	4	3	4
chr14:73147795-73198129	0	3	3	3	0	0	4	2	0	2	2	0	2	2	0	6	3	2	0	0	3	0	3	0	4	3	5	0	5	2	0	3	0	0	2	8	4	2	0	3	7	2	3	4	4	0	0	2	2
chr3:195381009-195392147	3	2	3	0	4	2	0	0	0	4	2	2	3	0	0	3	2	2	0	0	2	0	0	2	0	0	2	0	2	3	2	3	0	0	2	2	2	2	2	4	5	3	4	4	0	0	0	0	0
chr15:51869217-51902036	4	7	0	0	5	0	3	2	0	0	2	5	2	5	2	2	4	0	5	4	3	0	5	4	2	5	2	2	6	4	3	2	2	0	3	3	6	2	4	4	3	3	5	0	0	3	3	0	2
chr6:158573420-158589782	3	6	6	5	10	8	9	5	4	4	9	0	5	0	2	6	5	11	2	4	4	5	6	8	3	7	8	5	7	9	2	9	2	6	9	7	3	3	7	11	8	9	3	7	2	4	6	5	6
chr3:56660731-56673725	4	9	8	2	11	12	14	7	12	5	7	2	10	4	4	12	4	5	5	5	6	0	6	4	4	8	5	4	4	11	3	19	2	12	3	9	14	5	6	9	5	7	9	16	6	8	3	4	5
chr3:47037666-47046621	2	0	4	2	0	5	3	7	4	0	0	2	3	3	0	0	11	0	2	5	5	2	5	6	2	3	2	4	3	0	5	4	3	0	3	0	0	6	4	2	0	2	2	7	0	3	5	0	2
chr1:171523221-171532961	4	4	0	0	0	5	9	6	0	2	4	2	0	0	3	6	0	3	7	4	4	0	0	4	7	6	3	4	3	7	0	4	0	4	2	4	6	3	2	0	5	5	2	7	2	2	2	3	3
chr2:23982896-23984831	3	3	0	0	0	4	0	0	3	0	3	2	0	4	0	4	0	2	2	2	0	0	0	2	3	3	2	0	2	6	2	0	0	0	0	0	3	2	2	0	3	3	2	2	2	0	0	2	0
chr14:79697630-79805190	6	4	2	0	5	3	5	2	7	0	9	2	2	0	9	11	2	4	0	6	3	5	9	0	10	8	3	5	6	7	6	3	5	2	0	7	6	0	0	7	6	2	3	3	0	0	0	2	7
chr2:172558708-172566933	2	7	4	3	6	2	11	4	2	3	3	5	7	9	0	3	0	7	4	4	9	0	11	2	2	4	3	4	9	10	4	5	8	8	7	5	9	5	5	4	3	10	7	9	3	3	6	4	9
chr19:40583398-40583717	0	3	0	3	4	3	3	3	4	0	4	7	0	9	0	2	3	0	5	3	2	2	2	0	0	3	3	3	4	4	0	0	0	0	2	5	4	8	2	3	4	11	4	6	3	3	2	2	3
chr14:35126735-35180777	4	2	0	0	3	0	2	5	0	3	2	4	0	3	0	3	0	0	3	0	0	0	0	0	2	4	3	6	0	6	2	0	2	0	0	3	2	0	0	3	7	3	3	2	3	0	0	0	2
chr1:30992390-30995220	0	7	3	3	3	7	11	5	0	3	3	0	3	4	0	7	6	3	2	3	5	3	7	6	7	7	9	8	5	8	3	6	5	0	2	4	5	0	3	3	11	7	7	5	7	4	3	0	7
chr6:3076764-3077935	7	8	6	4	4	5	23	4	8	14	6	11	9	6	6	8	3	5	8	13	8	6	10	5	7	20	12	5	3	16	8	7	6	6	8	7	5	7	14	7	17	13	6	14	6	0	11	4	6
chr14:31127785-31172122	2	4	0	3	3	5	3	2	0	2	2	6	3	3	0	0	0	2	0	0	3	0	0	2	2	5	0	2	4	2	0	0	4	2	0	7	5	0	2	4	0	3	3	5	0	0	2	0	5
chr13:75560753-75569507	8	11	8	6	14	12	23	9	10	9	10	4	12	9	4	10	14	6	13	10	10	10	12	8	8	22	3	7	7	9	12	3	10	9	7	15	20	9	9	8	11	7	11	21	5	5	10	7	7
chr1:169978085-170031975	5	3	4	4	7	8	7	5	12	6	0	4	6	6	5	9	11	0	5	12	3	7	0	8	0	5	4	4	8	12	2	4	8	4	3	12	6	2	4	3	12	0	3	11	2	7	2	0	7
chr8:42957094-42964474	6	2	0	3	6	5	7	6	9	3	6	10	2	4	5	7	7	4	7	4	4	2	11	5	3	3	5	3	6	11	13	4	3	3	7	6	7	0	7	4	11	7	6	5	0	0	0	4	4
chr5:43675511-43677806	6	4	2	0	4	3	4	4	3	0	9	2	4	4	0	4	6	3	3	2	3	5	2	4	4	3	2	4	0	11	3	4	2	4	4	3	6	3	4	6	3	5	0	5	4	0	0	0	8
chr10:49915917-49935142	4	9	6	2	6	3	8	2	8	8	7	9	6	6	4	5	3	9	13	8	16	3	7	5	0	13	5	14	8	10	6	0	6	10	7	8	7	10	9	0	17	5	11	14	0	0	6	3	6
chr7:92213195-92226682	5	2	0	2	2	2	0	2	2	2	4	3	4	0	2	0	2	2	4	4	0	2	3	0	4	4	0	0	4	0	3	3	4	3	6	7	3	2	5	4	3	4	5	6	2	0	0	0	6
chr4:150761783-150808398	4	5	3	7	5	5	7	2	4	0	7	9	7	7	2	3	7	0	6	9	0	0	3	3	7	6	3	0	7	12	4	2	8	6	12	7	9	5	4	11	16	9	8	11	8	6	4	3	5
chr3:107710452-107716849	0	0	0	0	3	2	0	0	0	2	0	0	4	2	0	0	3	0	6	5	2	0	3	2	2	4	5	0	3	0	2	2	0	0	3	3	6	2	0	5	8	4	0	5	0	0	0	0	0
chr15:85113873-85121014	22	11	19	10	12	31	21	19	29	22	19	27	22	14	9	38	14	8	17	11	18	14	21	20	7	19	28	14	20	34	28	18	13	20	15	34	19	16	24	24	44	13	11	36	12	30	16	14	17
chr3:197830770-197839397	0	3	2	0	0	0	0	0	4	2	2	2	0	4	2	3	2	3	0	3	2	0	0	0	0	5	3	0	0	6	4	2	2	2	3	2	0	0	5	4	5	2	0	0	0	0	0	2	3
chr6:110887505-110890356	9	10	5	11	15	12	19	13	9	4	8	9	13	12	6	13	7	6	10	8	3	7	21	7	4	17	11	11	5	17	10	10	7	3	12	13	10	9	6	9	9	12	12	18	5	7	9	8	4
chr22:32478981-32479275	16	13	16	2	29	16	16	20	10	8	30	28	12	17	8	10	12	16	24	24	11	15	23	10	20	28	21	16	20	22	13	17	8	8	9	26	22	17	23	20	40	34	17	25	11	10	5	16	19
chr11:129062280-129066868	3	2	0	0	5	9	7	0	0	0	5	2	2	2	0	3	2	0	0	0	0	0	0	2	3	4	0	2	3	7	2	0	4	3	0	0	3	0	0	2	4	0	3	0	0	0	0	0	2
chr4:139125164-139139497	6	6	8	2	6	6	9	2	7	2	6	9	4	10	6	9	5	4	4	7	3	4	6	8	0	14	4	7	9	9	6	7	4	4	6	10	6	5	4	10	6	7	7	14	5	10	4	3	0
chr20:48953556-48963898	5	3	5	0	4	6	0	3	3	3	7	10	7	5	2	3	5	7	8	8	3	10	2	2	5	8	2	2	6	6	3	2	0	3	2	5	8	6	0	3	9	5	6	9	5	2	2	6	5
chr6:75702645-75703072	10	16	11	11	13	26	16	12	15	6	13	10	13	9	12	14	15	3	6	12	6	5	18	12	3	21	10	12	9	28	6	16	17	8	11	25	13	4	9	16	29	9	16	26	14	10	11	10	8
chr15:63706780-63716473	3	2	2	0	0	2	7	2	3	2	0	4	0	4	0	0	2	0	4	3	2	2	3	2	3	0	0	0	4	4	0	3	0	3	0	3	3	2	2	2	2	2	3	8	2	3	4	0	3
chr3:49967470-49975392	3	4	3	7	3	6	6	4	2	2	4	2	6	5	4	4	6	3	11	4	4	2	0	0	4	6	2	3	4	3	4	2	0	3	3	8	3	6	7	2	4	6	3	7	4	7	6	2	3
chr1:42773563-42775479	3	3	0	2	3	2	3	0	6	2	0	4	0	5	0	3	3	0	4	4	0	2	3	2	2	6	4	4	0	5	0	5	0	3	4	3	0	5	4	3	3	5	4	3	5	0	0	0	2
chr2:147896301-147899898	19	28	17	14	28	33	22	14	27	13	26	29	18	14	14	32	17	17	19	19	13	13	24	19	18	22	27	17	12	25	12	17	20	4	14	29	29	23	17	15	27	17	24	29	19	22	13	13	20
chr2:32098796-32116212	2	0	0	0	3	0	4	0	0	0	2	2	2	0	2	0	0	0	4	3	0	3	4	3	2	2	0	2	0	2	2	0	0	3	0	4	0	0	2	3	4	3	2	0	0	4	3	0	4
chr22:38986298-39025349	13	10	0	0	7	4	15	11	8	8	0	3	7	10	0	12	3	4	0	2	0	0	0	13	6	14	0	5	5	12	3	5	15	0	3	3	12	9	0	8	0	5	5	4	0	3	3	19	0
chr18:9524594-9525851	30	15	19	9	14	26	30	14	28	10	28	28	25	16	10	19	13	18	18	14	6	17	21	26	11	30	15	21	21	21	22	17	11	12	15	29	22	14	18	19	21	27	20	25	14	7	15	11	22
chr1:48355670-48359770	10	7	2	2	4	7	9	5	8	2	5	6	5	7	6	6	6	8	9	7	7	10	7	4	3	9	7	7	2	10	7	5	7	3	3	15	6	7	8	7	10	14	6	18	5	5	3	4	5
chr2:172558708-172596023	0	0	4	0	3	0	6	0	0	0	3	0	2	0	2	4	2	0	0	0	2	0	3	3	0	5	4	3	0	7	6	4	0	3	3	2	3	0	2	3	3	4	0	2	0	0	3	0	0
chr1:95143891-95151419	32	32	32	17	27	42	53	24	47	44	21	28	48	36	27	55	29	13	42	29	19	25	43	35	33	59	47	29	28	73	30	30	31	37	28	36	45	43	39	39	44	15	55	47	30	22	32	21	30
chr5:137985257-137988315	76	72	67	49	101	115	124	66	79	44	110	116	81	91	39	87	103	76	91	61	74	74	99	85	51	127	79	85	110	156	83	65	61	55	67	132	112	80	86	114	135	130	97	136	68	76	63	65	70
chr7:27629371-27632445	3	2	2	3	0	2	4	3	8	2	2	2	0	3	0	3	0	0	0	3	0	2	6	2	0	5	2	0	3	2	2	0	3	3	0	12	5	0	2	0	7	2	0	5	2	0	0	0	0
chr1:20757166-20773610	9	6	8	10	17	11	9	10	11	5	7	15	12	20	10	11	7	8	15	17	6	6	14	9	4	10	12	9	12	10	2	15	10	7	6	12	11	7	9	5	18	10	11	17	8	6	8	11	5
chr7:158869855-158876691	4	3	5	3	6	4	9	0	0	0	2	2	0	2	0	4	3	3	0	6	0	2	5	0	3	6	3	4	2	3	4	0	2	4	2	3	3	0	0	5	3	2	3	2	2	2	2	4	0
chr1:88740988-88786213	2	4	2	4	0	6	7	3	3	3	3	0	0	4	2	2	3	2	5	3	2	2	3	3	3	2	2	2	3	3	0	4	2	2	4	6	5	6	3	3	2	4	0	6	2	3	0	0	5
chr3:170136419-170149244	3	0	6	2	5	4	14	2	2	4	4	4	5	5	5	9	10	5	6	5	2	2	3	4	5	5	6	5	0	7	0	3	8	2	7	5	4	5	5	5	14	3	7	7	4	7	3	6	3
chr7:22308339-22318037	24	24	9	6	14	12	9	8	12	19	10	14	13	16	5	18	7	6	11	16	3	7	19	9	18	17	15	7	12	27	11	25	9	16	13	16	9	16	14	15	29	15	17	19	8	12	17	6	9
chr10:110885253-110890670	2	3	2	3	0	2	5	3	8	2	6	4	4	4	4	4	3	3	3	6	0	0	2	2	0	4	6	2	0	0	3	2	0	3	2	5	3	0	7	0	6	2	0	5	2	0	2	3	3
chr4:55403236-55417985	3	4	0	0	0	2	3	0	2	0	0	3	0	3	6	2	4	0	2	3	0	3	3	0	0	4	2	5	7	0	2	0	0	0	2	11	0	0	2	6	3	0	3	5	0	0	2	0	0
chr5:145796442-145826200	33	33	27	23	20	26	41	15	22	23	15	19	31	14	14	35	6	13	22	18	13	8	30	20	15	33	25	26	11	30	20	24	34	20	15	17	28	32	13	12	44	17	24	26	18	29	12	23	28
chr10:101792839-101810314	5	11	6	0	8	7	7	4	11	6	9	8	5	4	5	16	5	4	17	9	3	10	7	3	6	11	13	4	9	13	5	11	5	8	7	15	14	6	8	9	16	10	10	13	2	5	6	5	7
chrX:53645311-53654131	3	0	2	0	5	4	4	2	2	0	0	0	0	8	3	3	3	0	2	0	2	3	3	0	4	3	2	2	0	6	2	2	0	3	3	5	8	0	2	6	5	5	4	4	4	0	0	0	0
chr21:37420299-37430400	2	3	3	2	0	3	2	0	2	0	5	4	4	3	4	6	0	4	3	0	0	0	5	3	2	9	10	3	0	5	3	0	2	2	3	6	4	0	4	5	6	5	3	9	4	2	2	4	5
chr12:94220016-94227235	2	2	2	0	3	2	0	0	4	0	0	0	0	4	4	0	0	2	0	2	2	2	3	2	3	3	0	2	2	3	0	2	0	0	3	5	3	0	0	0	5	2	0	0	0	0	0	0	2
chr4:105233897-105237351	9	15	9	4	10	10	17	12	17	5	13	11	6	8	7	18	6	8	18	16	9	11	4	14	9	15	11	13	5	14	16	6	12	8	10	20	11	8	11	15	26	10	11	19	10	8	12	6	8
chr14:91481576-91485730	2	2	0	4	4	5	6	3	6	4	4	7	7	3	0	5	2	5	0	5	6	2	6	2	7	3	5	0	5	6	3	4	7	2	4	0	6	4	3	3	2	2	3	12	5	0	6	0	4
chr15:74926766-74929232	9	5	5	6	5	8	7	5	6	3	13	5	3	5	0	0	4	2	3	5	2	6	9	4	4	9	9	5	2	7	6	2	2	2	4	9	6	6	3	7	6	10	10	4	3	2	3	3	0
chr11:102362896-102368548	0	0	2	0	6	3	2	4	0	3	0	2	6	6	5	4	5	3	3	3	2	2	5	3	0	3	0	3	2	5	6	3	2	5	4	8	3	0	3	2	3	2	5	3	2	4	3	3	4
chr20:47623911-47633636	2	4	0	0	2	6	5	0	2	0	4	4	0	3	0	4	5	2	0	0	3	0	4	0	0	4	3	0	6	2	0	3	0	3	3	2	7	0	0	5	3	0	3	4	0	0	0	0	0
chr11:73707420-73720899	5	6	4	5	2	5	2	7	5	6	7	7	5	5	5	5	2	2	4	9	5	2	5	4	7	9	3	7	9	4	8	7	3	2	3	7	7	4	5	9	5	12	5	9	5	3	9	4	5
chr3:129880309-129880562	5	0	0	0	0	2	6	0	0	2	5	2	0	4	2	2	0	2	3	3	6	3	3	0	3	3	2	0	2	0	0	0	0	0	2	2	0	0	3	4	0	2	0	6	2	4	0	0	2
chr20:63928335-63931022	0	3	2	2	2	5	3	0	0	0	0	0	2	0	0	0	2	0	0	2	0	2	5	2	0	2	2	2	2	0	0	0	0	2	0	0	0	2	0	0	2	4	2	6	2	2	0	3	0
chr10:126970702-127110354	4	2	0	2	0	0	2	5	0	3	3	0	4	0	0	0	2	0	6	4	0	0	3	3	3	3	4	2	0	0	3	2	0	0	4	0	0	0	4	0	2	0	4	0	2	2	0	0	2
chr2:171925537-171953001	5	2	6	0	4	8	4	4	4	3	4	4	2	3	0	0	3	6	6	3	4	3	9	4	0	8	3	3	7	3	6	0	3	3	4	3	6	3	2	10	0	2	7	9	0	5	2	4	6
chr17:62033787-62035608	14	3	6	8	8	13	9	6	8	5	4	5	10	3	3	6	3	5	15	3	2	6	9	9	5	14	5	7	9	10	9	3	4	3	7	9	15	9	8	8	10	3	9	12	4	11	5	5	7
chr8:42325970-42329214	3	3	2	3	4	4	4	0	0	5	0	2	2	3	0	4	3	3	6	0	2	4	5	0	3	2	0	2	0	4	0	0	6	0	0	9	3	3	0	4	2	5	3	7	6	0	2	0	2
chr13:41252645-41260915	0	4	0	4	2	2	3	2	4	3	0	2	2	0	2	4	0	2	6	2	3	0	3	0	5	10	3	2	4	6	3	2	5	2	3	3	4	0	4	0	4	2	3	2	6	4	2	3	0
chr15:72760407-72775097	2	0	0	0	2	3	7	2	0	2	2	3	0	0	2	5	0	0	3	4	0	0	3	0	0	0	0	4	2	3	0	0	6	4	3	6	4	2	3	0	2	0	0	4	3	0	0	2	0
chr2:173358712-173359491	5	3	0	7	3	6	7	0	4	2	2	3	2	3	0	7	6	2	4	3	4	0	5	7	0	10	2	3	4	7	3	5	5	4	2	2	7	0	0	3	4	3	6	4	3	6	0	2	3
chr8:37877109-37877551	18	24	11	20	21	27	35	18	19	12	13	15	20	14	4	8	12	20	21	18	10	10	24	12	15	25	18	15	22	26	20	12	18	12	16	29	15	16	12	18	37	26	16	28	11	13	10	11	20
chr17:79077430-79077864	0	2	3	2	2	2	4	2	6	0	4	6	3	0	7	4	3	2	0	0	3	3	5	4	6	4	4	0	3	9	4	0	0	3	4	2	2	0	6	3	5	3	5	6	6	2	2	3	6
chr10:15833630-15847943	3	2	8	2	7	7	3	4	3	2	8	5	8	4	3	4	4	3	3	6	5	3	8	7	2	5	7	8	6	6	0	6	0	3	5	4	8	3	4	8	7	6	2	6	5	5	0	4	4
chr1:155725382-155726019	0	6	0	0	4	5	3	0	0	3	4	6	0	8	0	4	4	4	5	5	0	6	8	0	0	2	0	5	3	2	5	7	4	2	3	5	5	0	5	2	7	4	5	8	3	2	6	2	0
chr9:33953285-33956146	3	0	0	2	3	2	3	2	5	0	5	0	0	4	0	0	2	0	4	0	0	4	2	0	3	5	2	0	2	0	3	0	0	4	2	0	0	0	0	0	0	6	0	2	0	0	0	0	0
chr1:59321536-59346398	4	6	2	2	7	8	15	5	5	7	7	5	7	8	3	4	2	4	7	4	0	8	5	5	4	10	3	5	5	12	3	5	11	5	0	7	10	2	6	3	8	4	12	7	4	5	5	0	6
chr3:43299754-43303792	2	3	6	3	5	18	17	6	8	7	4	6	6	0	8	4	6	3	11	12	7	10	7	9	4	6	3	9	7	6	3	10	3	5	0	8	9	4	9	9	9	7	10	11	3	12	0	3	6
chr12:42384940-42398994	3	2	2	0	2	2	5	5	3	0	0	0	0	0	0	2	0	2	0	3	0	3	0	2	0	2	2	0	2	0	0	0	0	0	0	3	3	0	3	3	0	9	0	0	0	2	2	3	2
chr18:54277703-54287411	0	0	0	0	4	7	0	2	3	3	0	4	3	5	7	5	5	0	0	2	0	0	2	6	4	2	0	3	2	5	3	0	2	2	3	0	9	0	0	8	8	2	2	4	2	4	2	4	5
chr13:46723221-46733998	0	0	0	0	0	3	5	0	0	2	3	2	4	2	4	2	2	0	3	0	3	4	2	5	0	7	0	4	0	0	0	2	0	2	3	4	3	5	0	4	5	4	9	0	0	0	0	0	0
chr15:58912563-58916999	9	12	13	7	19	16	16	10	8	7	18	16	14	14	5	20	22	10	10	17	8	19	14	25	15	19	12	21	16	21	16	14	8	8	8	16	15	9	10	17	18	11	14	18	6	8	12	6	19
chr4:42503450-42524847	4	0	2	0	0	2	0	0	2	2	2	2	6	2	0	0	0	2	0	0	2	0	0	0	2	2	2	3	0	5	0	0	3	0	2	2	2	0	0	0	2	0	0	3	0	3	2	0	0
chr2:30525587-30533314	6	9	4	5	0	5	11	3	8	3	4	5	4	2	7	4	6	6	5	2	4	4	4	2	6	3	4	0	7	8	7	8	6	7	8	5	6	3	4	4	11	5	9	5	10	7	5	5	3
chr9:95978061-96004701	6	3	0	0	6	5	11	2	4	6	3	5	7	9	9	2	6	3	4	7	4	5	5	7	7	9	5	2	2	9	4	3	4	3	3	5	8	4	4	15	5	7	8	9	6	2	8	8	5
chr5:168488602-168497348	5	3	4	8	10	12	7	4	5	7	8	10	7	6	0	6	4	7	9	6	4	0	7	3	5	11	4	3	6	15	4	6	5	5	8	15	12	5	5	10	12	4	12	12	3	7	6	3	5
chr9:122280443-122291840	4	3	0	0	2	2	5	0	5	0	6	4	0	0	2	4	2	4	5	4	0	0	7	3	4	2	2	3	4	7	2	0	0	0	2	4	5	6	0	6	5	3	4	6	3	0	2	0	3
chr22:46626751-46637960	6	8	7	2	5	5	5	6	2	3	9	10	2	6	0	2	10	4	5	3	2	3	8	0	4	4	6	7	2	4	5	2	4	0	3	3	5	7	2	4	4	7	7	4	5	0	2	5	5
chr5:131677703-131709272	0	2	0	0	0	2	3	6	5	0	4	5	0	0	0	6	3	3	2	3	3	0	3	2	2	2	0	2	3	3	3	5	0	0	7	4	7	2	4	7	5	2	4	7	4	4	0	4	3
chr6:18236452-18258405	12	2	0	3	6	9	8	0	6	5	2	7	10	3	3	6	3	4	3	7	0	4	6	5	4	6	5	4	6	14	7	2	0	2	0	7	3	0	5	7	5	10	4	9	2	7	8	8	5
chr12:116230533-116237705	27	41	39	24	45	48	46	26	41	33	40	36	43	42	25	42	29	32	30	21	35	18	57	37	26	66	35	39	30	68	39	37	29	21	31	35	46	32	28	53	76	46	50	83	28	22	30	23	39
chr7:24623666-24650712	0	5	3	3	0	4	3	4	2	2	4	4	2	2	0	0	3	3	2	7	3	5	3	3	4	6	2	2	5	0	4	0	0	0	0	5	2	2	0	3	10	0	0	9	3	2	3	2	4
chr3:51541498-51590559	2	5	2	6	2	6	9	3	5	2	3	7	8	2	5	4	0	5	3	3	0	4	6	5	3	3	5	5	2	6	10	8	0	3	0	5	5	2	3	2	11	8	2	6	4	3	4	4	2
chr1:247156406-247159813	87	121	77	59	101	54	121	53	91	82	77	66	54	77	11	117	79	53	116	91	50	32	102	67	91	138	92	54	68	95	61	80	79	59	75	67	111	79	82	100	107	75	67	137	45	68	58	41	98
chr16:70463169-70463774	0	2	0	3	0	2	3	3	3	0	6	2	2	2	0	0	0	2	0	0	2	0	2	0	0	3	0	2	0	0	3	0	2	0	2	0	2	0	0	2	2	3	0	3	0	0	0	0	2
chr5:123545417-123553147	2	3	0	0	3	3	2	2	3	3	0	0	3	0	3	2	0	3	2	0	2	2	3	2	0	5	2	2	2	3	3	3	2	2	0	4	0	3	5	0	2	6	5	7	0	0	0	3	5
chr18:47865059-47896809	9	9	2	5	8	8	9	7	5	4	2	7	4	11	5	10	4	4	8	3	8	5	8	4	4	12	6	12	8	9	5	9	3	6	5	9	8	3	0	9	7	11	3	16	8	7	9	3	11
chr13:40826506-40836885	2	3	0	4	3	7	4	2	3	0	0	3	2	4	2	2	3	6	3	6	0	2	2	3	2	6	4	3	2	7	0	0	0	2	0	3	3	0	3	4	5	0	7	3	0	3	4	0	5
chr12:55700899-55701154	3	4	3	0	2	7	4	2	3	0	2	9	2	0	17	5	3	3	0	5	5	6	6	3	0	3	5	0	4	4	2	4	0	0	5	14	6	4	11	4	4	10	7	7	5	0	0	5	5
chr1:42265115-42323827	3	5	2	0	2	0	3	0	2	5	3	3	0	2	2	2	0	0	0	3	2	2	5	2	0	3	3	2	3	4	2	4	6	0	2	2	6	3	2	0	3	2	5	7	0	2	3	0	6
chr18:44949881-44953340	6	10	6	0	7	9	14	2	5	3	7	10	4	8	7	8	4	9	9	11	5	4	6	3	7	6	8	6	3	10	12	2	4	9	5	10	5	5	5	5	16	9	12	10	6	4	9	5	10
chr10:94441896-94474783	7	9	5	4	7	12	7	8	7	5	3	8	7	10	2	7	4	5	10	6	6	0	9	0	2	10	3	7	4	7	7	3	6	3	4	8	2	6	7	3	12	9	4	19	5	7	6	6	7
chr1:13731000-13742157	3	4	2	3	2	0	4	0	0	0	4	3	3	0	5	3	2	5	3	3	4	2	3	5	0	3	3	2	3	3	0	2	3	0	3	3	0	0	3	0	2	0	2	4	0	4	3	2	5
chr5:36953618-36986301	3	2	0	0	2	3	2	0	3	2	4	0	4	0	0	2	2	0	2	0	3	0	0	2	0	3	0	2	2	3	2	2	2	2	2	2	2	0	3	3	0	3	0	3	0	0	2	0	4
chr1:173992755-173993135	3	4	0	0	7	7	5	7	5	0	5	5	3	0	3	6	0	4	6	5	3	3	3	5	0	7	3	5	3	10	2	4	2	3	7	5	6	3	2	6	5	5	4	7	0	0	0	2	5
chr2:239990074-240007370	19	13	10	10	13	19	17	9	10	6	13	12	7	17	3	15	6	11	16	11	9	8	18	7	5	15	9	13	14	13	11	13	6	10	6	18	14	12	10	15	22	7	13	19	14	7	6	13	11
chr6:87210451-87218731	11	8	11	3	9	12	10	9	11	7	13	12	15	11	7	7	6	5	12	12	7	4	11	13	6	9	10	6	10	14	7	5	7	7	11	14	15	3	3	12	16	5	9	12	9	6	7	5	7
chr19:14402597-14404562	2	0	2	0	3	0	2	4	0	2	3	3	3	4	0	0	3	0	0	2	0	3	3	0	0	4	3	0	0	7	3	0	3	3	3	2	0	0	0	0	2	0	3	0	2	2	2	2	4
chr12:45926142-45928859	5	8	3	4	6	3	8	5	3	3	7	7	4	3	2	9	3	2	3	11	4	5	11	3	2	8	5	4	4	8	3	3	7	4	3	8	6	4	3	8	12	3	4	5	5	2	3	5	5
chr1:119755427-119759989	3	5	4	7	0	2	3	5	7	4	2	0	3	5	0	4	2	0	5	3	2	0	6	6	4	5	3	3	0	10	3	2	10	0	3	3	3	0	0	2	10	0	9	2	3	0	2	3	4
chr15:50586392-50592626	5	2	2	0	2	3	3	3	2	3	3	3	0	0	4	2	4	2	4	0	0	0	3	0	0	3	0	0	3	3	2	3	2	3	3	4	2	0	2	3	5	0	3	8	0	5	3	0	0
chr12:69589485-69593613	4	3	0	4	7	5	13	4	3	3	6	5	2	5	0	11	5	3	6	0	3	3	2	5	3	3	5	5	6	6	3	9	6	0	4	6	11	6	2	3	13	7	2	6	7	5	4	4	7
chr1:230663141-230675124	0	2	2	0	2	2	4	0	0	0	3	2	0	2	2	2	0	2	2	2	2	0	3	0	0	4	0	0	3	2	0	4	0	0	0	0	2	0	0	2	3	0	2	5	2	0	0	0	2
chr7:155665175-155680908	0	0	2	2	6	9	5	6	6	3	6	4	5	4	2	3	0	6	5	4	6	8	0	5	2	6	6	5	2	5	3	3	5	3	5	5	0	4	5	6	7	4	2	8	0	5	2	2	8
chr4:75790150-75790797	2	3	3	0	3	0	2	0	4	0	2	4	4	0	0	0	2	0	3	2	0	2	0	2	0	5	0	3	2	4	0	0	4	2	3	4	0	3	2	3	5	3	3	3	3	3	3	2	0
chr11:73707420-73718718	17	14	9	4	13	19	25	14	13	8	21	25	15	17	3	15	16	14	18	14	11	21	20	10	13	16	17	21	12	28	9	9	7	7	14	11	19	17	15	10	16	15	21	23	8	10	10	12	12
chr13:21167988-21168399	15	7	7	0	8	9	8	4	8	4	6	3	7	2	0	10	4	0	9	2	3	5	6	8	9	11	9	5	6	9	4	4	0	2	0	5	8	9	10	8	9	0	0	5	6	4	2	4	9
chr16:19616114-19652090	5	2	0	2	0	0	2	0	2	0	5	0	0	0	0	0	5	5	0	4	2	0	7	2	0	3	0	2	3	5	3	0	4	2	3	3	0	0	2	2	2	3	2	0	2	0	3	0	0
chr16:88627622-88628854	0	2	0	0	0	2	3	0	0	0	4	0	2	0	0	2	0	0	4	2	2	2	0	3	0	3	0	3	6	2	3	2	2	3	0	0	3	3	0	0	0	0	0	3	0	0	0	2	4
chr17:12054889-12081530	5	4	3	0	2	17	4	4	4	0	7	0	0	0	0	6	0	3	0	0	3	5	6	6	6	0	6	3	5	8	5	4	3	0	0	22	6	0	2	6	0	10	2	0	0	2	0	0	7
chr1:75745806-75750546	2	0	0	0	3	3	0	2	2	2	0	2	2	2	0	2	2	0	2	0	0	0	6	0	0	2	2	0	4	0	0	0	3	0	0	0	3	0	4	3	5	4	0	5	0	2	0	0	3
chr2:40428473-40430304	22	11	22	15	28	27	50	11	27	17	33	30	15	16	34	22	21	17	17	26	17	14	26	29	10	30	15	20	13	50	18	23	18	35	15	37	37	16	29	36	42	30	29	37	19	20	13	20	22
chr2:43912432-43918398	0	2	2	0	0	2	3	3	2	0	0	3	2	0	0	0	4	2	2	0	2	2	0	0	2	2	2	0	2	0	3	0	0	0	2	2	0	2	0	0	5	0	3	0	0	0	2	0	2
chr6:160046498-160048543	5	2	4	2	2	5	9	4	6	7	3	4	9	8	6	9	4	4	12	6	3	7	8	8	6	6	3	3	7	7	4	11	3	4	3	6	5	4	6	9	9	3	5	7	2	4	7	3	7
chr9:112250929-112252788	2	0	0	2	2	0	3	0	3	3	3	3	2	2	0	2	4	0	0	3	0	0	2	0	4	2	0	4	0	4	4	5	0	0	0	3	2	4	3	3	0	4	3	2	3	2	0	2	2
chr1:65364635-65366196	6	5	2	4	9	5	8	2	3	0	4	3	0	3	2	4	4	4	4	7	3	2	5	0	2	2	4	4	3	6	3	2	6	3	6	3	2	7	3	2	2	4	2	7	2	2	0	4	3
chr10:35516523-35530243	0	0	0	0	2	2	2	5	3	0	2	5	0	4	2	0	6	3	5	3	3	2	4	0	0	5	2	4	0	0	2	4	2	0	0	0	5	0	3	2	6	3	0	2	5	0	2	4	3
chr2:190900564-190924593	14	14	12	11	14	18	23	4	19	8	14	12	17	15	7	19	5	11	7	4	6	6	23	7	5	10	4	13	18	20	0	15	11	8	16	31	26	11	17	9	15	15	16	17	6	8	3	8	6
chr17:55401469-55403868	3	5	2	3	3	2	3	0	4	0	2	0	3	3	2	3	0	3	4	0	0	5	3	0	0	4	0	0	0	7	0	0	2	0	0	2	3	0	5	4	3	5	2	2	6	0	2	0	0
chr1:155521100-155521618	0	0	0	4	2	2	2	3	2	0	2	5	3	0	0	3	2	2	0	0	0	3	3	0	0	0	3	3	0	0	0	4	2	0	0	0	6	0	5	0	2	4	0	6	0	0	2	0	2
chrX:73577407-73584572	0	2	5	0	2	0	5	0	2	3	0	4	3	0	3	3	2	3	0	3	0	0	3	2	2	4	0	3	3	4	0	4	2	2	3	3	4	0	2	0	4	2	2	4	0	4	2	2	2
chr1:230943806-230961303	3	2	0	3	2	4	3	3	0	0	0	0	2	3	3	2	2	2	2	0	0	0	3	3	0	0	2	0	0	0	2	3	2	0	0	3	2	0	0	2	0	0	0	2	0	4	3	2	4
chr5:145764931-145826200	7	13	10	7	5	8	11	5	8	7	16	9	5	5	2	17	5	11	11	8	5	5	20	3	4	16	10	5	3	10	10	8	7	10	7	5	9	15	9	9	13	6	4	6	7	14	2	9	11
chr8:18799295-18804898	0	18	16	0	20	20	34	14	31	26	14	27	16	16	29	35	15	12	25	18	12	17	28	24	0	20	21	15	9	35	0	13	21	0	9	17	35	15	21	23	30	15	21	46	22	17	12	17	13
chr10:12400016-12403369	8	0	0	6	4	0	4	3	0	3	2	3	5	0	2	5	2	2	0	2	0	2	5	2	0	4	2	5	0	4	3	4	0	0	3	5	2	0	5	4	4	3	2	0	0	3	4	0	3
chr2:40428473-40430301	0	0	4	0	2	2	7	0	2	0	4	2	2	2	8	3	3	2	0	0	0	3	6	2	0	0	2	2	6	6	3	6	0	2	0	3	0	2	7	2	8	4	2	3	2	3	0	3	0
chr2:64551443-64553409	4	4	0	2	0	5	2	0	6	3	3	2	3	6	0	2	3	0	6	3	0	2	5	2	0	3	4	2	5	0	4	3	0	5	3	6	3	6	6	3	4	3	4	3	3	2	3	0	4
chr19:8455405-8463686	8	2	7	6	5	7	14	5	2	6	14	12	3	4	7	4	2	6	9	9	7	13	11	8	9	7	7	7	7	6	4	8	7	3	2	3	11	6	10	9	12	10	4	13	6	4	9	5	5
chr2:190655977-190673152	3	5	4	4	2	0	2	6	0	4	0	0	0	0	0	7	7	0	5	0	4	4	8	0	2	0	2	0	0	6	0	8	7	2	0	6	2	0	0	3	3	4	0	5	0	0	0	0	2
chr1:77717867-77725762	3	7	0	2	0	4	5	0	0	4	0	5	8	0	0	12	5	2	2	6	0	2	3	4	5	6	0	3	2	7	6	3	6	3	3	13	6	7	0	5	10	2	3	4	2	3	2	0	3
chr6:7176655-7189322	20	24	18	25	22	23	33	21	18	27	18	35	16	32	15	22	14	14	24	30	12	18	29	16	21	33	27	25	23	40	20	31	12	21	17	32	29	22	19	14	37	18	26	34	17	23	23	13	22
chr22:29121357-29125416	0	0	0	2	0	0	8	4	0	0	0	3	0	2	0	5	2	0	4	0	0	2	2	0	2	2	2	2	0	2	2	0	0	0	0	0	5	2	0	2	2	4	3	4	0	0	0	0	2
chr1:32030298-32033334	2	3	2	0	4	3	8	2	3	2	3	0	0	4	3	5	0	0	3	3	0	0	6	4	2	5	0	4	2	4	2	0	0	0	2	2	6	0	3	0	4	0	4	4	0	2	2	3	3
chr18:58918271-58920633	5	4	0	5	7	5	8	3	3	0	2	5	6	4	10	5	3	3	0	3	3	3	5	3	3	3	5	2	2	7	3	2	2	0	5	8	3	0	8	0	11	3	5	8	0	4	2	2	5
chr5:74745678-74750667	0	4	2	0	6	4	10	3	4	3	8	0	2	5	4	4	5	2	2	3	0	0	4	3	3	5	5	4	2	5	2	0	2	4	6	7	5	3	0	2	9	3	4	4	3	4	5	0	2
chr9:37126312-37127263	3	4	0	2	3	7	10	0	5	0	4	7	3	0	4	4	4	6	0	4	2	2	7	4	2	3	3	4	3	6	3	6	0	6	4	6	3	3	7	6	7	6	2	13	4	0	0	2	4
chr7:35667434-35673278	5	6	8	4	6	14	15	17	9	7	13	13	10	6	6	5	5	9	6	8	5	3	12	2	7	17	7	9	9	13	8	16	3	9	10	11	17	10	6	11	20	8	14	14	3	5	5	11	10
chr12:32598497-32601423	3	5	2	0	2	0	4	8	6	0	0	8	2	5	2	4	2	3	5	6	5	4	4	3	0	5	3	3	3	5	3	4	2	0	0	0	8	5	0	5	3	6	4	5	2	0	4	2	3
chr1:213077696-213117410	2	4	3	0	3	6	2	0	3	0	4	6	3	3	2	4	2	2	2	0	3	4	4	0	3	3	3	3	4	11	3	4	2	0	2	4	3	2	2	3	7	3	4	4	2	2	3	0	0
chr17:12081356-12095694	6	0	0	0	2	3	5	3	5	0	2	3	5	0	2	5	2	3	2	4	2	3	4	0	0	3	2	3	0	2	3	2	2	0	0	0	4	0	2	0	4	3	3	4	2	2	2	3	0
chr12:89466770-89472275	3	3	0	0	5	10	6	3	0	6	2	0	0	4	0	3	0	2	0	2	0	2	0	3	0	13	0	3	3	0	3	2	0	0	4	10	6	5	3	5	6	0	0	4	0	2	0	4	0
chr3:111913319-111920419	4	5	3	2	6	8	4	3	4	3	3	3	3	2	9	9	6	3	4	5	0	4	2	2	5	6	6	6	0	8	4	2	0	3	2	5	4	2	2	4	14	2	5	6	4	4	0	2	3
chr5:128138597-128152805	3	0	4	2	7	5	4	3	2	3	2	0	8	0	0	8	4	2	3	6	0	2	4	3	2	0	2	2	0	11	0	5	5	0	0	2	9	4	2	0	6	3	3	7	6	7	0	0	6
chr17:42727635-42730918	0	3	2	0	2	2	11	2	2	2	0	2	4	2	2	4	5	2	3	4	0	0	2	3	2	0	3	3	6	4	5	0	3	0	3	0	4	5	2	5	3	3	0	4	5	0	2	2	0
chr19:3660966-3662001	3	4	0	0	2	0	8	0	3	2	2	2	3	2	2	4	4	0	4	6	0	2	5	0	0	0	8	0	3	0	4	2	0	2	8	4	9	5	3	6	5	3	6	0	4	6	3	3	6
chr9:33351560-33352719	6	9	4	2	6	5	13	4	3	4	4	11	5	5	3	7	2	5	6	10	2	4	5	4	4	8	6	3	4	6	7	2	7	5	7	7	5	9	7	7	9	6	8	16	3	6	0	2	5
chr11:119284969-119285566	2	2	0	0	3	3	3	3	0	3	0	3	2	2	5	0	2	3	3	3	0	5	6	4	0	2	2	2	0	3	5	0	0	0	7	4	8	3	3	3	7	6	2	10	3	2	0	0	9
chr19:18537601-18538436	7	10	12	8	26	20	22	7	15	13	9	17	15	12	16	21	10	5	9	19	10	11	15	9	10	19	15	11	15	17	11	16	12	11	7	17	13	22	15	14	27	16	11	18	5	7	13	15	11
chr2:196912882-196922186	0	0	0	2	2	3	2	6	4	0	3	5	3	0	3	4	0	0	3	3	0	2	2	4	3	7	5	2	2	6	2	0	4	0	2	3	3	2	0	3	4	0	2	6	4	3	4	0	0
chr10:113876521-113884380	3	0	3	2	3	7	2	0	5	0	0	3	3	2	2	0	5	0	0	2	2	2	4	0	0	3	0	0	4	0	4	3	2	2	2	5	3	0	0	0	4	0	5	5	0	2	0	2	2
chr9:16435555-16437524	4	3	4	4	9	14	9	5	5	5	6	5	5	6	25	8	15	3	9	8	8	2	7	2	6	3	3	2	4	11	5	5	4	5	12	15	5	3	16	8	12	7	6	17	10	7	3	0	4
chr8:18867674-18872733	7	3	5	4	6	6	21	4	3	4	3	7	6	6	3	7	0	3	6	5	7	3	8	5	3	3	6	6	6	4	5	9	4	5	5	4	9	11	5	8	7	6	3	6	7	4	2	2	3
chr4:102525512-102537956	0	2	0	0	2	2	2	0	0	0	3	5	3	3	5	4	2	0	0	3	0	5	3	4	0	8	6	2	0	2	3	0	0	0	2	6	0	3	5	2	4	0	3	3	0	0	4	0	2
chr10:4830675-4873307	2	0	0	3	3	0	3	3	2	2	0	0	3	3	2	4	2	0	0	3	0	0	0	0	0	2	0	5	0	2	0	2	2	4	0	0	0	2	2	0	4	4	0	2	0	0	2	0	0
chr3:128806372-128807671	0	0	0	0	3	4	2	4	2	0	2	0	2	0	0	2	2	2	0	0	0	0	7	2	0	4	3	0	0	3	2	3	3	2	3	4	0	2	0	2	2	3	0	5	3	2	0	0	2
chr14:30670256-30675065	4	4	5	0	5	9	5	5	8	2	4	6	0	4	4	6	7	3	6	7	5	9	7	2	4	14	4	6	7	8	4	3	4	6	6	7	5	7	2	11	8	5	7	15	5	4	4	7	7
chr20:63202287-63203807	0	0	0	0	0	2	0	2	0	2	4	3	0	0	0	2	3	0	3	4	2	2	3	0	3	3	0	0	2	3	0	3	0	4	2	0	3	3	0	0	0	0	0	0	2	3	3	3	5
chr14:76166663-76195972	2	0	0	0	5	0	6	0	3	2	0	4	0	0	3	2	0	2	0	8	2	2	4	0	0	5	5	3	2	2	0	0	2	0	3	2	4	3	4	0	5	3	5	2	0	2	0	4	0
chr4:51863437-51877854	4	4	8	0	3	12	11	8	3	5	7	8	5	5	4	9	13	2	5	6	6	3	7	7	7	12	7	6	11	10	6	2	2	5	3	5	11	10	6	4	10	9	4	11	2	5	5	2	6
chr5:123545417-123557564	87	104	70	72	87	130	96	48	73	81	70	103	81	84	41	97	83	53	79	73	56	58	112	70	66	99	72	67	88	152	78	97	69	79	79	137	128	67	68	110	102	105	87	176	60	73	73	45	69
chr4:150415438-150491035	3	2	0	4	6	8	3	0	4	3	4	0	5	3	6	0	4	3	5	5	3	2	2	0	2	2	2	0	5	3	0	2	0	0	2	2	0	0	4	7	4	0	3	3	2	0	0	0	0
chr15:77252367-77284030	4	0	0	0	3	5	2	0	2	0	0	3	0	0	3	0	4	0	0	2	4	3	3	6	0	5	5	2	2	3	2	0	0	0	0	3	5	0	0	2	2	0	2	6	0	0	4	4	0
chr9:33960826-33963791	2	0	2	2	0	3	3	0	0	3	8	0	2	0	2	0	5	0	0	4	2	2	0	2	0	4	4	0	4	2	2	0	0	0	0	0	2	3	4	0	0	0	2	0	0	0	3	0	2
chr9:120831331-120833456	0	2	2	2	3	8	2	2	5	0	0	2	3	3	0	5	5	2	0	0	0	4	2	0	0	0	4	2	2	3	5	3	0	3	4	8	2	0	2	2	3	2	3	6	0	0	0	0	0
chr7:5641154-5652510	5	4	2	0	0	0	4	2	0	0	0	2	0	2	2	3	2	2	0	2	4	0	4	0	2	3	0	0	0	0	5	3	0	0	2	3	0	0	3	0	0	2	0	3	0	2	0	0	0
chr19:21405129-21405856	2	4	3	2	3	3	3	3	0	2	4	5	4	0	2	0	4	0	0	6	0	3	4	6	4	0	2	3	3	4	3	6	0	0	2	6	5	0	4	3	6	3	2	3	0	0	0	2	3
chrX:118654602-118654961	2	4	0	2	3	3	3	0	5	0	4	0	2	5	2	4	0	0	2	5	0	0	3	0	0	0	0	0	2	5	0	0	5	0	0	6	4	4	3	7	0	0	0	6	7	3	0	0	6
chr12:116230433-116237705	3	2	2	0	4	8	7	6	5	0	3	2	2	6	0	3	9	5	7	4	6	4	8	9	3	10	2	6	5	4	6	2	0	7	6	6	7	2	9	8	6	5	6	14	0	6	3	6	3
chr7:140702866-140704963	0	2	0	4	2	3	0	6	2	0	0	0	6	0	0	2	2	2	0	3	0	4	0	3	2	2	0	5	4	8	0	0	4	4	0	3	4	4	4	3	6	3	2	3	2	2	0	0	3
chr11:129123446-129124894	0	0	0	0	2	6	5	3	0	2	0	0	2	2	0	0	3	3	3	0	0	0	0	2	3	3	5	0	0	4	0	0	0	2	0	0	0	2	0	3	4	0	2	2	2	3	2	0	0
chr2:58198579-58232112	2	5	3	0	3	4	2	2	2	0	0	0	3	2	0	0	4	2	2	3	0	3	6	3	2	5	0	2	5	0	2	5	3	0	2	2	0	3	3	2	2	3	4	9	0	0	0	3	3
chr4:61934840-62044549	6	4	7	4	14	12	5	9	0	6	9	8	8	0	12	6	0	6	5	8	3	3	3	4	0	4	2	5	4	9	6	4	7	6	6	6	7	7	2	5	12	4	4	5	5	7	5	0	6
chr2:106158058-106166083	5	8	5	7	6	13	7	2	5	6	12	9	5	7	3	7	10	7	6	4	3	6	12	6	5	7	9	8	6	15	12	3	7	0	0	8	7	7	8	12	9	9	5	5	8	2	5	3	10
chr3:141512163-141540609	0	0	0	0	0	2	4	0	0	2	2	5	3	5	4	0	0	0	0	2	0	5	4	3	0	3	4	0	3	2	2	2	0	0	0	2	4	4	3	5	5	3	4	3	0	0	2	0	3
chr3:130930416-130941699	5	2	0	4	2	5	7	2	0	4	0	2	7	4	3	0	4	4	2	0	0	2	2	0	2	0	0	3	5	8	0	5	0	4	0	3	10	0	0	6	4	0	4	6	0	3	0	3	0
chr21:29326059-29329693	0	2	2	5	0	3	3	0	0	0	3	0	2	2	0	0	0	2	4	4	3	0	0	2	3	2	0	2	5	8	3	5	4	3	2	3	5	3	3	0	5	2	7	4	2	0	3	0	0
chr10:12081472-12094271	2	4	0	2	2	2	0	4	0	0	0	0	3	2	2	2	0	0	0	2	2	2	2	2	0	4	3	3	0	2	2	3	0	0	3	2	2	5	3	0	3	3	3	0	0	0	7	0	2
chr2:176296860-176337577	6	6	7	5	6	9	7	4	3	10	8	6	5	7	8	6	3	2	5	11	2	8	4	5	5	6	8	5	5	8	6	9	11	0	5	7	9	6	8	2	11	5	4	11	4	2	3	5	9
chr8:140789474-140890769	4	5	2	0	5	2	2	0	0	3	4	4	3	0	5	3	0	0	0	2	2	0	0	0	5	2	2	2	2	4	0	0	0	0	0	5	3	6	0	6	6	0	2	3	0	0	2	0	2
chr4:84896911-84932363	0	2	0	0	2	3	2	4	2	2	0	0	0	3	0	2	2	0	0	0	0	2	2	2	2	2	2	0	5	4	3	0	0	0	0	2	2	2	0	0	3	3	3	2	0	0	0	3	3
chr18:58165788-58252054	3	8	0	2	3	3	2	0	0	0	2	5	0	2	0	0	5	0	3	3	4	0	4	2	0	5	2	0	5	4	3	2	0	0	2	3	3	3	0	5	7	5	6	0	0	0	2	0	5
chr1:113825142-113834439	2	8	0	3	0	2	0	2	0	0	3	3	2	5	0	2	0	0	3	2	2	0	3	0	0	0	0	3	4	6	2	4	0	0	0	0	5	0	3	2	2	6	6	4	0	0	0	2	0
chr16:53873786-53888951	7	14	13	8	14	17	15	13	8	8	14	23	16	17	10	10	14	9	9	24	11	16	9	9	20	11	14	16	15	22	13	17	10	8	8	14	12	14	6	15	22	22	11	32	10	11	6	8	13
chr1:155853276-155853806	15	18	10	8	11	11	22	8	13	13	8	5	12	9	7	10	12	7	8	13	14	5	17	12	19	11	8	10	17	15	7	16	14	5	11	17	13	12	14	13	16	18	13	19	4	9	7	6	10
chr16:69695136-69695379	0	0	0	3	5	6	5	0	2	2	0	4	0	4	3	2	4	3	2	2	0	3	5	4	0	3	3	2	3	3	6	0	0	0	3	3	4	0	5	3	7	4	2	2	3	2	2	3	2
chr1:23030469-23050520	8	9	5	6	7	9	13	6	13	8	16	6	14	9	10	13	14	6	3	7	9	11	15	9	9	13	13	7	12	19	12	6	6	10	4	16	12	8	12	7	26	14	20	15	7	12	4	6	14
chr1:38915562-38919337	2	2	0	0	0	3	0	3	4	0	2	4	0	2	0	0	3	2	4	0	0	0	2	5	6	3	2	0	0	0	2	4	0	0	0	0	2	0	2	5	3	3	0	3	0	0	0	0	2
chr11:32589547-32596047	5	2	0	0	2	2	0	0	0	0	6	0	4	4	0	0	5	0	3	0	2	0	3	3	3	2	0	2	5	0	4	0	2	0	2	0	0	0	0	5	2	0	0	2	0	0	2	2	2
chr16:29833733-29834066	8	6	4	3	5	2	7	4	3	0	5	8	7	6	5	8	2	7	4	2	0	5	4	8	2	5	3	0	5	8	2	0	4	7	5	5	5	4	6	2	6	4	4	6	0	5	2	2	3
chr14:64521487-64523402	2	3	0	0	0	2	0	0	0	0	0	2	2	4	0	3	5	4	4	4	0	0	5	0	3	2	4	5	4	4	3	0	0	3	4	4	0	0	2	2	0	3	0	4	0	0	2	0	0
chr4:6994184-7001251	3	2	0	2	0	5	9	3	5	2	3	6	5	4	0	2	0	0	3	4	7	0	5	3	5	7	2	4	5	6	3	2	3	4	3	5	5	4	6	7	4	3	2	7	2	2	4	0	6
chr11:120473050-120477526	4	0	0	2	7	4	6	4	3	6	3	0	0	6	0	3	2	4	3	2	2	0	3	3	0	4	3	3	2	5	4	2	4	2	5	0	6	0	0	3	3	0	3	3	0	0	2	0	4
chr8:140347757-140360193	0	0	0	0	4	3	5	0	2	3	0	4	4	4	0	0	2	3	0	2	5	4	3	0	2	4	5	3	2	2	0	2	4	0	2	5	2	6	0	3	0	4	3	0	0	4	2	0	0
chr2:88857271-88857415	13	10	10	19	17	12	8	7	2	0	10	37	11	12	2	5	4	6	9	13	6	10	23	0	5	17	9	8	9	26	3	15	2	12	9	14	12	11	7	8	10	37	9	22	8	11	2	6	9
chr1:117402186-117414831	14	13	6	5	13	15	25	14	12	10	18	24	17	19	5	12	25	21	11	14	15	26	18	17	10	18	12	12	12	23	14	12	10	8	14	14	17	9	18	25	22	22	13	19	8	7	27	16	26
chr12:122340753-122341697	9	5	0	4	6	9	9	4	4	5	9	8	6	3	6	7	7	0	9	6	6	0	8	7	7	8	6	3	7	8	4	5	3	3	4	5	2	7	9	6	17	6	8	11	5	3	6	3	6
chrX:150793691-150816078	0	2	0	0	6	3	5	4	2	0	4	4	4	4	2	4	5	3	2	6	3	0	6	2	2	5	4	2	5	0	0	5	2	3	5	2	2	4	6	4	4	0	0	8	0	3	0	0	4
chr10:11481770-11485911	2	2	0	0	0	6	2	0	2	0	3	2	3	0	0	3	0	0	0	2	0	0	3	4	3	5	3	0	0	6	2	0	0	0	0	2	4	2	0	0	5	2	0	2	3	0	0	0	0
chr7:92294889-92307656	3	6	6	0	0	6	15	2	2	5	7	5	0	2	2	4	0	3	5	6	0	0	4	3	2	0	5	4	6	7	2	8	2	2	0	6	3	0	3	3	4	2	3	3	4	5	3	3	4
chr5:176943335-176958154	21	24	12	17	23	27	45	11	11	16	15	21	25	19	26	21	22	10	16	25	12	22	41	13	26	20	20	20	13	40	11	28	23	21	21	25	35	15	22	31	34	29	21	54	14	18	6	15	17
chr6:13632370-13644729	3	7	4	9	12	11	17	9	10	4	10	9	17	9	3	14	10	3	8	5	7	8	15	9	10	8	6	6	6	12	9	8	8	9	8	18	13	13	8	13	17	8	13	15	3	5	16	3	16
chr12:69251129-69262562	0	3	3	3	4	3	7	5	6	4	13	5	7	7	4	6	7	3	13	5	3	5	6	5	6	9	5	12	0	11	7	5	2	2	4	7	8	4	5	3	15	6	6	8	3	0	7	6	7
chr10:32543300-32584304	7	5	4	6	7	12	5	0	7	3	9	9	0	4	0	3	7	4	3	3	0	7	4	5	9	5	3	10	7	14	3	0	5	4	5	13	8	2	12	3	10	7	2	11	0	2	0	2	8
chr14:73147795-73148094	9	0	3	3	5	4	10	0	6	3	5	7	4	10	0	6	8	2	3	7	2	2	11	4	6	7	5	4	5	7	7	7	4	0	3	7	4	6	0	4	3	6	4	4	5	2	6	3	3
chr10:124681607-124682379	8	5	7	5	11	6	17	6	4	8	11	8	8	2	5	8	5	3	7	6	9	6	7	10	0	10	10	2	7	5	7	9	5	8	7	6	11	0	8	2	12	9	0	10	6	4	5	6	5
chr16:48553539-48562444	0	2	0	3	2	0	5	0	2	3	2	0	2	2	0	2	0	3	0	2	3	0	2	3	0	0	0	0	2	0	2	2	0	0	4	5	2	0	2	0	0	3	3	2	0	2	0	0	2
chr2:47378953-47379969	17	8	9	5	8	12	15	11	9	3	14	12	8	14	3	13	4	6	8	8	6	9	10	9	6	18	7	6	7	17	19	3	9	9	5	10	2	13	6	14	16	4	18	19	4	0	5	5	19
chr20:44972078-44987296	0	4	3	0	4	3	6	0	0	0	0	0	4	2	0	2	2	0	3	4	4	0	8	0	0	2	0	3	0	6	0	4	0	5	4	0	2	3	4	2	6	3	2	6	3	0	6	0	0
chr15:72518067-72555907	3	2	0	4	3	2	0	2	2	3	0	7	2	4	0	3	0	0	2	6	2	0	4	0	0	4	2	3	2	8	3	2	4	0	4	6	4	9	0	0	5	4	5	6	2	2	0	2	0
chr9:5968019-5988545	3	4	2	3	3	5	5	2	7	5	5	6	5	4	6	4	7	3	0	7	7	4	2	2	4	2	7	2	2	3	3	0	4	3	3	5	7	5	2	4	8	9	7	16	3	4	4	2	5
chr18:49363161-49379758	8	6	0	3	10	8	5	2	0	2	4	3	8	6	0	7	3	0	3	3	0	3	4	5	0	0	4	8	4	10	3	6	3	0	6	8	8	3	0	6	7	0	5	8	5	3	5	2	2
chr21:36338779-36344707	10	6	4	7	16	16	17	9	17	6	10	9	8	15	12	22	22	15	14	12	13	10	10	15	7	18	7	6	18	19	8	8	5	10	8	16	23	9	18	22	24	19	12	23	7	5	10	10	16
chr5:177619078-177632738	3	4	2	3	0	0	0	2	4	3	6	2	2	3	0	5	3	0	2	0	0	5	9	2	4	0	3	0	4	2	2	3	7	3	3	0	2	2	2	4	6	4	7	0	2	0	4	6	0
chr15:75411492-75413045	5	6	2	0	6	2	9	3	2	5	6	0	3	3	0	4	0	0	6	4	0	5	3	2	0	6	5	4	5	8	6	2	9	5	8	7	2	7	4	3	11	7	2	5	7	4	4	3	5
chr8:38347497-38348215	5	5	0	0	4	3	0	2	2	2	3	0	0	0	0	5	0	0	5	5	2	0	5	3	0	0	3	0	4	5	0	2	0	0	4	2	2	0	3	3	6	2	0	0	0	4	0	3	2
chr8:100220279-100231288	2	3	0	2	0	2	0	2	5	2	0	2	3	2	0	2	2	0	5	5	2	2	2	4	0	0	0	0	3	2	4	0	0	2	0	0	0	2	0	2	5	2	0	2	2	0	0	0	0
chr17:2394043-2395454	2	6	3	0	0	0	4	2	2	0	0	0	0	0	3	3	0	2	6	2	3	3	0	0	2	2	2	2	3	0	0	2	5	2	0	0	3	3	0	3	6	3	0	2	0	0	3	2	2
chr1:207815929-207817414	0	3	0	0	3	5	4	3	2	0	2	0	3	0	2	0	2	0	3	3	0	3	5	0	2	0	0	3	0	2	0	2	0	0	0	2	4	2	0	2	2	2	0	0	2	2	0	0	0
chr4:150798081-150808398	4	0	0	2	2	3	0	2	0	0	5	0	0	3	0	6	3	2	3	4	0	2	5	3	3	0	0	2	0	0	3	0	3	3	3	3	3	8	0	6	5	6	2	7	3	0	0	2	2
chr11:34957384-34978182	7	4	7	0	9	10	3	10	7	6	9	10	5	5	5	3	7	5	6	2	6	8	10	9	7	9	5	9	7	11	7	12	5	5	3	6	11	8	8	8	13	6	7	10	5	6	8	10	5
chr3:15411245-15415942	3	2	2	2	2	3	3	3	0	3	2	7	2	4	2	3	0	0	0	2	0	0	0	3	0	4	0	3	5	9	2	4	0	0	0	7	3	2	5	5	6	0	0	7	5	2	2	0	0
chr1:42265115-42311110	8	8	3	6	8	16	7	10	7	7	6	3	0	4	0	11	8	7	4	11	2	2	7	5	6	10	3	3	2	11	6	9	4	6	0	5	9	7	4	8	13	7	11	6	5	4	3	3	5
chr9:14146689-14179780	2	2	0	0	3	4	4	0	0	0	5	3	5	3	4	8	5	0	6	2	2	0	5	4	2	4	3	5	0	7	2	0	2	2	0	3	3	0	4	7	6	0	6	3	5	0	0	2	0
chr10:48401612-48410168	4	9	9	8	12	13	10	2	3	7	8	10	3	5	8	9	7	5	4	9	0	2	9	4	4	6	3	8	9	6	5	5	4	2	10	15	6	4	9	12	15	5	10	18	10	7	7	3	6
chr12:116236821-116237705	7	3	2	0	4	11	8	0	11	5	5	7	6	2	2	2	7	0	3	3	0	4	4	2	4	8	2	0	6	6	4	5	2	4	3	9	11	2	7	7	5	0	2	2	0	4	6	0	2
chr5:139600372-139623461	5	0	3	0	5	5	4	3	2	2	0	7	4	3	0	4	2	2	3	4	2	7	6	2	2	8	0	2	5	7	5	0	4	0	0	5	4	3	6	6	5	5	2	17	6	0	3	2	2
chr5:43675511-43704400	4	3	5	4	8	5	8	4	6	5	3	4	8	5	8	4	5	2	4	5	3	3	9	3	6	7	4	3	2	11	6	0	0	7	4	9	7	5	4	7	9	4	4	10	4	3	7	3	7
chr7:152263016-152315338	0	0	4	0	2	0	3	2	0	0	3	2	4	2	0	3	2	0	3	2	0	0	3	0	0	2	3	0	0	4	0	0	0	0	4	3	2	0	0	2	2	0	4	2	0	5	3	0	2
chr20:18297985-18306393	4	0	4	0	3	5	8	0	3	0	5	0	4	8	2	5	0	0	6	2	4	0	5	4	0	3	3	4	5	8	2	3	0	5	3	2	9	4	3	3	2	3	4	13	2	7	5	0	3
chr17:59353215-59353526	4	5	0	0	11	3	11	9	6	3	7	6	2	8	6	7	10	9	6	16	2	6	4	17	8	12	4	7	7	6	12	5	5	2	3	6	9	7	6	9	13	10	6	5	7	2	13	7	9
chr5:79640851-79669028	5	0	4	0	3	6	3	0	0	4	2	2	2	2	0	0	3	3	0	3	2	0	4	0	0	6	0	2	4	2	0	3	0	0	4	6	4	2	0	4	0	3	0	7	2	5	0	0	4
chr1:186406083-186419077	0	4	0	0	2	2	2	5	2	2	0	2	3	0	0	6	0	0	3	0	3	0	0	0	0	4	5	2	0	3	3	3	2	2	0	3	3	0	3	0	0	4	3	12	2	2	3	0	5
chr1:84865385-84866138	5	4	8	2	4	4	4	6	4	0	0	4	9	3	4	5	0	4	3	0	9	5	0	5	4	4	5	2	3	7	4	7	3	2	2	2	10	6	6	3	3	3	4	6	0	5	3	3	3
chr18:2890561-2892486	5	0	3	2	5	11	10	2	2	0	2	2	0	3	5	4	3	2	3	2	5	5	8	0	0	5	5	8	6	8	5	8	5	7	0	8	3	2	8	4	4	5	5	8	4	2	0	4	6
chr18:46890580-46903635	0	6	2	5	7	2	8	3	7	0	3	9	7	4	4	3	4	6	5	9	6	3	6	4	0	4	5	4	0	6	6	0	3	3	5	6	4	4	0	5	5	6	5	6	9	3	2	7	2
chr9:77214329-77227485	3	4	4	2	6	0	2	4	3	2	2	2	2	3	0	7	2	0	2	5	0	2	3	3	3	2	3	2	4	3	0	3	6	7	4	5	3	0	0	6	4	0	4	2	0	2	3	2	3
chr8:30474779-30479377	0	0	0	0	2	3	2	0	2	2	2	0	5	3	2	2	2	2	0	0	0	2	0	2	0	2	0	0	2	2	0	2	0	0	2	0	2	0	0	3	0	4	2	0	0	0	0	0	0
chr1:145839890-145842477	2	0	5	3	4	5	7	9	5	3	4	5	7	4	0	8	4	3	6	5	6	2	6	5	4	4	6	6	4	6	2	11	9	6	3	7	7	6	6	9	8	4	3	9	4	2	5	2	5
chr19:49196440-49196874	0	3	2	4	0	2	7	6	5	2	3	3	2	2	0	0	0	0	0	0	2	0	2	2	3	3	2	2	0	3	2	3	3	2	3	0	6	3	3	2	2	2	2	2	0	2	0	4	0
chr10:101672915-101676436	3	3	4	2	6	3	9	5	2	6	2	0	4	5	2	4	2	2	4	0	3	5	4	4	0	4	4	3	4	4	0	2	2	2	6	4	6	2	2	6	7	0	2	10	4	3	7	4	6
chr1:247157000-247159813	4	0	2	0	4	3	11	3	4	3	3	3	3	3	2	5	7	4	4	3	2	5	3	0	4	5	2	3	0	7	4	10	2	0	5	3	2	4	5	2	6	2	3	7	0	5	2	3	4
chr5:57246300-57247215	5	3	2	0	6	7	2	0	3	0	6	2	3	5	0	2	2	2	4	0	2	3	4	2	0	0	2	5	2	4	0	3	0	0	5	7	2	2	6	2	4	3	4	4	0	0	5	2	0
chr16:47497399-47515601	18	10	13	8	15	18	17	7	9	9	6	15	14	11	13	18	18	5	17	12	13	8	24	8	8	19	7	12	12	21	9	11	9	11	13	24	22	11	15	10	16	13	13	14	11	12	5	8	8
chr14:49825867-49831361	4	5	3	0	6	3	3	2	2	0	5	4	8	5	3	0	4	3	4	6	2	5	0	5	0	5	6	2	8	8	7	8	4	0	2	7	4	3	3	7	5	8	7	10	0	2	0	3	0
chr13:45516143-45519094	3	5	0	0	5	3	5	0	0	0	2	4	5	0	0	5	0	4	4	0	2	5	4	2	2	3	3	4	0	0	3	4	0	6	3	9	7	5	2	5	6	6	7	8	3	6	4	0	0
chr1:45640210-45642499	9	9	14	8	3	11	23	17	12	7	17	17	13	12	17	8	9	10	17	12	2	15	7	10	9	24	13	9	17	17	18	6	5	9	3	7	13	9	17	15	21	23	9	4	16	6	9	13	15
chr2:199380364-199433514	4	10	3	5	8	0	18	7	7	2	5	8	7	3	3	8	8	8	10	8	5	8	9	9	9	6	7	5	7	15	6	7	4	0	9	2	3	7	9	6	14	5	4	9	7	7	9	10	14
chr2:88786470-88805408	0	0	0	0	0	4	9	0	2	0	6	13	0	0	2	0	2	0	5	4	0	0	10	3	0	7	0	8	6	12	5	7	0	5	0	4	0	4	3	5	6	15	5	3	5	0	5	4	0
chr5:139614586-139623461	7	2	0	0	0	3	3	6	0	0	3	3	0	4	3	0	4	0	8	2	0	3	2	2	7	6	4	2	0	9	7	3	3	4	3	4	4	2	3	8	9	5	2	6	2	3	0	2	5
chr1:220006106-220007338	2	3	3	0	4	3	3	7	4	2	8	2	2	6	0	6	0	5	2	4	3	0	3	3	2	4	0	2	7	4	0	4	4	2	2	4	5	3	2	2	6	3	5	10	0	3	0	0	4
chr2:241456747-241475987	0	3	0	0	2	0	3	0	3	2	4	0	0	0	0	0	0	2	3	3	0	0	0	3	2	4	2	4	2	3	0	2	0	3	2	0	0	4	0	2	0	2	3	3	3	0	3	0	3
chr1:8495063-8557523	2	0	0	3	0	2	2	0	0	3	6	3	2	2	3	2	6	3	3	2	0	0	4	2	5	0	3	0	4	5	2	0	0	0	2	7	2	2	3	3	8	0	2	0	0	3	2	0	4
chr21:36247517-36248568	22	15	20	8	20	14	30	12	14	19	20	23	7	5	6	10	16	15	21	18	14	23	23	8	19	36	9	8	10	23	35	17	17	16	8	8	10	22	22	27	25	19	16	17	17	7	16	8	23
chr10:72708283-72715902	2	3	5	3	5	5	5	5	3	0	3	0	0	8	0	5	6	6	9	3	2	3	5	3	2	7	8	3	2	8	0	6	5	4	3	6	6	6	4	2	6	5	4	4	6	4	0	2	4
chr17:20204333-20205912	67	80	40	25	30	58	86	49	88	37	79	64	54	50	28	47	76	39	95	54	47	66	37	89	52	78	76	66	49	85	65	58	30	25	13	59	63	58	57	59	92	51	70	67	54	24	61	50	70
chr8:30474779-30504436	3	4	4	0	7	6	3	0	0	4	0	0	5	4	4	3	3	3	5	0	3	0	0	3	2	0	0	4	2	3	3	3	2	2	2	5	3	2	6	0	9	3	3	13	0	0	2	2	2
chr1:23814190-23820593	0	2	0	4	3	0	3	2	4	4	4	4	5	0	0	2	0	0	2	2	0	0	5	0	2	4	0	0	0	2	0	4	0	3	4	2	3	0	4	3	4	3	9	5	0	3	0	5	2
chr3:67746771-67768433	3	0	2	2	2	3	0	2	2	4	2	2	2	0	0	6	3	0	3	2	0	3	4	0	0	0	3	3	0	2	6	2	0	0	0	2	0	0	0	3	6	0	2	5	0	0	0	2	3
chr7:77585543-77600806	7	9	6	0	2	7	7	2	3	2	7	5	5	7	8	4	5	5	6	2	3	3	11	4	7	11	7	6	4	6	5	5	0	4	7	9	9	2	8	7	6	7	5	8	0	2	4	3	8
chr2:65001448-65010763	3	3	2	0	2	3	4	2	2	0	0	3	4	5	0	3	2	0	3	3	0	0	3	0	0	0	2	3	0	7	0	2	0	3	4	2	0	5	2	0	4	5	0	0	2	0	2	0	0
chr2:8943187-8958642	14	10	7	2	3	6	6	0	7	3	11	9	3	4	2	6	6	4	6	4	0	6	9	3	6	11	2	7	6	10	11	2	2	3	5	8	5	6	7	6	9	2	4	5	2	5	7	5	3
chr17:28122603-28172618	2	3	2	5	0	4	4	0	3	0	2	3	2	0	0	3	0	6	4	0	2	2	4	0	0	6	0	0	0	7	7	0	2	0	3	6	0	4	0	0	6	2	3	4	2	0	0	0	0
chr1:1223244-1223968	0	0	0	0	0	0	2	3	0	2	0	3	2	3	3	3	4	3	2	3	0	4	5	2	4	3	5	3	2	2	4	0	0	0	2	2	0	0	2	0	3	3	2	2	3	0	4	2	0
chr15:94356137-94385525	8	2	4	4	3	5	3	2	7	5	4	11	8	5	5	5	4	3	3	5	2	2	4	2	0	6	4	5	2	9	10	6	0	0	7	13	3	3	3	6	8	5	6	5	6	4	0	3	6
chr17:59764971-59773885	2	2	2	3	5	2	4	5	3	0	7	4	0	4	0	0	3	4	6	3	5	0	0	2	0	0	0	0	3	4	4	3	3	3	4	5	3	2	5	9	5	8	0	3	2	4	0	2	3
chr4:143543509-143543972	25	13	21	7	19	17	44	12	10	6	27	23	15	25	11	21	27	22	17	29	11	19	22	36	28	17	15	18	21	27	15	15	13	6	13	15	28	21	23	34	27	30	28	28	20	16	29	19	24
chr16:19644886-19652090	2	2	0	0	4	4	0	2	0	3	2	0	3	2	3	2	5	0	4	0	4	2	4	0	2	4	3	3	2	6	3	3	2	0	2	0	0	5	7	0	3	2	0	3	3	0	3	2	0
chr16:87975048-87984259	6	6	5	5	15	5	14	7	11	3	7	7	9	9	3	3	5	7	7	6	6	6	9	5	8	5	15	6	8	11	8	3	4	10	8	7	9	9	10	8	14	10	7	5	4	7	9	6	4
chr1:117402186-117420649	46	66	49	30	64	72	104	56	70	49	55	63	65	61	26	56	85	57	72	57	45	65	67	63	46	74	61	71	56	95	54	61	39	57	58	63	85	56	56	79	93	78	87	77	54	38	83	75	78
chr7:99493040-99494631	11	16	9	14	13	16	14	15	13	14	13	18	12	17	6	15	12	10	23	18	6	7	16	16	7	19	11	9	13	15	7	10	7	15	22	12	12	5	23	12	25	17	12	22	10	7	10	7	13
chr6:167870383-167889326	0	0	2	2	0	3	5	0	0	0	0	0	0	3	0	3	3	2	3	0	0	4	3	3	2	2	0	2	2	0	0	3	0	0	0	4	0	0	3	5	0	0	0	0	0	0	0	0	2
chr18:21564203-21568094	5	4	2	0	0	4	0	3	7	0	2	4	0	2	0	6	3	2	2	3	3	5	0	3	3	4	2	2	3	3	2	3	2	3	0	0	7	0	4	7	4	0	0	5	2	4	0	0	2
chr11:68551121-68564432	5	0	0	0	3	8	3	3	4	0	3	2	5	5	3	4	0	2	0	8	3	5	3	5	3	2	5	2	3	5	7	0	0	0	2	3	6	5	3	2	5	6	0	7	3	4	7	3	4
chr19:13025021-13025552	2	3	4	2	4	6	0	2	2	3	3	2	7	2	5	4	4	0	3	4	0	2	3	4	0	0	3	2	2	6	4	2	0	4	2	6	5	6	2	7	3	2	2	10	3	4	5	3	2
chr11:68185781-68190152	3	3	0	0	5	3	4	0	3	4	4	3	0	0	0	2	0	2	4	0	0	2	2	0	0	8	0	3	0	5	3	0	0	0	3	2	6	3	3	0	7	0	5	2	0	0	0	2	0
chr1:45659028-45661225	3	0	2	4	2	2	4	0	2	3	0	2	0	0	0	0	0	0	4	2	0	0	3	4	3	4	0	3	2	7	0	4	0	6	3	7	0	2	3	0	3	4	2	2	0	0	4	2	0
chr15:50583089-50592626	3	4	3	0	0	3	4	0	3	2	2	4	0	0	0	3	5	3	0	0	0	0	5	3	5	3	0	2	0	5	0	4	0	0	0	6	3	4	0	4	6	0	2	5	3	0	4	2	2
chr7:140776912-140808995	0	2	2	3	0	8	0	2	4	0	4	0	2	2	3	4	3	4	3	3	0	5	4	2	2	4	2	0	0	3	0	4	2	2	3	2	4	2	0	7	6	0	2	3	0	4	3	3	4
chr4:48684673-48710698	5	4	2	2	3	3	6	4	3	4	5	3	7	9	0	4	3	3	5	2	0	5	6	3	5	6	2	7	3	13	4	6	7	2	5	5	4	5	7	7	7	3	7	9	3	5	2	2	5
chr3:197104903-197119530	6	4	3	2	4	10	6	0	0	3	3	8	2	4	2	6	4	7	2	4	4	3	7	0	4	8	3	2	5	8	3	5	3	3	5	5	3	5	10	4	8	8	4	5	4	4	3	3	0
chr3:52737586-52741499	3	4	2	0	4	4	11	3	5	0	0	0	0	4	3	5	0	0	5	0	3	2	8	3	3	6	0	5	2	4	2	3	2	3	2	5	3	3	0	5	5	0	0	3	0	0	0	0	2
chr2:231075511-231087181	5	4	0	3	2	0	5	2	3	2	0	0	0	2	0	4	4	2	3	2	2	0	2	0	0	0	3	8	0	3	0	0	3	2	4	5	5	5	4	8	7	2	2	5	0	4	0	4	0
chr17:76007060-76010543	0	0	0	4	3	2	0	0	2	0	3	7	2	6	0	0	0	0	3	0	0	0	2	5	2	2	0	2	0	4	4	3	0	0	0	0	3	3	2	2	4	2	0	3	6	2	0	0	3
chr1:51402435-51408332	10	6	0	7	7	13	17	6	6	3	5	9	10	7	3	8	3	5	5	7	5	3	8	3	7	7	9	5	2	16	4	10	5	9	10	12	12	5	7	7	12	10	6	13	6	5	4	6	11
chr2:8943187-8974435	10	2	0	2	2	2	5	0	2	2	2	2	2	2	2	2	0	0	2	3	2	3	0	4	0	3	0	2	0	6	3	0	0	2	0	3	2	5	0	3	5	2	4	4	2	0	0	0	0
chr15:77467095-77471814	4	4	0	0	2	0	5	3	4	4	5	5	6	3	3	0	3	2	3	3	3	2	0	4	2	0	4	2	3	3	0	0	5	0	0	4	5	3	2	5	4	4	0	6	0	0	0	0	7
chr2:135748267-135761911	0	2	2	2	2	4	3	6	3	2	0	3	0	6	0	3	0	0	2	0	3	0	0	4	2	0	3	0	4	2	5	3	2	0	7	2	5	3	3	2	3	0	3	5	0	3	2	0	2
chr3:152445282-152447773	2	0	2	0	3	4	3	0	2	0	2	0	0	2	0	2	2	0	0	2	0	4	2	4	2	2	0	2	0	2	0	0	0	3	0	0	0	2	0	4	2	0	3	2	0	0	0	2	0
chr3:197814908-197820430	3	4	2	0	5	4	12	4	2	5	7	4	4	3	0	5	7	0	4	6	2	3	3	7	2	9	2	3	3	5	6	7	5	2	3	7	4	2	2	2	4	6	5	4	0	2	3	4	4
chr10:31373018-31461237	2	2	0	3	7	7	5	0	0	0	8	4	5	0	5	0	4	2	3	3	0	4	5	4	5	7	2	2	3	2	2	2	2	0	2	6	3	0	0	0	0	0	6	4	0	2	2	3	0
chr16:28487456-28489386	2	4	3	0	2	2	5	0	4	0	3	0	3	0	0	0	5	3	0	2	0	0	0	0	2	4	4	2	2	4	0	2	5	4	0	2	5	4	5	3	2	2	0	5	2	0	2	3	4
chr11:86022367-86031611	0	0	3	0	6	0	7	2	4	2	5	4	0	4	0	5	5	3	5	3	4	4	2	6	0	0	0	7	2	3	7	0	2	0	4	3	3	2	2	3	6	2	0	3	5	3	2	3	2
chr19:23373742-23374764	5	2	3	3	7	3	2	0	2	0	4	4	0	4	3	3	4	2	0	0	0	0	3	2	0	2	2	0	7	5	0	4	2	3	2	3	6	3	5	6	5	2	2	5	2	3	0	3	6
chr6:42934475-42935670	0	2	0	2	2	0	2	0	0	0	3	3	2	2	0	0	2	0	3	2	0	0	3	0	0	3	0	2	0	4	0	0	0	3	0	3	0	2	0	0	4	3	0	4	0	0	0	0	3
chr2:172562220-172565073	0	3	3	0	4	2	4	0	2	3	0	3	2	7	0	2	2	0	4	0	3	5	10	2	2	5	0	4	2	3	0	2	0	0	4	5	3	3	4	4	5	6	2	7	4	0	2	8	0
chr10:92531748-92537550	3	3	0	0	5	5	5	2	5	4	0	3	0	3	0	2	2	0	0	0	0	0	0	0	0	6	0	2	4	3	0	3	3	0	0	2	4	3	0	2	4	2	4	4	0	2	2	0	2
chr7:100023419-100024307	72	63	48	33	71	54	81	45	78	64	68	73	54	67	23	63	65	40	71	61	56	41	69	56	44	85	85	51	67	124	68	85	54	45	48	89	100	83	67	70	108	87	53	102	53	35	45	59	66
chr5:77449760-77464809	3	0	2	2	7	4	6	3	7	6	3	3	4	10	3	2	6	6	4	4	4	7	8	0	4	5	2	10	4	6	0	3	6	5	6	16	10	5	9	7	5	3	0	8	4	0	2	3	3
chr10:31908172-31910563	38	32	27	31	35	54	72	26	35	36	32	30	33	35	27	43	37	17	42	31	30	16	52	32	24	55	29	23	25	55	34	32	29	23	36	71	60	40	30	46	67	27	38	64	30	27	29	19	42
chr1:21089138-21111383	6	3	5	0	2	2	0	0	2	0	2	4	2	0	0	3	0	0	5	0	0	2	4	3	2	2	3	2	3	3	8	0	2	3	0	3	4	6	3	0	4	5	3	2	2	0	0	3	4
chr18:63280887-63281214	2	4	4	0	0	0	2	0	2	0	0	0	3	6	3	3	3	2	6	3	7	4	0	0	0	2	0	3	0	6	3	2	2	0	2	0	4	0	3	0	3	3	6	4	3	0	4	2	5
chr18:9182382-9221999	25	35	23	11	47	54	35	20	40	18	32	32	27	38	5	32	25	43	38	32	43	0	40	29	12	66	35	27	34	43	28	36	22	24	32	61	27	29	41	50	47	51	26	61	16	19	37	37	34
chr1:247138716-247159813	0	4	4	6	0	4	7	0	2	0	3	3	0	8	0	0	3	5	5	4	2	3	12	2	3	4	3	0	4	6	0	5	6	2	0	0	6	6	3	7	9	8	2	6	3	7	3	0	5
chr22:32478981-32485209	0	3	4	0	5	3	2	0	2	0	0	3	3	3	0	6	3	0	2	0	0	4	9	3	3	2	0	3	0	5	0	7	0	0	4	3	8	3	2	3	2	3	6	5	2	6	4	4	2
chr2:72465160-72480750	6	5	0	2	9	5	2	5	0	4	8	4	4	4	4	5	0	4	5	3	3	6	8	2	3	3	7	7	8	4	5	2	0	2	2	5	0	7	10	0	8	4	6	4	2	3	3	0	3
chr11:13413530-13421838	7	10	9	4	12	9	10	6	10	6	7	11	5	3	5	8	12	4	8	8	5	6	4	4	6	17	7	12	12	7	3	13	10	2	4	7	12	6	11	5	12	14	5	11	5	8	7	2	7
chr19:33002247-33003000	0	2	0	0	0	0	4	0	2	0	5	0	2	4	2	0	3	0	0	2	2	2	2	0	2	0	0	3	0	5	5	5	0	0	0	0	0	0	2	3	5	0	0	0	4	0	0	0	8
chr5:61472681-61494410	3	5	0	0	3	5	3	3	4	6	7	6	6	3	0	0	3	0	0	4	2	2	3	5	5	3	5	2	0	5	0	3	6	4	2	4	2	2	2	11	3	3	4	9	0	4	3	2	2
chr13:31215051-31229294	0	4	0	0	0	3	4	2	2	0	2	3	0	0	0	0	5	2	6	2	0	2	0	2	0	2	2	3	0	4	0	3	2	2	2	3	2	0	3	3	3	0	3	0	0	5	0	5	3
chr2:61522611-61526521	12	8	10	5	5	9	12	9	10	9	6	15	8	13	2	3	7	12	6	8	5	10	15	7	11	10	13	10	9	13	10	7	12	5	9	12	17	9	14	6	15	12	11	16	12	17	7	9	12
chr16:8915254-8917156	0	4	0	0	2	4	5	2	0	0	3	5	3	3	4	6	7	2	0	0	3	3	5	3	0	0	2	7	0	0	3	2	0	0	2	0	6	0	5	0	0	2	4	4	0	2	6	4	3
chr5:168488602-168494650	23	42	20	14	32	41	40	14	23	29	29	36	31	40	12	33	29	26	31	39	22	22	28	19	19	39	30	16	36	51	22	30	31	18	25	38	33	17	30	47	45	33	36	56	25	33	15	11	25
chr1:40267786-40272035	0	3	3	3	0	0	5	3	3	0	4	2	3	0	2	5	0	0	0	0	0	0	4	0	4	5	2	2	3	6	5	0	0	0	0	9	4	3	2	4	4	0	2	7	2	4	2	0	0
chr4:122927634-122979386	3	4	3	2	8	6	2	0	3	0	0	2	3	0	5	0	3	0	0	0	2	0	4	2	2	5	3	3	0	6	2	2	4	4	3	4	3	5	4	0	5	5	6	4	2	0	0	3	5
chr9:83679775-83686155	12	5	4	10	7	21	11	6	5	8	7	10	6	3	2	8	4	6	5	5	4	4	5	6	10	6	5	4	7	11	2	5	6	7	8	11	8	2	2	11	6	7	9	11	2	3	8	3	7
chr19:38119306-38119882	2	2	0	0	3	0	7	2	3	0	0	2	2	2	0	0	3	3	0	3	0	2	3	3	0	0	2	2	2	2	6	2	0	3	3	2	4	2	2	3	3	4	0	6	3	3	3	0	0
chr4:151352900-151353391	0	0	2	3	0	0	0	2	2	0	3	4	3	2	0	2	2	3	3	0	0	2	2	2	2	0	4	0	0	3	4	0	0	0	0	2	0	0	3	0	0	6	0	3	0	0	4	2	5
chr2:88801099-88804880	12	12	16	10	24	24	36	10	7	7	16	42	29	25	6	20	13	14	24	21	17	12	38	9	9	42	15	27	28	41	11	16	16	16	28	29	28	18	20	25	28	40	38	30	16	12	20	12	12
chr10:68487144-68506718	0	2	0	0	0	4	8	3	4	2	0	3	2	2	2	4	0	3	3	4	0	0	0	0	4	4	0	0	0	4	2	0	5	3	2	6	5	2	2	3	0	0	0	3	0	2	0	0	2
chr17:61776401-61780401	5	0	2	2	3	0	2	2	0	0	0	3	0	4	0	2	0	0	7	2	0	0	2	2	4	2	0	5	0	3	2	2	0	0	0	0	0	0	4	2	0	0	3	4	2	0	2	3	3
chr12:26996742-26999676	2	0	2	0	5	5	0	5	0	3	2	7	0	4	4	4	4	0	2	7	0	2	0	3	0	2	3	2	5	3	0	3	0	4	2	5	3	2	2	3	8	2	2	2	3	0	3	0	3
chr12:101714090-101716812	0	3	2	3	4	0	8	9	9	0	4	4	4	6	2	2	5	2	0	2	2	3	0	4	2	8	2	0	2	10	0	2	2	5	4	6	6	4	0	3	5	7	7	12	7	2	2	0	4
chr9:111574734-111586165	0	0	0	2	2	3	4	3	0	0	2	3	6	5	2	3	4	0	0	2	3	2	10	0	0	0	0	5	3	3	0	0	0	2	0	4	4	0	0	5	2	4	11	0	2	0	3	0	2
chr7:17890363-17897446	0	0	4	0	2	4	3	0	2	2	4	0	3	3	0	3	0	2	3	6	2	6	3	4	0	3	4	0	2	6	2	3	3	2	6	4	9	0	7	2	3	5	9	7	2	5	3	0	4
chr15:63696124-63716473	12	12	7	6	8	4	8	7	7	5	9	12	5	7	2	6	9	3	7	4	6	5	11	5	7	5	4	8	9	13	7	7	5	8	4	6	8	5	6	7	10	12	8	9	5	7	4	4	8
chr16:3979116-3983440	0	6	0	0	5	2	5	2	5	3	3	4	2	0	4	0	0	0	0	0	7	0	0	2	0	0	2	2	0	4	0	0	0	3	0	2	6	0	5	0	0	0	2	3	3	0	0	2	2
chr18:49929512-49937397	15	6	5	6	9	5	12	11	12	5	8	8	6	4	4	7	9	8	11	8	4	5	6	4	9	11	8	4	8	9	17	9	8	0	4	10	11	6	10	11	7	12	3	9	7	5	8	4	9
chr9:131436620-131439061	0	4	0	2	4	3	5	2	5	2	3	2	0	2	5	5	0	2	6	2	3	4	4	0	0	2	2	6	0	4	5	0	0	2	0	5	2	3	3	4	8	5	0	2	0	2	0	0	4
chrX:85303406-85308216	5	4	4	4	0	4	4	8	5	11	7	5	6	5	0	3	8	4	4	2	3	2	5	4	0	6	7	2	0	7	6	3	4	3	3	8	5	2	5	5	6	6	6	12	4	4	0	2	4
chr7:92457552-92492286	5	0	2	2	6	4	5	3	4	2	3	0	0	0	0	0	4	5	6	3	3	0	0	0	2	3	7	3	2	2	5	2	0	5	2	4	0	0	0	2	5	3	5	5	0	5	0	0	5
chr8:100220279-100233537	0	5	0	0	5	5	0	3	0	2	2	4	0	8	0	2	5	3	3	4	7	0	3	3	5	4	4	0	4	4	3	4	2	0	0	8	3	7	4	2	9	2	2	3	2	2	5	0	0
chr2:84870225-84870785	10	17	6	4	7	5	12	7	10	8	6	7	2	4	0	0	3	3	12	6	4	3	10	9	7	5	9	7	7	8	8	0	10	0	5	6	16	3	2	4	10	7	3	4	5	5	3	7	7
chr4:128074460-128091512	3	6	2	2	3	3	0	0	0	0	0	4	0	3	0	0	0	3	3	0	2	3	3	3	0	5	0	3	6	3	3	0	0	0	0	2	0	5	2	0	3	3	2	3	0	0	4	0	2
chr12:1027748-1028572	2	3	2	3	3	4	6	6	5	0	4	5	4	0	0	4	3	5	11	6	8	4	7	5	0	8	2	0	3	9	4	5	0	4	2	2	6	2	3	3	5	3	4	3	4	5	5	2	5
chr2:45546732-45562756	3	10	4	5	8	22	12	4	9	4	3	5	10	5	4	5	12	6	8	9	8	8	5	8	6	6	7	6	6	14	5	4	3	6	6	16	6	6	6	10	6	12	12	7	5	3	7	9	2
chr6:17665239-17669546	4	3	0	0	2	0	3	0	0	2	2	3	2	4	0	0	0	0	3	0	0	0	0	2	2	5	2	2	3	0	2	0	0	0	0	3	2	0	3	5	4	3	0	0	2	0	0	0	0
chr10:11997672-12014184	2	5	2	3	4	6	2	5	3	5	3	4	3	2	4	5	4	4	3	3	0	2	7	4	5	6	4	3	3	4	0	3	2	0	4	8	3	4	3	9	2	3	3	4	2	2	3	4	5
chr12:28305649-28391411	2	2	0	2	4	0	4	2	0	0	0	3	4	3	3	2	2	0	3	3	2	0	0	3	2	0	0	0	0	2	3	0	2	0	3	6	0	2	5	4	5	5	2	5	3	3	0	5	3
chr1:1804419-1817875	4	10	10	5	21	10	4	8	4	2	12	10	6	8	4	12	5	5	11	12	5	6	9	4	6	9	4	7	14	13	12	9	5	6	10	9	11	9	12	14	13	11	12	9	8	3	8	2	8
chr12:49097566-49098105	3	0	2	0	3	4	4	2	0	4	2	4	0	6	0	3	5	2	5	5	3	5	3	3	4	5	3	3	3	6	6	2	2	0	0	3	3	4	5	3	3	0	0	8	0	3	0	2	4
chr4:4648977-4649542	0	3	0	0	0	2	2	0	2	2	3	0	0	2	2	0	2	2	4	3	0	0	2	3	0	3	2	0	0	5	3	0	0	2	0	3	0	0	4	2	4	6	0	3	0	0	0	0	0
chr4:147857553-147881932	3	4	2	3	6	15	4	4	5	2	4	4	5	11	12	7	3	8	3	8	6	2	0	8	6	7	2	5	7	3	9	0	3	2	5	8	9	5	7	11	8	8	10	8	0	2	4	3	3
chr5:79618647-79620083	0	4	2	2	4	7	7	4	2	3	3	4	4	3	0	0	0	6	0	3	4	4	2	5	0	11	3	2	0	7	0	0	3	2	0	3	5	3	3	2	3	4	0	5	0	3	0	3	2
chr4:106171095-106212835	0	3	2	3	2	5	2	3	0	2	2	0	2	3	0	0	0	0	0	0	0	2	6	0	5	0	7	4	2	3	2	0	2	2	0	5	2	0	0	7	4	2	2	2	0	2	0	0	3
chr11:72757767-72759381	2	2	0	0	5	3	3	4	4	2	5	3	0	2	0	3	3	2	6	8	0	2	4	0	5	7	2	5	2	0	3	5	2	6	2	2	3	2	3	3	0	0	3	4	4	0	4	4	5
chr17:50736960-50741731	0	5	0	3	2	8	4	0	7	2	0	4	5	4	3	2	2	4	4	0	0	2	0	0	3	4	0	2	3	2	2	3	2	0	4	6	2	0	4	3	7	3	5	0	2	2	0	3	7
chr6:34606555-34606904	0	0	4	0	3	4	3	3	0	2	0	0	3	3	0	2	4	2	0	5	0	3	2	3	0	6	0	2	0	2	0	0	0	0	0	4	0	3	2	2	4	0	0	4	0	0	0	2	0
chr1:180984677-181005463	5	6	7	0	3	11	5	2	3	0	4	0	4	5	0	4	2	2	0	0	3	0	6	2	3	3	2	2	0	0	2	2	4	0	3	6	6	3	2	3	5	7	0	3	0	5	0	2	4
chr8:18765449-18804898	4	3	8	4	6	4	12	5	4	8	7	7	13	8	12	5	6	0	8	6	5	4	13	5	2	0	5	5	3	9	4	7	8	5	8	6	11	3	9	6	9	3	17	13	6	6	3	3	2
chr10:110964125-110985765	23	22	7	12	17	26	20	14	22	20	20	17	16	22	9	18	23	12	21	22	9	14	35	14	20	25	22	17	20	22	25	18	7	9	20	23	23	12	22	26	32	27	13	33	16	8	12	10	18
chr15:58912563-58913696	2	3	0	3	2	8	2	0	5	2	2	0	2	3	0	3	3	0	2	0	2	0	2	0	0	2	2	2	0	3	3	0	2	3	0	2	3	0	3	0	2	0	4	5	3	3	2	2	3
chr17:42498924-42501304	6	9	5	5	7	10	16	8	11	4	4	6	6	4	4	14	4	4	6	7	7	5	9	5	7	9	0	5	3	13	6	5	3	4	5	7	6	13	4	7	10	5	13	10	8	7	2	2	8
chr6:75621532-75634811	0	3	0	0	3	4	0	0	3	2	2	0	0	6	0	0	0	0	3	2	0	0	0	2	4	0	3	3	2	4	0	3	0	0	2	2	0	0	0	0	0	3	3	2	4	5	0	2	0
chr9:83678441-83683066	3	0	0	0	0	3	4	2	0	0	7	3	0	0	2	0	0	0	2	4	0	3	3	0	4	2	2	0	2	4	0	3	2	0	0	2	3	0	0	2	2	2	4	5	6	0	3	0	0
chr1:197642711-197658369	15	12	10	8	17	17	11	22	13	5	18	19	22	19	9	30	16	5	22	18	3	12	33	10	8	21	18	14	9	34	7	19	16	10	8	15	17	14	17	13	25	26	11	23	17	8	5	11	16
chr21:29321221-29329693	7	13	5	3	7	12	11	5	8	5	13	9	10	9	8	11	6	11	9	12	11	2	7	8	9	9	3	4	9	15	13	5	0	11	11	10	9	9	11	12	17	11	11	15	8	9	4	13	9
chr16:11120615-11126146	4	3	0	0	3	2	0	0	0	0	3	4	5	4	0	3	0	2	4	3	0	0	5	3	0	6	3	2	2	4	2	6	2	0	4	2	5	4	0	4	6	0	4	3	4	3	0	0	3
chr6:70475410-70502791	0	2	0	0	4	6	0	0	0	0	4	5	0	0	3	4	0	0	2	3	3	2	2	0	0	4	2	3	4	0	7	0	0	2	4	4	3	8	6	6	3	0	2	9	2	2	0	0	2
chr8:94537103-94538346	0	0	2	0	2	4	3	0	3	0	0	0	4	2	0	0	0	2	2	0	0	3	3	3	0	3	2	0	2	2	4	2	0	2	0	3	3	0	0	6	2	0	2	4	3	4	2	0	0
chr21:15833348-15842540	0	3	0	0	0	2	2	0	0	2	2	2	0	0	0	5	3	4	3	3	3	4	2	5	0	2	0	2	5	0	2	0	0	0	3	3	3	2	3	0	3	5	0	2	3	2	2	0	4
chr11:22203804-22227586	0	2	0	0	0	4	4	0	0	0	3	2	2	0	0	3	4	2	2	0	3	2	0	2	0	3	0	0	2	4	3	2	0	0	0	0	0	2	0	4	4	2	0	2	0	0	2	0	0
chr19:5604583-5604936	14	5	9	3	11	7	27	7	6	2	12	9	3	3	4	9	4	10	9	2	6	10	7	4	4	12	7	4	5	14	5	2	4	6	4	6	18	8	9	5	15	13	4	11	5	2	6	6	7
chr1:245915530-245929937	2	2	2	0	5	2	0	5	2	0	5	3	0	4	0	4	0	0	5	5	0	2	0	0	3	3	2	0	3	4	5	0	3	0	2	0	2	3	3	3	5	4	0	6	4	3	0	0	4
chr2:168161787-168167407	2	0	2	2	2	3	8	4	0	0	2	2	0	2	0	0	2	2	4	2	0	0	3	4	0	2	0	5	0	2	0	2	2	0	0	4	4	0	0	2	3	2	3	5	0	3	0	0	0
chr19:34430576-34438766	3	2	3	0	3	7	3	6	5	6	8	4	4	2	3	7	4	0	4	7	4	5	9	4	2	5	8	3	3	8	3	2	0	2	3	6	0	8	2	5	10	5	4	12	2	5	3	0	6
chr3:149846011-149912083	6	3	0	2	5	6	0	2	0	0	3	4	6	0	0	2	3	0	2	3	4	3	0	0	3	2	2	2	4	0	4	0	2	5	4	3	2	3	0	5	4	4	4	3	0	0	0	0	3
chr20:41533050-41551360	2	0	3	0	3	4	4	0	3	2	5	4	6	0	0	4	6	3	2	0	4	2	4	5	6	2	3	6	4	4	3	0	4	4	3	7	6	5	0	0	6	0	4	7	3	4	7	3	7
chr16:67628370-67629533	3	2	4	0	3	7	2	0	5	3	2	4	0	0	2	5	4	5	8	3	5	0	5	0	2	4	0	7	3	7	3	0	0	0	4	2	5	5	2	9	4	3	3	5	0	0	0	0	6
chr6:43055545-43056445	2	5	4	2	4	2	11	2	7	0	5	3	0	5	2	6	2	6	2	5	2	4	5	7	3	3	2	7	4	7	0	2	3	2	0	2	6	5	6	5	13	8	3	2	0	5	4	5	6
chr12:108652272-108654410	29	22	24	23	33	33	43	24	25	21	32	45	37	38	37	33	31	33	35	31	23	35	40	30	22	46	34	24	20	49	29	22	19	17	23	44	40	15	35	51	47	41	42	35	29	23	33	28	21
chr12:19462510-19473355	2	4	3	0	4	6	5	9	4	3	7	9	0	9	4	12	5	6	5	6	0	8	6	0	3	10	2	10	6	8	3	4	2	3	5	5	8	8	10	7	6	4	5	8	4	0	10	4	9
chr1:155675010-155679512	13	10	10	4	12	22	25	19	5	12	10	19	20	16	16	14	17	19	15	18	7	21	17	14	10	14	16	8	14	23	18	14	14	6	10	20	14	18	6	14	22	22	19	19	6	7	16	14	18
chr11:118583809-118584644	8	4	3	0	2	7	5	5	3	4	4	12	3	2	0	0	0	5	3	5	5	7	2	4	3	8	0	0	3	3	3	5	6	8	3	8	5	4	5	3	9	5	6	7	5	0	4	2	5
chr3:171188702-171194635	3	5	3	0	6	3	13	2	4	3	10	5	3	4	0	6	3	0	9	3	2	2	7	4	0	7	5	6	3	4	3	0	4	0	0	0	7	3	5	2	6	0	4	4	3	2	5	3	6
chr16:27213585-27215008	5	6	8	8	15	7	18	3	5	4	11	10	7	11	4	6	3	3	7	8	3	7	13	5	7	9	4	7	4	9	7	5	10	7	14	11	11	10	8	6	9	8	6	11	7	3	4	7	7
chr22:45729425-45740538	8	17	13	14	23	23	15	19	15	13	24	24	23	11	14	14	9	8	14	9	11	5	20	5	13	17	13	12	13	25	9	8	16	10	15	34	27	17	26	20	23	12	22	28	15	8	7	12	13
chrX:135545423-135556300	5	7	6	2	7	10	7	0	5	10	4	3	5	4	0	5	3	5	8	6	4	2	2	3	3	6	6	5	5	12	4	7	2	3	7	9	12	7	2	11	12	6	8	10	2	0	4	0	6
chr13:100301460-100368574	0	2	0	2	2	2	2	2	0	3	2	0	0	0	0	0	0	0	2	0	2	0	0	3	0	4	3	0	5	5	2	2	2	0	2	2	3	2	0	0	9	0	3	2	2	0	2	0	2
chr20:34072066-34078553	2	3	4	0	5	0	2	2	0	2	3	2	3	4	2	2	0	3	2	0	2	5	2	5	2	4	4	5	3	4	3	2	4	2	3	3	3	4	2	9	4	2	3	5	4	2	2	2	4
chr16:71658233-71679535	3	2	3	2	0	4	3	5	2	0	2	4	3	0	0	2	0	0	2	4	2	0	0	0	0	6	0	0	0	4	3	2	2	0	3	3	7	3	0	3	6	0	5	4	3	2	0	0	2
chr1:40190772-40202614	2	0	3	2	0	0	4	0	3	0	3	0	0	0	2	4	2	0	2	2	2	0	5	0	4	4	3	4	0	3	0	4	0	0	4	0	3	0	2	0	3	0	2	7	2	4	0	0	0
chr3:179203544-179204588	0	0	3	3	4	4	2	4	3	0	9	4	4	5	4	3	3	0	2	4	0	0	2	2	0	0	5	2	3	3	3	0	2	2	3	0	4	4	4	2	6	6	3	5	3	0	2	0	0
chr17:76312870-76313891	3	0	3	2	3	3	5	4	0	3	2	2	2	4	4	5	2	0	2	0	0	2	3	2	2	4	2	2	2	2	2	0	0	2	3	4	5	4	0	2	2	0	3	2	3	0	0	0	0
chr12:46229153-46254936	5	5	9	4	9	8	10	0	2	7	7	4	8	2	0	10	0	8	4	6	6	0	6	3	4	6	7	13	0	6	2	13	11	7	2	12	11	0	6	3	9	2	16	8	7	8	4	3	2
chr19:23807826-23808814	0	5	2	2	0	0	9	6	0	0	2	0	3	0	0	3	5	0	2	0	2	2	6	6	0	0	3	0	2	2	3	0	0	3	0	5	5	0	0	0	3	5	2	0	3	0	0	0	0
chr10:17704431-17705741	5	0	2	2	2	3	4	3	2	0	2	5	4	0	3	0	3	5	4	2	0	5	2	2	2	6	4	3	3	7	3	0	2	0	0	0	3	2	0	0	11	6	2	3	0	3	2	3	4
chr10:84417771-84425893	13	16	13	16	17	21	22	9	9	6	18	24	14	13	10	7	11	9	10	12	9	19	23	7	9	17	7	7	18	14	14	22	10	8	8	22	19	8	12	15	29	21	12	24	7	9	9	6	9
chr21:15762891-15766141	6	3	5	0	6	6	11	12	8	0	9	7	6	6	6	7	13	8	12	5	5	15	4	6	2	20	8	11	7	17	6	3	5	0	2	7	13	9	9	8	16	10	7	11	7	2	6	8	10
chr5:177536358-177539147	3	7	5	5	13	7	16	9	12	7	11	8	6	7	11	16	10	7	11	17	5	11	15	7	10	12	9	17	13	13	10	4	0	7	6	10	14	12	10	8	15	8	17	8	12	7	7	3	11
chr10:73536269-73539593	4	2	0	0	0	0	5	2	3	0	2	3	0	0	3	0	0	0	2	0	0	3	2	0	3	2	3	3	0	4	0	3	0	0	2	4	4	0	2	0	4	0	4	2	0	0	2	0	5
chr3:172251260-172310881	0	0	2	2	0	7	7	5	2	6	9	10	8	3	3	7	10	3	4	9	5	3	8	4	5	2	2	4	3	7	3	6	7	11	6	9	6	6	4	9	8	8	12	7	7	2	0	3	13
chr7:77778338-77778814	0	2	9	0	0	2	0	4	6	3	0	3	5	2	0	0	0	2	5	3	0	0	3	3	0	4	5	5	3	4	0	4	4	0	0	0	3	0	3	2	5	4	0	3	0	0	2	0	3
chr6:116698704-116705160	7	8	4	2	4	8	14	3	4	0	5	6	5	7	3	5	7	9	3	4	3	3	10	2	4	4	5	8	6	8	7	9	11	5	5	11	8	7	7	8	10	9	4	18	2	15	6	2	7
chr4:102722871-102726683	0	0	0	2	7	2	4	2	0	0	2	2	2	2	3	2	3	2	4	0	2	5	4	0	2	6	0	3	3	4	0	0	0	0	3	5	5	0	3	0	2	0	7	7	0	2	2	0	4
chr1:172551512-172557794	5	2	4	4	5	9	6	5	4	4	2	8	8	6	0	6	2	3	4	0	5	2	6	3	2	10	0	0	4	7	8	2	5	8	6	6	10	5	5	6	9	6	5	0	2	5	4	2	3
chr20:21365421-21368590	2	0	3	2	4	0	5	5	4	0	4	2	2	2	0	0	4	7	4	2	2	5	4	0	2	3	3	0	3	5	2	3	4	2	2	6	7	4	5	2	10	2	6	12	4	3	0	0	0
chr5:171183195-171205612	5	6	0	0	5	2	10	3	4	5	4	8	3	3	0	0	7	3	8	5	4	5	9	4	5	8	4	2	9	8	11	9	2	5	6	10	5	5	8	3	13	5	10	9	7	3	11	7	10
chr10:31373018-31387266	3	0	3	0	3	4	2	3	3	2	3	0	2	0	2	3	2	0	0	6	0	2	0	2	3	3	2	0	0	4	2	2	3	0	0	3	3	0	2	3	2	5	4	0	0	0	0	0	0
chr5:65567513-65572286	14	10	3	2	7	30	2	8	9	0	8	3	0	9	0	17	3	8	10	3	2	0	0	0	0	0	0	6	9	0	11	7	3	0	14	21	2	8	10	0	12	3	0	18	0	4	0	2	10
chr3:16301626-16302748	0	3	2	0	3	4	11	0	5	3	6	0	2	2	4	0	0	0	0	0	2	2	4	0	0	0	2	4	0	9	0	3	0	2	2	4	5	3	2	6	9	3	5	8	6	0	0	3	2
chr2:69337898-69338565	3	0	3	0	4	4	5	2	2	0	2	8	2	2	0	0	4	0	3	2	0	4	4	2	2	2	0	4	0	3	0	0	0	4	0	0	2	6	2	4	6	5	3	3	0	2	0	3	2
chr12:113267843-113269845	3	5	2	5	5	7	7	4	3	0	4	13	0	5	3	8	2	0	8	3	3	4	4	0	3	11	5	3	6	5	0	2	2	3	5	5	4	0	2	3	9	5	7	7	5	0	6	0	5
chr7:158759486-158764853	33	46	21	22	62	79	67	38	51	24	48	47	35	38	40	51	37	32	32	55	35	32	58	25	25	55	26	34	40	67	48	26	34	24	41	67	60	48	48	56	78	40	41	73	18	37	22	20	33
chr11:77619606-77629899	5	5	2	6	10	6	4	4	3	4	7	8	2	5	3	8	8	4	6	4	7	2	9	5	6	6	3	9	4	14	3	7	2	3	7	11	3	3	2	6	8	6	3	8	2	5	2	0	6
chr8:100709133-100713181	0	4	0	0	5	3	6	0	3	4	0	4	2	4	3	0	0	3	3	0	2	2	3	2	0	3	0	3	2	0	0	2	0	3	0	3	4	2	0	4	3	0	0	6	0	3	2	2	6
chr12:32598497-32625779	6	2	0	2	3	2	2	0	3	2	0	0	4	2	0	4	0	3	5	0	0	0	3	2	2	2	5	0	0	0	5	2	2	0	2	4	0	2	3	3	3	7	6	0	3	0	0	0	3
chr15:25405461-25415842	7	3	0	0	9	11	9	3	4	4	5	5	8	4	0	9	5	4	3	7	0	2	11	4	4	10	3	7	2	15	6	4	0	7	5	5	9	4	4	4	9	7	4	11	8	5	6	2	7
chr18:54271360-54277855	2	4	0	0	2	4	3	0	2	0	5	4	0	6	2	0	2	0	0	2	0	4	0	0	2	0	0	3	0	2	0	0	0	0	3	2	5	3	0	4	2	0	3	9	0	4	0	0	2
chr4:139889357-139890967	5	7	2	8	15	10	3	6	7	4	11	8	4	5	3	5	12	9	9	10	0	4	6	5	7	8	13	7	5	11	12	2	4	2	8	14	7	9	9	12	7	13	3	13	15	3	13	6	10
chr14:91481576-91490802	0	2	0	2	0	5	0	2	6	0	2	7	4	3	0	0	2	0	3	4	2	2	2	2	0	4	0	0	4	5	4	0	3	0	5	5	2	0	3	9	4	0	2	2	2	2	0	2	3
chr11:34089395-34092056	3	3	0	0	3	3	2	0	0	0	0	6	3	3	0	0	2	0	3	3	0	2	0	0	2	2	0	0	2	3	0	3	2	0	0	0	0	2	2	2	10	3	0	0	0	0	0	0	0
chr3:119863419-119905852	0	2	3	0	4	2	3	0	3	0	0	2	2	0	0	0	3	0	3	0	0	0	5	2	2	5	0	0	2	5	0	2	0	0	2	0	6	3	0	0	3	0	2	2	3	3	0	2	2
chr9:83682951-83686155	5	6	9	2	7	5	5	7	5	2	3	4	5	7	3	6	4	7	7	3	0	2	6	0	3	11	4	5	4	9	3	5	0	0	4	5	11	5	7	3	8	6	7	16	8	3	2	2	7
chr13:40826506-40855815	2	2	0	3	3	7	3	3	5	3	0	3	0	0	2	0	0	3	3	2	0	0	3	5	0	3	0	0	3	0	2	3	3	4	4	4	0	3	0	5	0	2	9	5	4	2	0	0	0
chr14:103778745-103797518	7	10	10	3	8	7	16	8	10	7	14	15	5	12	5	9	4	9	8	9	7	4	7	10	9	24	9	6	9	8	6	7	7	7	7	8	9	9	4	8	11	8	8	7	9	6	9	7	10
chr16:53155926-53157541	5	7	5	0	10	12	3	5	3	6	2	4	8	5	5	8	4	3	4	5	0	6	5	8	2	6	5	4	5	12	8	3	4	6	4	17	12	4	5	4	12	10	5	10	3	3	3	6	5
chr1:90937485-90982370	0	7	2	2	10	5	3	4	3	0	2	0	0	4	2	0	3	2	5	2	0	0	4	3	0	6	2	2	6	6	6	3	0	5	4	5	4	2	4	6	6	4	4	3	3	3	4	3	4
chr1:92605307-92625934	2	0	3	0	4	4	4	0	4	0	4	9	3	2	0	3	2	2	0	0	0	0	0	0	2	3	0	3	2	2	0	0	0	0	0	5	3	4	0	0	0	0	0	3	0	2	0	3	5
chr2:71426460-71427414	0	0	0	2	4	6	2	0	3	0	3	0	5	2	2	0	0	0	3	0	0	2	3	0	0	6	2	0	5	6	0	4	3	0	3	7	3	8	0	5	5	6	6	5	0	2	0	0	4
chr2:101281859-101295181	2	0	0	2	2	3	4	4	2	0	4	2	0	0	3	2	0	4	4	4	0	5	0	0	0	2	0	0	2	0	3	2	0	0	0	2	5	0	3	0	4	0	3	4	0	2	0	5	3
chr15:94356137-94402019	13	5	0	7	14	9	15	3	9	9	14	12	7	8	6	11	7	8	10	17	4	3	6	6	9	11	13	9	9	15	5	5	7	3	9	20	9	8	5	9	21	9	14	11	12	8	9	3	17
chr10:103091564-103094455	0	3	2	0	0	3	5	2	0	0	0	2	2	3	0	6	0	0	3	3	0	0	2	0	5	2	0	2	3	0	0	0	0	4	2	0	0	3	0	0	2	3	2	3	5	0	0	0	2
chr21:46349012-46349820	0	3	5	6	4	3	6	2	10	2	6	3	0	3	3	5	2	4	6	0	5	2	5	8	2	3	2	3	5	0	7	5	4	3	3	2	7	0	0	5	9	5	2	3	4	3	3	3	4
chr12:69800209-69801721	28	36	36	24	45	21	51	35	38	15	36	60	34	44	18	34	27	20	43	31	23	27	35	30	37	32	24	23	26	61	40	29	20	17	23	43	54	36	40	24	42	40	36	58	36	14	20	17	32
chr15:63532647-63563008	6	15	6	9	17	13	5	12	12	10	13	17	11	5	3	9	8	7	7	7	10	4	13	7	7	12	14	3	7	17	11	7	7	8	10	19	9	9	11	6	20	7	13	20	11	4	4	3	11
chr15:68141946-68146700	0	0	0	0	0	3	4	0	4	2	4	0	0	0	0	4	2	3	4	3	0	5	2	0	0	2	6	4	0	4	0	3	2	2	0	7	4	3	0	0	6	2	0	6	0	3	0	2	2
chr1:92333391-92380873	10	12	9	7	13	13	10	8	11	6	5	13	13	9	0	19	6	7	9	9	11	2	14	11	3	16	5	7	13	15	11	11	7	10	12	12	11	0	8	11	14	8	8	23	8	5	9	8	13
chr5:14316513-14336727	0	6	5	3	2	4	4	4	2	0	2	0	2	2	2	3	3	2	3	2	0	0	6	0	2	2	8	3	0	4	0	0	3	0	7	3	3	4	4	2	9	3	2	3	2	2	3	0	3
chr9:127444029-127445249	0	2	0	0	0	3	2	2	0	4	4	2	0	2	4	0	5	0	0	3	2	3	0	2	0	2	4	2	4	0	3	3	0	3	0	4	0	2	5	3	4	0	0	6	0	2	0	0	2
chr5:154950821-154967237	0	3	2	0	0	0	0	0	2	0	0	0	3	0	2	5	3	3	6	0	0	3	3	3	0	2	0	0	5	2	2	0	2	2	0	0	2	0	3	0	0	0	0	3	0	2	2	2	0
chr1:235830226-235833667	5	2	0	2	0	2	0	5	0	0	2	3	0	3	0	0	2	2	0	0	0	2	2	0	0	5	3	0	2	4	0	0	0	0	4	3	7	0	5	2	8	3	3	3	0	0	0	5	0
chr9:96320998-96324169	5	2	0	2	2	3	7	2	2	0	2	5	2	0	6	2	0	0	3	3	0	0	3	5	2	2	5	3	0	0	3	2	2	2	3	3	7	3	0	3	4	2	5	2	5	0	4	2	0
chr3:47425485-47428670	4	7	3	5	6	7	7	3	2	3	2	4	5	5	0	6	2	0	5	2	3	4	6	3	3	3	6	7	2	4	5	3	7	4	7	4	7	3	3	4	2	5	9	5	3	6	4	3	5
chr13:77719532-77753358	4	0	4	3	7	2	7	0	6	4	0	14	3	5	0	4	4	9	2	4	5	0	4	0	6	4	2	3	4	3	0	3	0	5	4	12	3	5	4	5	6	3	3	6	3	0	3	3	6
chr14:34551714-34554912	23	20	28	4	27	19	45	86	67	14	17	90	22	34	37	54	9	21	16	24	19	13	74	35	28	16	11	46	50	59	24	5	36	12	11	29	61	85	62	16	24	67	51	48	41	16	11	39	24
chr17:77402059-77402703	3	0	2	0	4	4	5	0	0	10	0	5	2	3	5	0	5	2	4	7	4	0	2	0	0	4	2	4	4	5	2	0	0	3	8	4	2	6	0	4	8	2	5	0	0	2	7	0	0
chr14:32090502-32117287	17	9	12	5	18	13	19	8	10	12	8	12	9	12	12	12	13	5	20	14	12	10	9	13	6	17	6	14	12	25	6	9	7	5	9	16	13	11	9	15	25	10	10	16	2	12	5	6	11
chr15:63532647-63537156	3	5	4	0	3	6	7	0	6	0	3	5	0	4	3	5	6	2	9	2	3	4	3	3	0	8	5	0	2	6	5	3	9	4	0	4	3	6	6	3	5	4	0	4	4	3	4	0	3
chr4:38089932-38103157	8	3	5	13	5	10	14	2	10	0	7	12	6	4	6	2	6	4	10	4	8	5	12	4	7	7	6	11	11	10	13	6	9	4	6	6	10	0	12	7	12	14	9	12	5	4	15	5	9
chr4:76124649-76144473	3	3	3	0	3	0	4	0	3	0	2	3	0	0	2	2	7	0	2	4	5	0	6	0	3	4	3	0	0	2	0	2	3	3	3	3	0	0	0	3	4	2	2	2	5	0	0	0	2
chr19:18537601-18538433	4	3	0	6	0	5	6	3	6	4	2	5	7	0	0	6	2	0	5	4	0	4	5	4	4	3	4	4	0	2	3	5	3	3	2	0	6	2	6	0	6	0	0	5	0	0	4	0	3
chr5:103096541-103097781	2	3	3	3	6	10	6	2	5	0	0	7	0	9	3	4	4	2	9	6	4	4	4	7	2	6	3	4	7	5	4	4	5	0	5	7	4	2	2	2	8	8	5	8	0	2	3	3	3
chr13:48077153-48090418	0	3	2	0	3	4	3	2	2	0	0	0	3	5	3	2	2	0	3	5	0	2	3	3	2	3	0	3	4	3	2	6	0	3	3	4	3	0	2	0	2	2	2	4	2	3	2	2	0
chr1:205616478-205623891	45	59	22	22	50	51	74	39	37	26	39	58	31	29	28	51	23	34	41	52	29	32	39	26	25	49	38	32	38	53	32	51	19	35	37	60	40	39	37	51	68	57	54	50	32	32	29	29	42
chr2:172568741-172596023	3	0	2	3	9	3	10	2	3	3	0	5	4	2	0	2	2	5	4	3	6	7	10	0	7	5	4	6	2	6	3	8	4	3	6	0	3	4	9	0	8	5	4	5	6	4	8	4	6
chr4:7868622-7872080	0	0	0	0	0	3	4	2	3	2	7	0	2	2	3	0	2	4	2	0	0	6	2	0	0	4	2	0	2	7	2	4	0	0	0	3	3	2	0	0	3	4	2	0	0	0	2	4	0
chr19:17276495-17276909	3	4	6	6	10	5	17	4	6	6	5	5	7	7	9	5	3	2	9	8	2	5	10	4	7	11	3	5	4	12	5	5	7	4	4	11	10	4	7	9	9	14	7	10	4	3	5	4	8
chr18:196637-199316	6	0	0	4	2	2	6	0	6	2	3	2	0	2	0	3	0	0	3	0	2	0	3	0	0	3	2	2	2	2	0	6	2	2	0	6	2	7	2	0	2	0	6	4	5	0	4	0	2
chr4:76134175-76144473	10	13	7	0	13	12	11	11	10	3	13	12	7	8	4	8	13	7	16	7	8	6	12	8	6	15	9	8	8	11	10	10	11	3	15	17	9	15	6	14	11	7	9	13	9	13	12	11	12
chr2:69348171-69363670	2	3	4	0	2	3	2	2	2	2	0	3	0	3	0	5	0	2	0	3	2	2	2	0	2	6	2	2	4	3	0	3	0	4	4	4	5	0	4	0	2	6	0	3	2	3	0	0	5
chr1:77631850-77641655	0	6	2	0	4	3	5	0	0	4	2	2	2	3	6	4	3	2	3	2	0	0	2	4	0	10	2	0	3	5	4	0	0	0	4	6	0	2	2	2	4	2	2	3	0	3	5	2	0
chr6:107921797-107929514	0	2	0	0	3	3	6	2	0	0	3	3	3	0	0	4	4	2	4	0	3	0	4	0	0	6	0	4	2	5	3	2	2	5	3	5	3	2	0	5	5	5	2	5	5	0	2	4	2
chr14:76166663-76180849	0	8	2	0	5	6	7	2	2	2	4	0	0	5	4	4	2	0	3	2	0	3	2	3	0	4	4	4	0	4	2	3	0	2	4	9	2	0	4	3	5	0	2	5	0	7	2	0	7
chr22:43039780-43046573	3	0	2	3	3	3	3	0	0	0	5	0	5	3	2	0	3	2	2	4	0	0	2	0	0	6	2	0	0	0	6	0	2	2	2	7	2	5	2	2	8	0	0	3	4	2	5	0	4
chr14:22926133-22927660	6	8	10	4	5	16	12	4	6	7	6	5	10	0	4	5	0	2	6	3	2	7	8	5	4	6	0	5	5	6	10	10	5	4	7	9	9	7	11	5	13	7	5	15	0	8	7	0	9
chr4:17960265-17972885	2	3	0	0	0	10	0	3	2	0	3	3	0	3	0	3	2	3	6	0	0	0	5	0	0	2	0	0	2	4	0	5	2	0	0	6	3	0	2	0	2	2	3	3	0	2	3	4	3
chr2:47377014-47379969	15	22	8	10	10	10	14	8	13	14	8	9	6	5	0	10	12	4	13	7	9	4	11	12	15	12	13	11	13	12	10	9	12	7	13	12	7	5	2	12	20	10	10	18	8	10	7	2	11
chr13:24222819-24224582	3	3	3	3	3	5	10	3	6	4	3	0	0	3	0	4	2	0	5	4	3	0	4	0	2	4	3	0	2	5	2	4	3	2	2	2	3	4	6	0	2	0	2	4	0	5	3	5	3
chr12:47104113-47108164	0	0	0	0	0	0	4	2	2	0	5	2	2	2	0	0	0	2	2	4	0	2	4	3	0	2	0	2	0	3	0	0	0	0	4	6	4	0	0	0	3	2	4	3	0	5	0	2	5
chr12:28305649-28307749	2	10	4	4	5	7	11	4	9	6	6	8	6	8	5	11	12	7	8	8	3	5	6	4	7	5	2	4	5	19	2	10	8	4	3	5	5	5	9	9	10	4	7	16	2	7	10	4	4
chr2:224535528-224557856	5	4	0	3	5	4	10	0	8	5	3	5	4	5	5	8	3	2	3	6	6	0	6	4	2	4	4	3	2	13	2	4	0	8	3	3	15	4	2	6	10	7	5	9	6	6	4	2	2
chr8:108449823-108455930	3	3	4	0	12	10	10	6	10	4	9	5	3	6	8	10	6	6	11	5	7	6	5	3	7	8	8	6	8	9	6	6	5	0	4	9	6	8	8	2	8	5	13	17	5	5	5	6	5
chr8:47284028-47294030	0	2	8	4	2	0	9	2	9	3	6	6	4	0	2	4	2	6	7	3	4	3	0	4	2	3	6	5	5	6	5	0	2	2	5	6	3	4	4	2	8	4	7	7	2	0	0	3	0
chr15:74923648-74929232	0	5	0	3	4	7	5	3	0	4	4	4	2	5	0	0	2	0	4	3	0	2	2	4	3	7	6	5	0	4	4	2	3	0	5	3	3	5	0	7	0	0	3	6	0	0	2	0	8
chr14:80895718-80906081	2	0	0	0	2	2	4	2	4	2	6	0	4	0	0	0	2	0	6	0	2	2	4	0	0	2	0	0	4	2	0	2	0	2	0	0	5	0	5	2	10	0	2	4	0	0	2	2	4
chr14:34862044-34862322	12	4	4	0	5	5	7	12	11	4	8	9	3	4	6	5	3	6	11	5	3	10	7	7	4	11	4	4	3	8	5	2	3	2	4	5	13	7	8	8	6	11	4	16	9	6	5	3	10
chr1:20765377-20773610	4	2	0	0	2	2	4	0	2	2	2	0	0	0	0	0	3	4	0	2	2	0	3	0	0	2	5	0	4	0	0	0	0	0	2	0	4	0	2	0	3	4	2	2	2	4	0	0	6
chr2:109564366-109593119	3	9	4	2	2	8	5	6	6	7	5	10	4	0	6	8	9	2	6	3	7	2	3	2	5	8	2	5	3	9	7	0	6	4	8	8	12	2	4	8	12	4	6	10	3	4	4	3	7
chr10:60084602-60085253	0	5	3	0	2	2	6	4	3	0	2	3	0	0	0	2	4	4	4	2	2	2	0	0	0	3	3	2	0	5	2	0	3	0	0	2	4	3	5	3	5	2	0	2	0	0	0	2	0
chr4:90308244-90313047	4	3	2	5	6	3	8	0	6	3	2	3	10	6	0	4	13	2	0	4	6	4	4	4	3	6	6	3	3	12	6	2	0	3	4	7	3	4	6	10	6	8	6	6	5	7	4	3	8
chr7:92294889-92327900	16	10	9	8	18	14	14	12	7	8	20	22	18	10	6	13	13	9	9	13	14	5	13	4	12	11	16	10	12	27	11	9	9	10	11	10	14	18	11	16	27	13	16	25	15	5	17	6	13
chr22:28514757-28519320	0	0	3	0	2	3	3	0	3	0	2	4	0	0	2	2	2	0	0	0	2	6	2	0	0	4	0	4	4	0	0	2	0	0	3	0	0	0	4	0	4	0	2	2	0	2	3	3	5
chr9:128508876-128515639	3	2	0	0	0	3	2	2	0	0	0	3	2	2	0	3	2	4	4	2	0	2	0	4	0	2	0	0	0	0	2	0	2	0	0	0	0	0	0	0	3	5	0	4	0	0	4	0	0
chr3:138570318-138572932	0	20	0	6	20	13	16	11	0	16	0	19	16	0	14	0	10	8	0	0	10	0	32	9	13	14	0	11	14	23	0	7	0	12	13	12	16	12	0	28	0	7	13	0	8	0	17	9	0
chr7:8003908-8071131	0	2	0	2	4	4	5	0	2	0	4	2	0	6	0	0	0	2	5	3	2	2	3	0	0	3	0	0	3	2	0	0	0	4	3	4	4	3	3	0	3	7	3	3	0	2	3	2	4
chr9:76067955-76096102	2	0	3	5	4	2	6	4	4	8	2	2	0	5	0	7	3	0	3	4	4	0	5	3	2	7	4	4	0	3	0	4	6	4	0	3	7	6	0	3	4	3	4	5	3	2	2	0	0
chr19:21974729-21988909	9	18	10	16	17	21	25	17	13	0	16	19	36	23	62	8	22	18	7	20	12	17	14	12	10	28	13	30	17	47	18	10	8	9	12	26	28	18	13	15	29	24	26	36	20	19	8	7	3
chr3:71493426-71501988	2	2	3	3	0	5	0	3	0	3	3	5	0	2	0	5	0	2	0	4	0	2	3	6	2	2	0	0	2	2	2	0	0	4	3	0	0	0	0	3	4	2	0	2	0	0	0	3	0
chr4:120754553-120811449	7	10	0	3	5	3	8	2	6	3	3	9	0	7	8	6	5	3	5	4	7	6	4	5	2	7	8	4	4	10	8	5	0	3	4	9	3	4	7	15	17	6	6	13	5	4	12	0	7
chr12:56234824-56235700	0	4	2	4	3	2	2	3	0	2	0	4	5	0	0	2	2	0	2	2	2	4	4	5	0	2	0	0	3	3	0	2	4	3	0	6	0	2	2	3	5	2	2	5	3	2	2	0	0
chr15:74923648-74926887	4	4	2	2	4	2	6	0	5	0	5	8	2	0	2	5	2	0	2	2	0	5	6	9	0	5	4	6	0	4	2	0	0	0	3	3	0	0	4	4	6	2	3	4	5	5	0	4	5
chr1:31915895-31919658	32	28	21	16	27	42	22	18	21	13	13	28	24	24	16	19	20	13	23	11	10	11	27	12	16	39	16	17	28	30	17	26	14	17	21	33	26	26	30	35	34	32	30	52	16	12	11	10	22
chr1:28459085-28466535	0	4	2	0	4	2	6	3	0	3	3	5	2	2	8	8	2	2	2	4	2	6	6	4	2	4	0	2	5	4	2	0	2	3	6	6	3	3	6	4	2	2	2	2	0	3	0	4	2
chr10:110881233-110887886	5	11	6	2	5	7	7	4	4	3	7	7	5	7	0	4	6	2	4	0	0	2	2	2	0	4	7	5	5	9	3	5	0	2	7	7	3	4	4	7	4	4	9	15	2	3	0	2	3
chr8:94159971-94165976	4	0	2	0	0	3	4	2	3	0	2	0	4	2	2	2	2	2	3	3	0	0	3	3	3	0	0	2	0	5	2	0	2	2	0	0	4	5	2	0	2	0	3	3	2	2	0	0	2
chr10:101797980-101810314	0	3	0	2	0	2	2	0	2	0	0	5	0	2	0	0	0	0	3	0	0	2	0	3	3	2	4	2	0	4	0	3	0	2	0	2	4	2	0	5	3	3	4	2	3	0	2	0	0
chr3:155829688-155834041	0	3	4	2	3	7	7	5	3	0	3	0	4	5	5	6	0	0	7	6	2	2	9	4	3	11	3	3	2	8	0	4	0	2	7	4	4	2	5	5	10	2	2	5	3	0	3	2	4
chr1:45087881-45088237	5	5	0	0	7	6	5	3	4	3	0	5	7	2	4	0	5	4	5	5	0	3	3	4	5	10	3	0	2	6	8	0	2	0	0	7	3	7	0	0	6	4	0	6	0	2	5	0	5
chr3:67495798-67498295	3	4	0	4	5	3	9	3	3	2	5	2	4	2	0	5	3	4	0	0	2	2	6	2	0	4	0	5	4	3	2	2	0	8	0	7	5	2	5	6	6	5	6	5	5	4	2	5	6
chr1:113834910-113855049	4	12	3	6	7	8	8	3	8	3	6	6	4	8	3	9	6	4	4	2	6	5	6	6	2	8	6	5	4	8	3	8	2	4	8	11	8	0	6	10	8	11	6	13	9	4	7	5	3
chr3:57583898-57584464	3	3	3	4	6	3	4	2	5	6	3	7	2	4	0	0	5	4	2	2	3	2	11	4	3	2	4	3	7	7	10	4	0	4	7	2	2	4	5	2	6	4	3	10	3	3	5	0	2
chr2:189719572-189720787	3	0	0	2	6	2	0	3	2	2	3	0	4	2	5	2	2	0	0	4	0	3	3	2	0	4	0	0	0	2	2	2	4	4	6	4	8	2	2	4	4	3	5	4	0	4	3	0	0
chr3:169976946-169988359	16	17	17	9	13	20	26	18	18	8	16	17	8	16	4	12	13	11	15	12	5	7	23	8	5	22	12	20	10	29	14	8	9	15	11	26	15	12	17	19	19	15	14	19	10	10	14	7	17
chr20:35713019-35725155	3	3	0	0	5	4	13	0	0	2	2	6	4	0	2	0	4	0	5	4	2	0	5	3	0	3	4	0	0	0	6	5	6	0	0	2	5	3	0	6	7	3	4	5	3	2	5	2	3
chr1:111147642-111161296	2	4	0	4	4	7	3	3	4	3	0	0	0	0	3	2	5	5	5	3	0	3	4	4	2	5	3	3	8	5	0	0	0	3	0	7	4	0	3	4	4	0	4	14	2	4	0	2	4
chr16:72088987-72090786	0	2	0	0	5	9	14	2	4	0	8	5	4	4	0	5	2	3	5	3	3	6	6	3	2	5	0	4	5	6	0	7	0	3	0	8	6	7	0	4	9	7	4	9	0	2	3	0	3
chr14:49709159-49743805	2	2	0	2	3	3	3	3	0	0	5	2	6	0	4	2	4	2	4	4	2	3	2	0	3	3	2	0	2	7	0	0	0	2	0	5	0	2	3	7	4	0	0	4	4	0	0	0	0
chr4:38790070-38791231	0	0	7	5	5	0	5	3	3	2	0	5	2	3	2	3	5	6	0	2	3	0	11	4	0	3	5	0	5	2	0	0	5	6	6	10	5	0	8	4	8	5	5	16	2	4	0	0	0
chr1:110891392-110892533	2	0	0	2	0	2	5	4	3	0	4	4	0	2	0	0	0	2	0	3	0	2	4	0	0	4	0	2	0	2	0	3	0	0	4	7	3	0	0	2	6	3	0	3	0	2	0	0	0
chr19:19640085-19640571	9	7	10	0	2	12	10	4	5	2	6	5	0	6	4	4	4	4	6	0	2	3	6	3	3	9	6	5	6	4	5	6	6	0	4	6	9	5	0	4	11	9	2	10	4	2	5	0	3
chr5:139614586-139614966	2	6	0	0	0	4	4	0	3	2	2	2	2	0	2	2	4	5	0	2	2	3	6	0	3	2	0	2	0	5	2	0	0	2	0	4	3	2	0	3	3	9	0	5	0	0	5	0	0
chr9:111570091-111586165	2	0	0	3	3	3	10	3	0	6	8	5	7	10	4	3	3	0	3	4	0	0	5	3	4	4	2	5	5	10	2	0	2	3	4	7	10	3	0	4	10	2	6	6	0	3	0	0	5
chr1:59321536-59378837	2	3	0	0	2	9	13	3	7	4	9	3	10	7	0	4	2	4	2	5	0	8	4	6	5	6	6	5	0	7	4	3	4	2	4	6	3	4	12	7	12	0	14	2	3	5	3	7	2
chr1:24514314-24514567	7	3	4	0	3	7	21	6	4	0	17	8	6	9	5	6	7	10	7	7	5	11	7	5	6	8	5	9	11	6	7	6	5	6	4	10	9	5	8	8	8	11	9	16	5	11	4	9	8
chr22:45178238-45178900	3	10	5	6	6	8	8	2	6	4	4	3	13	0	3	8	5	6	3	2	4	2	8	4	3	5	3	6	5	10	4	7	5	4	3	7	11	7	4	6	5	5	3	10	2	8	10	4	5
chr7:105073619-105077433	3	4	4	2	5	6	8	3	7	5	12	3	4	3	0	8	2	7	4	0	5	3	6	11	3	4	4	4	2	5	5	5	2	4	4	4	4	3	4	6	9	4	2	8	2	4	7	5	5
chr15:40744047-40745259	2	2	2	0	3	0	4	2	2	2	0	0	4	0	0	2	3	4	0	4	3	7	4	6	2	4	2	3	2	5	0	2	0	0	0	2	2	0	0	2	4	4	0	3	0	2	0	0	0
chr4:128997874-129003876	0	0	3	2	3	4	5	2	2	5	2	0	6	4	2	3	4	0	0	2	0	0	2	7	0	2	2	3	0	2	0	0	5	2	0	4	2	2	3	3	6	6	5	4	6	0	4	3	2
chr1:151315573-151316509	4	2	0	5	5	3	4	2	7	4	2	2	0	0	2	4	3	0	3	2	2	0	10	0	0	2	3	2	0	5	2	2	3	3	5	3	6	4	4	0	2	3	6	6	0	4	0	0	5
chr2:178535732-178542361	4	14	6	5	11	6	15	6	5	4	9	5	9	5	3	0	6	3	5	8	4	3	7	6	4	9	2	4	3	8	4	4	6	3	3	10	7	5	6	8	11	5	0	9	4	7	0	3	8
chr3:129827803-129832826	2	0	3	0	0	5	3	3	2	0	5	3	5	0	4	0	3	0	4	0	2	0	0	2	0	3	4	0	0	5	0	3	2	3	2	0	6	5	6	3	7	2	2	4	2	2	3	2	5
chr5:109713520-109729513	5	18	3	14	13	22	13	15	15	13	19	24	14	14	7	13	14	17	16	9	17	14	20	10	7	12	12	9	13	13	10	16	16	8	18	40	13	8	22	24	28	25	16	33	13	4	16	6	7
chr14:102194938-102209862	4	5	0	5	5	6	8	3	8	5	7	6	6	5	3	7	5	8	8	9	4	4	4	2	0	5	4	3	9	9	10	5	6	6	3	7	5	3	7	5	12	2	9	13	3	3	6	5	5
chr2:61112522-61118116	2	0	0	2	6	5	6	0	2	0	3	4	0	0	0	4	6	6	2	6	0	2	2	0	0	4	5	4	7	5	4	4	2	3	5	2	2	3	2	3	3	3	4	8	0	0	3	0	2
chr9:20923660-20933103	2	0	3	2	3	3	3	2	0	0	0	2	0	3	2	3	2	0	2	0	4	0	5	2	0	2	3	5	0	2	4	2	3	0	3	0	3	2	2	4	3	6	3	5	0	0	2	0	0
chr6:82957312-83044659	0	2	2	3	3	2	3	0	0	0	0	5	4	0	5	0	0	3	4	2	0	0	3	0	0	2	2	0	0	4	0	2	2	0	0	2	0	3	2	4	0	0	3	0	2	0	0	0	2
chr1:66891154-66905375	33	24	25	12	37	24	25	24	31	15	28	12	28	23	10	22	21	17	21	25	10	19	33	21	24	31	37	27	20	43	16	26	25	26	15	23	35	24	23	26	41	20	28	27	21	23	12	17	25
chr16:69370483-69372355	5	6	7	6	9	3	15	3	5	2	9	6	3	5	5	4	8	8	6	5	5	5	9	5	5	10	5	5	6	8	4	2	6	3	9	8	11	2	3	7	12	11	4	11	4	4	5	5	6
chr14:39179091-39179462	0	0	0	0	5	0	7	0	3	2	3	9	0	0	5	3	3	6	3	6	0	7	0	2	0	3	4	0	9	3	4	3	0	0	5	4	0	2	7	2	3	5	2	4	0	0	3	2	6
chr1:92605307-92636336	4	2	4	0	2	3	4	2	2	3	4	4	3	6	4	8	0	4	5	7	4	2	6	0	0	6	4	2	6	6	0	0	0	2	4	6	0	3	4	4	11	9	0	4	4	3	3	4	3
chr6:5404542-5431172	3	6	0	0	2	6	8	3	2	3	5	2	2	0	2	4	2	4	6	3	2	3	0	0	3	3	2	0	2	3	2	3	0	3	0	4	4	4	0	3	8	4	3	4	4	0	0	0	4
chr2:144208603-144211579	4	0	2	0	6	5	6	5	3	4	9	6	4	6	8	7	3	3	4	3	2	8	4	7	3	7	5	4	5	3	2	3	0	2	4	6	10	2	3	3	7	4	4	9	2	8	0	0	7
chr11:85996826-86031611	17	19	12	7	13	13	21	6	12	6	14	13	10	13	8	16	13	7	14	7	8	11	14	7	9	21	14	11	13	19	13	5	8	9	13	26	19	13	11	18	21	22	18	20	8	11	10	6	16
chr3:183070999-183071357	2	0	0	0	2	3	4	3	2	0	0	5	4	5	0	2	0	6	2	3	0	0	3	0	0	2	2	0	0	4	3	0	0	0	0	4	9	5	0	4	4	2	3	3	0	0	2	0	0
chr14:65561337-65561766	13	7	8	9	11	18	17	13	8	8	8	9	14	9	5	11	9	8	9	13	8	7	17	6	11	18	8	13	5	20	9	17	8	7	13	31	14	5	6	10	13	11	11	24	4	10	8	7	13
chr2:214752447-214797117	0	0	5	0	0	2	4	0	3	3	2	3	0	3	3	9	4	2	2	0	3	2	2	2	0	5	2	3	2	10	0	2	3	0	2	2	2	0	2	6	0	0	2	5	3	0	0	0	4
chr15:80970462-80982182	0	0	4	0	0	0	2	2	3	0	2	7	0	2	2	2	3	5	0	2	0	0	4	3	0	4	2	2	3	2	2	0	4	4	0	7	2	5	2	3	5	4	3	2	2	0	2	3	0
chr17:1842803-1853189	5	0	0	0	4	4	7	9	4	4	4	8	4	3	3	2	6	6	8	4	0	0	7	6	0	5	7	0	0	3	3	5	2	2	3	0	3	4	4	3	10	3	0	4	2	2	0	3	2
chr2:54050958-54057360	0	4	3	4	2	2	3	0	3	0	0	9	0	0	0	2	3	0	3	2	0	0	4	0	0	6	3	0	4	0	3	2	4	0	0	0	6	0	2	3	5	5	2	0	3	0	0	0	2
chr1:155921375-155921918	4	3	2	0	2	0	5	4	3	0	0	5	5	0	0	0	4	0	0	3	2	0	2	2	5	0	5	2	6	5	3	0	2	3	2	0	3	0	5	0	0	0	4	6	0	0	0	0	0
chr16:19616114-19616808	3	2	4	3	0	4	4	0	0	3	3	2	3	0	4	3	2	0	2	2	2	3	0	0	4	0	0	2	2	5	0	0	2	3	2	5	0	4	2	0	3	4	5	3	0	4	0	4	3
chr5:154029489-154034967	4	5	4	6	6	8	11	2	3	6	3	4	6	6	4	8	2	2	5	5	0	4	7	8	3	7	2	5	3	15	2	3	3	6	4	10	6	0	4	4	6	6	5	8	3	6	2	4	3
chr16:11846501-11847806	3	4	2	2	3	9	5	0	0	3	8	6	3	0	0	0	3	4	6	3	2	7	3	2	3	3	0	4	5	4	2	3	4	0	4	0	4	3	3	4	4	6	0	9	0	3	9	2	5
chr8:94664697-94665196	17	14	8	2	5	5	8	11	11	12	18	20	9	6	0	9	14	6	7	9	7	10	13	12	12	20	13	8	8	22	15	7	4	5	7	6	9	9	8	5	18	15	4	8	6	5	17	6	11
chr15:64499293-64500166	46	35	44	27	50	61	111	55	30	26	59	45	50	40	42	53	51	39	64	68	44	49	49	63	30	51	74	49	46	65	33	24	24	24	40	43	63	59	49	45	76	50	49	60	36	36	33	40	70
chr1:231537213-231542611	7	2	0	4	0	3	2	0	0	3	5	3	2	0	0	0	0	0	3	0	0	0	3	6	2	2	4	3	3	0	2	0	4	0	0	0	0	0	5	2	0	5	2	4	0	3	0	0	2
chr2:24564295-24593721	3	2	0	0	4	3	2	0	5	6	2	7	2	5	0	3	7	0	5	3	4	4	3	4	2	13	2	2	2	3	6	3	0	0	0	6	7	0	6	7	4	12	0	12	3	4	6	3	2
chr8:42459896-42465917	2	4	0	0	0	3	2	0	4	0	4	0	3	4	0	0	0	2	4	4	0	3	2	2	2	3	2	2	2	0	2	0	3	0	2	2	0	0	0	0	4	0	0	3	3	2	0	0	3
chr1:12578718-12579412	4	4	0	5	3	3	9	3	5	0	6	4	0	2	0	0	0	2	3	3	2	2	6	3	3	6	6	2	2	8	0	6	3	2	0	5	3	8	5	4	13	2	2	6	3	3	0	2	3
chr9:93471141-93498886	21	28	14	10	25	30	26	27	18	12	17	14	20	22	6	15	24	10	23	27	9	20	14	7	17	40	29	14	16	24	21	28	15	9	16	35	23	19	16	23	29	31	23	22	9	14	21	10	17
chr1:1804419-1806538	11	3	4	3	2	3	8	5	4	0	4	3	4	5	0	3	2	5	3	4	3	5	0	4	2	6	0	0	4	4	2	5	5	0	4	7	2	4	3	4	8	6	0	4	0	2	3	0	2
chr3:119500695-119517315	0	0	0	0	3	3	4	3	0	0	0	2	2	0	2	0	5	2	4	5	0	0	4	2	2	0	2	5	2	3	2	0	0	0	3	0	0	2	0	0	9	3	0	2	0	2	0	0	4
chr1:36361221-36362656	3	4	3	0	6	0	5	3	3	0	4	4	2	2	2	0	4	2	2	2	5	0	2	4	3	5	0	0	3	0	3	2	0	0	0	4	4	0	5	4	3	3	0	2	0	5	3	5	3
chr10:7797047-7802854	39	32	32	37	65	39	54	45	51	56	31	46	39	56	18	42	30	26	28	34	17	26	42	21	64	49	31	26	45	54	35	25	26	58	45	42	42	55	50	64	53	52	52	92	37	24	26	20	34
chr11:65430769-65437657	3	3	6	4	0	2	12	2	3	5	4	0	4	2	2	0	3	3	5	5	5	2	0	0	0	8	8	10	3	4	0	5	2	2	0	3	7	2	6	3	8	0	0	4	4	0	5	0	0
chr2:226864604-226914351	10	14	6	6	13	19	12	15	8	8	17	18	14	6	9	10	11	5	11	13	9	6	10	9	15	14	14	10	12	24	13	11	7	12	14	21	15	10	18	8	14	13	13	16	8	8	9	6	15
chr11:121045674-121060085	11	18	12	15	24	27	15	12	17	20	13	17	14	14	12	12	12	12	15	16	14	8	13	12	13	20	10	11	17	18	15	13	12	13	18	22	17	18	10	16	35	20	17	38	10	19	9	5	9
chr16:28166508-28169909	0	2	2	2	2	2	6	4	0	0	0	5	5	0	2	5	2	0	3	0	0	5	8	0	3	0	4	2	2	4	0	0	2	3	2	6	2	0	5	4	11	0	5	6	0	5	3	0	3
chr3:146121112-146124229	10	15	11	7	12	16	7	7	8	11	16	14	7	16	7	20	14	6	11	5	15	11	12	7	11	15	19	12	8	15	7	3	5	4	4	15	16	7	16	14	14	15	9	25	6	14	5	5	10
chr8:67287955-67302466	0	2	2	2	4	4	3	3	0	0	3	3	3	5	4	4	0	0	0	2	5	0	2	3	3	5	2	2	3	3	2	3	0	0	4	2	0	0	3	3	5	0	3	0	0	0	0	2	0
chr9:85618983-85633374	6	5	6	0	0	0	5	2	4	2	0	2	5	2	0	7	4	3	3	2	0	0	8	2	0	3	2	0	4	3	0	4	2	6	6	4	4	10	5	7	5	3	2	8	0	4	3	3	6
chr2:147972739-147975975	6	4	2	2	4	11	9	2	4	2	8	5	4	10	5	7	5	4	6	2	8	2	4	0	8	5	2	2	7	11	0	7	3	6	0	9	6	0	4	5	8	6	9	10	3	3	0	2	3
chr10:68468123-68470163	5	7	3	4	8	8	19	3	4	5	3	5	7	3	0	16	5	7	7	4	8	2	19	13	4	14	2	8	9	15	5	7	7	5	9	4	2	2	7	6	7	3	7	7	4	12	3	12	5
chr1:247155566-247159813	43	65	49	50	42	23	93	55	41	37	27	39	20	0	35	52	46	43	54	51	27	29	63	29	39	55	44	31	30	36	35	46	33	34	45	30	57	42	39	48	51	50	33	45	33	46	34	41	46
chr2:207976651-207977586	8	11	8	3	5	10	18	11	6	5	13	12	7	4	12	17	2	0	14	8	3	4	12	10	5	10	6	9	12	14	8	6	11	11	9	12	10	11	10	8	15	12	8	9	6	5	6	2	6
chr2:229858772-229880128	5	4	0	4	2	3	5	5	3	0	5	5	2	4	3	2	7	3	5	4	2	4	3	4	5	2	8	3	5	11	3	5	3	2	5	4	2	4	5	2	8	8	2	2	5	0	0	3	3
chr1:155676548-155784089	2	6	0	0	10	9	6	6	0	2	0	9	6	2	4	4	5	8	8	6	0	8	6	10	2	3	6	3	6	11	5	5	6	0	5	9	4	9	5	8	11	7	9	6	0	3	5	5	6
chr12:128814775-128815070	3	2	7	2	3	3	5	2	2	3	6	5	2	5	2	3	4	0	4	2	0	3	7	5	2	8	6	6	0	3	3	2	3	3	6	9	8	2	2	5	11	12	0	6	4	5	3	2	7
chr10:5785142-5800705	0	10	4	3	10	14	10	4	8	4	0	3	8	6	3	5	7	6	5	5	8	0	10	5	5	10	6	6	6	6	10	12	5	5	7	12	14	4	3	9	5	7	8	11	6	0	6	7	7
chr15:89113725-89116521	13	9	14	7	17	13	19	10	4	6	11	25	21	9	10	11	10	18	17	21	6	18	18	10	8	21	17	9	11	27	10	10	10	11	10	20	23	15	13	8	18	16	19	32	12	7	7	6	12
chr2:121757240-121761524	9	5	5	4	8	8	6	2	6	4	8	5	3	7	2	2	4	8	6	6	4	3	7	5	5	8	2	9	10	11	4	3	3	3	3	11	10	10	7	8	13	12	3	11	3	4	3	5	6
chr1:17580553-17588479	3	7	4	0	0	4	7	2	0	3	5	6	5	4	0	5	2	0	8	4	4	5	3	0	0	6	4	4	3	2	7	0	3	3	2	3	2	5	2	3	7	5	2	4	6	2	2	3	8
chr7:135577796-135593192	4	2	7	6	4	3	6	2	3	3	2	2	0	0	3	4	3	2	6	0	0	0	4	4	2	4	0	0	6	0	5	4	7	0	2	6	4	3	3	8	5	0	0	7	3	4	0	2	2
chr3:170171373-170178938	3	5	6	0	3	3	4	4	8	5	5	5	3	3	0	5	3	3	5	0	3	6	2	3	0	3	5	7	5	3	7	2	2	6	3	3	6	8	0	0	9	5	2	3	4	4	3	6	0
chr2:189728660-189744788	6	10	7	5	18	17	11	9	7	5	5	9	7	9	9	14	5	6	12	10	10	7	12	10	7	8	7	9	0	12	12	12	5	7	0	14	4	12	6	12	17	19	8	16	10	5	8	4	10
chr22:29978442-29991670	3	2	3	4	3	5	2	0	4	0	0	0	0	4	2	2	0	0	0	2	0	0	7	0	3	2	2	0	3	9	7	3	0	2	0	5	3	0	2	0	3	3	2	6	0	0	0	0	0
chr3:31576396-31600459	2	2	0	0	3	2	2	2	4	3	0	0	2	2	0	3	2	0	0	2	3	0	0	2	2	2	0	0	0	5	0	0	0	0	2	2	2	0	0	2	0	0	3	6	4	0	0	2	0
chr18:12999421-13030608	20	12	29	19	16	25	14	14	10	13	11	17	25	14	3	12	12	6	14	26	12	7	32	8	9	22	13	13	12	32	13	27	12	4	15	22	16	12	16	19	23	14	28	20	15	19	10	14	15
chr3:196391813-196403019	59	40	33	31	66	55	75	42	39	31	58	55	41	67	37	32	35	41	48	56	18	46	36	21	33	61	37	41	44	84	47	27	27	26	41	55	74	46	49	65	72	72	45	86	23	40	40	36	45
chr6:111262257-111263946	2	3	5	2	6	4	3	7	2	5	5	5	2	4	0	2	2	4	4	0	3	0	3	0	6	4	2	2	0	6	5	5	2	0	2	7	4	2	3	5	5	7	0	4	8	4	2	5	7
chr9:76067955-76107351	9	2	0	4	8	4	6	4	6	6	4	0	3	5	5	7	4	0	9	3	3	4	5	7	5	7	8	3	0	6	2	2	3	6	0	5	10	7	2	4	5	2	6	5	2	2	4	3	4
chr5:128131067-128141981	2	5	3	5	5	8	6	0	4	3	3	2	3	0	0	6	3	0	2	5	0	2	2	0	0	5	0	3	0	3	2	2	3	0	2	2	5	0	2	6	9	2	3	6	2	3	3	2	7
chr5:143054439-143057747	13	4	8	4	4	7	13	5	5	4	11	14	6	12	10	3	4	7	2	3	3	7	10	0	6	11	6	3	7	7	4	10	4	4	0	7	6	6	4	8	8	7	9	11	6	3	4	2	3
chr5:16779545-16783469	0	4	0	4	0	4	3	2	2	3	3	0	0	0	0	2	2	2	5	0	4	2	0	7	0	3	3	0	2	0	5	0	3	3	0	2	3	0	0	3	4	2	3	5	0	2	0	0	5
chr3:170122591-170126007	0	0	0	0	2	5	6	0	0	0	6	2	2	0	0	3	3	0	4	3	5	3	3	3	2	4	0	3	0	0	0	0	0	3	0	3	2	4	2	4	4	5	0	7	0	0	6	2	2
chr2:48328561-48346751	3	4	6	2	2	9	3	0	6	4	0	5	5	4	0	3	0	0	2	5	0	2	3	2	3	5	2	3	3	11	4	5	0	4	5	4	6	4	5	5	5	6	2	8	0	0	3	3	0
chr4:25847294-25847864	3	2	7	2	4	5	10	6	0	2	4	5	5	4	2	3	6	2	3	4	3	0	8	0	0	2	5	6	0	3	4	4	4	6	7	4	4	3	4	7	4	2	5	12	0	2	4	3	6
chr12:124419957-124430787	2	2	4	0	3	0	7	0	2	0	2	2	3	0	2	2	7	2	4	0	3	6	3	2	3	2	2	0	2	5	0	2	0	2	4	3	3	3	0	3	4	3	0	2	2	0	0	3	0
chr18:49872167-49880455	4	3	0	0	4	0	6	2	2	3	3	2	5	0	0	3	5	0	0	0	0	0	0	2	0	3	2	3	0	2	0	0	0	2	0	2	3	2	5	4	6	0	0	6	4	0	2	0	3
chr15:84680713-84691644	6	7	4	2	13	16	7	6	6	7	6	7	8	4	4	8	4	5	12	6	4	4	5	5	5	6	4	5	4	4	4	5	3	4	3	3	8	7	6	9	8	9	4	12	7	5	9	4	6
chr9:135881633-135883078	17	31	22	27	43	37	41	22	27	27	29	41	17	31	22	20	30	23	48	30	21	25	34	25	24	35	34	33	23	63	15	24	24	24	36	34	47	29	31	28	46	30	22	44	24	26	19	28	24
chr17:67891844-67894165	4	0	0	3	2	3	0	0	2	0	0	2	5	0	3	4	0	0	3	0	3	0	7	0	2	0	2	3	2	3	2	0	2	0	3	2	7	0	3	3	3	3	3	2	5	3	0	0	0
chr1:13715541-13749487	0	4	0	2	3	0	4	0	0	0	3	2	2	0	2	4	3	2	2	0	2	2	0	0	3	5	0	0	2	0	5	2	2	3	6	2	5	4	3	2	4	3	5	3	0	2	2	3	3
chr6:24416397-24418578	0	3	0	4	5	4	8	0	2	3	0	3	4	3	0	5	2	4	2	4	2	4	3	0	2	5	3	0	5	8	0	6	0	0	0	6	3	5	4	0	9	7	2	8	3	4	0	0	2
chr7:16258390-16278226	27	12	2	9	14	19	10	14	11	12	23	22	14	24	15	8	12	10	12	16	8	8	6	10	12	10	10	7	16	22	12	9	4	8	13	13	12	17	17	21	27	14	10	20	13	9	14	6	9
chr14:65430216-65455718	0	0	3	0	4	2	14	4	3	0	0	5	6	0	3	4	3	3	3	5	0	0	8	0	2	2	4	6	0	2	0	4	0	9	9	9	6	3	4	4	10	7	6	8	2	4	9	2	0
chr1:197583152-197617759	0	0	0	0	3	0	0	2	4	2	5	3	4	0	0	2	2	0	0	0	0	0	2	2	2	0	0	4	3	3	0	2	2	0	3	0	2	0	0	2	2	0	4	0	0	3	2	0	0
chr7:155672867-155680908	38	41	37	38	49	75	54	33	34	33	41	46	46	43	20	46	31	36	43	37	35	20	54	31	35	48	37	41	41	69	46	41	43	28	41	76	41	43	37	39	71	49	40	77	28	31	27	20	47
chr15:60442416-60445791	11	9	6	2	8	7	6	4	5	3	6	12	5	14	0	2	7	10	5	7	0	2	5	2	2	5	4	0	2	7	8	5	3	2	6	7	5	0	4	3	5	12	3	10	9	3	3	3	2
chr7:27629371-27649633	8	9	5	5	13	12	6	8	6	9	11	10	10	6	5	7	7	6	9	10	3	9	4	4	10	7	5	3	8	10	7	4	7	6	6	14	8	7	9	11	7	4	15	18	3	8	2	5	4
chr4:114619423-114623702	4	4	2	0	3	0	5	5	4	0	2	4	0	3	0	4	0	0	2	2	0	0	5	4	0	2	3	2	0	3	3	2	2	0	3	7	8	2	0	4	2	2	4	5	0	3	0	2	3
chr1:30992390-31007102	2	5	5	3	3	4	4	0	8	2	4	4	5	4	5	6	3	0	7	4	6	0	8	3	4	5	3	2	2	5	0	5	0	2	2	7	5	0	8	3	4	6	3	6	4	3	0	6	4
chr7:158788004-158799072	12	20	10	5	28	26	17	12	9	12	6	12	21	19	15	16	13	11	13	12	6	9	21	11	10	20	11	14	10	22	13	11	14	10	15	19	9	17	11	18	33	20	15	16	12	10	6	0	10
chr9:20715322-20740340	0	7	3	2	2	4	6	2	2	0	2	6	0	4	2	4	2	4	3	2	0	3	2	3	3	4	3	5	0	10	5	0	4	9	3	4	2	5	3	5	6	3	0	4	2	0	4	0	5
chr2:15488894-15511350	2	0	3	0	4	2	11	6	3	0	4	3	7	0	2	3	3	0	2	8	0	5	3	3	2	6	2	2	6	2	3	3	0	0	3	5	2	2	2	3	2	7	5	3	4	5	4	3	4
chr11:13413530-13445181	4	5	4	2	6	13	7	4	0	5	5	6	8	2	7	4	5	6	2	5	3	2	4	6	3	10	2	3	8	5	6	4	3	0	0	8	2	4	6	3	6	6	3	4	6	7	3	2	8
chr6:89751431-89753622	0	0	2	0	3	2	6	2	0	0	3	3	0	0	3	0	3	4	0	3	0	5	0	0	0	4	5	2	2	0	2	0	0	0	0	0	0	2	3	0	4	2	3	0	0	0	2	0	0
chr4:3086939-3107423	7	6	7	5	16	8	16	9	5	6	6	11	10	9	6	17	7	5	10	10	7	3	16	11	8	11	12	4	5	11	8	5	17	4	9	14	13	4	8	13	13	4	15	19	7	7	5	6	6
chr7:155706860-155718443	0	4	0	0	4	4	5	0	3	2	3	0	2	3	0	2	2	2	2	3	0	0	4	2	2	3	4	0	3	2	2	2	0	5	3	2	0	0	2	3	7	0	0	7	0	0	2	3	2
chr1:77801331-77815231	4	4	2	0	4	5	5	2	5	0	0	5	5	3	4	6	4	2	0	3	2	6	4	3	6	10	2	2	5	3	2	3	5	4	6	4	3	2	4	4	4	3	6	5	3	4	2	0	2
chr15:42950262-42966286	4	2	2	2	0	0	5	2	0	0	3	4	0	4	5	0	0	3	4	3	2	2	9	4	0	4	0	4	0	4	4	0	2	2	0	3	0	0	0	3	4	4	3	3	3	0	0	0	3
chr4:152411303-152412529	161	195	151	83	221	243	250	151	115	100	246	241	201	214	65	174	176	167	182	176	182	210	269	126	106	260	150	214	177	328	118	183	121	168	158	250	263	134	146	188	311	272	201	289	141	109	172	126	181
chr20:56381433-56384324	6	4	0	5	0	7	7	8	7	6	5	7	0	3	0	0	3	2	0	2	4	4	4	10	0	7	3	5	3	12	0	2	5	0	4	9	8	0	0	4	0	3	0	7	0	0	2	2	2
chr17:82763965-82781721	3	7	4	5	5	14	11	3	4	6	6	9	4	5	7	4	7	7	7	11	4	6	8	5	6	6	5	9	4	4	3	4	6	7	6	7	7	0	4	5	12	7	2	14	5	4	5	4	5
chr1:204112915-204114605	2	0	0	0	0	6	4	3	3	0	0	3	3	0	3	2	2	0	0	5	3	2	5	2	0	3	0	4	0	3	0	0	2	0	0	6	0	0	0	5	7	2	0	2	0	0	0	0	0
chr1:179120190-179121867	4	4	0	0	6	4	2	3	2	2	0	3	2	2	4	4	4	2	2	3	3	0	6	4	0	8	3	2	3	0	3	0	4	5	0	4	4	2	3	4	3	3	0	5	0	3	0	3	6
chr18:42027443-42049605	3	7	4	4	5	13	7	2	6	3	3	6	8	4	4	8	2	7	5	3	3	2	10	0	3	8	3	5	9	4	5	6	4	10	4	12	5	2	0	7	3	3	3	12	3	0	3	0	4
chr2:205440370-205440672	4	0	3	0	4	7	4	2	0	0	4	4	5	5	4	4	2	0	4	0	2	3	3	6	2	6	8	0	4	6	8	3	0	3	4	6	2	3	2	4	8	2	3	7	3	2	0	2	7
chr2:199368605-199381820	0	3	0	2	0	0	3	2	0	0	4	2	2	0	0	2	3	0	3	0	0	0	2	8	0	4	5	2	0	0	3	0	0	0	2	2	2	0	0	0	2	0	2	0	2	3	3	0	0
chr4:169155480-169156679	2	5	0	0	0	4	4	4	4	9	5	9	2	2	2	2	5	2	5	5	0	3	7	4	7	4	2	5	0	0	4	2	3	2	3	5	0	6	0	5	10	0	9	8	0	2	3	0	4
chr6:36213880-36218010	0	3	0	2	0	2	6	4	0	4	0	2	0	3	3	3	0	0	3	3	2	0	0	2	3	0	3	0	2	5	5	4	2	0	3	0	0	2	0	3	3	0	0	0	0	3	2	0	2
chr2:58221942-58232112	30	18	17	21	31	39	42	11	23	18	27	33	17	34	17	24	24	14	28	16	11	15	48	27	14	27	14	20	25	49	19	19	23	22	14	37	22	18	17	26	34	25	23	43	22	15	19	13	22
chr4:186706563-186709845	28	20	9	12	17	21	20	10	20	10	21	11	11	16	22	18	24	10	17	15	21	4	15	19	6	28	19	24	8	15	6	13	6	10	8	29	18	13	12	14	24	13	16	28	31	14	16	8	18
chr5:112985835-113004077	2	0	5	2	0	0	2	2	0	2	5	4	2	0	0	3	0	2	0	0	0	0	8	0	0	0	2	2	4	5	2	2	0	5	5	3	4	3	0	3	7	4	7	2	0	4	0	3	6
chr2:63856306-63857936	13	15	2	16	9	16	20	5	8	14	13	15	14	11	6	14	12	14	20	9	14	7	18	12	4	11	12	13	14	21	3	15	4	13	8	10	19	14	12	18	15	16	15	10	6	6	12	9	12
chr1:8655973-8656441	3	2	3	2	5	4	5	0	2	0	4	0	3	3	2	0	3	3	0	4	0	0	3	5	0	4	0	0	3	0	2	2	3	0	4	2	4	2	3	0	6	4	6	5	3	2	4	5	4
chr8:101558419-101558812	6	5	4	9	7	0	14	6	7	5	5	4	5	6	0	6	2	2	7	5	0	3	12	7	0	12	5	7	3	6	7	3	7	0	3	7	11	9	3	5	9	5	4	3	6	5	2	7	8
chr1:52493611-52509712	5	6	2	3	5	11	4	0	3	4	0	4	2	0	5	4	3	2	7	5	2	5	6	0	6	8	2	3	4	6	7	4	4	3	0	12	8	6	6	5	9	5	5	8	0	0	0	3	7
chr3:71690010-71710484	0	4	0	0	0	3	5	0	2	2	4	0	2	4	0	6	0	2	2	2	4	3	6	0	2	6	4	6	0	5	0	3	0	3	4	3	2	7	6	0	10	3	6	8	0	0	0	3	3
chr11:86012281-86031611	0	2	0	0	3	4	5	3	0	2	2	4	2	4	0	4	0	0	3	0	3	0	2	0	2	0	0	5	0	9	0	2	0	0	2	5	3	2	0	2	8	3	0	8	0	0	0	0	2
chr7:66240325-66286709	0	0	0	2	2	5	0	0	2	0	3	3	2	3	4	3	0	4	3	7	2	0	3	2	0	0	2	2	0	6	6	0	2	0	0	13	5	0	0	0	2	0	2	3	0	2	0	0	5
chr4:48369849-48383784	19	12	5	8	15	8	15	18	21	5	23	18	19	7	5	12	8	11	22	14	7	15	20	12	7	17	19	12	16	28	14	15	11	13	14	22	7	14	11	16	24	17	10	21	7	9	14	9	21
chr7:149018992-149021147	4	3	3	5	9	4	13	2	3	2	4	7	2	5	3	6	2	2	6	5	5	6	7	2	0	5	0	0	3	6	4	4	0	7	2	6	7	5	3	2	7	8	6	9	8	2	6	0	3
chr3:136464881-136502779	0	0	2	3	3	4	2	0	2	4	0	0	2	3	3	0	2	4	0	0	0	0	6	4	0	3	7	0	2	0	3	3	0	0	2	0	0	2	2	4	2	5	0	6	0	3	0	0	2
chr16:18839698-18842454	5	5	4	4	2	3	0	0	2	2	0	4	3	2	3	4	0	5	2	4	0	0	3	2	0	4	3	3	0	4	3	4	2	0	6	5	4	4	0	0	7	2	8	2	2	6	5	3	4
chr14:23033368-23033674	0	0	2	2	2	0	0	2	0	0	4	0	0	2	0	2	3	4	3	4	0	0	0	0	4	3	2	2	0	3	0	0	0	2	4	3	0	3	2	0	0	2	3	6	0	2	3	0	4
chr7:129014979-129018157	20	23	9	14	14	27	36	25	21	17	23	16	19	16	10	16	18	11	17	11	11	23	29	20	16	21	13	10	22	27	20	17	16	13	11	29	21	15	13	38	30	19	27	34	19	13	6	11	20
chr7:105062164-105081797	2	5	0	2	2	0	0	0	0	3	0	3	3	3	0	0	3	4	0	3	0	2	0	5	0	3	0	7	5	0	0	3	0	0	3	2	0	0	3	4	7	0	5	7	0	0	2	0	2
chr7:55982210-55983868	4	2	4	0	0	6	4	3	4	0	6	5	4	4	2	5	6	4	0	6	0	5	4	0	3	3	0	3	4	3	3	3	0	3	3	10	0	3	3	5	5	2	4	3	2	0	0	0	5
chr4:61934840-61998265	11	6	6	3	11	13	9	5	0	5	7	9	10	4	14	8	10	8	10	6	4	8	6	2	5	4	2	8	3	10	6	0	6	9	6	12	10	5	3	9	15	8	6	11	7	6	4	4	5
chr2:102657564-102665350	0	3	2	2	4	2	5	4	0	2	5	3	0	2	0	2	3	0	8	4	0	3	5	2	3	3	4	0	0	5	2	3	2	3	0	3	5	5	2	0	2	0	2	0	0	3	0	0	2
chr17:4282798-4296814	7	12	4	8	13	15	10	8	2	8	19	9	10	14	5	20	3	10	9	7	6	5	17	11	7	17	6	11	11	11	6	3	6	5	15	13	12	4	5	16	14	14	16	20	7	5	16	6	7
chr5:177209636-177212195	2	3	3	2	5	4	5	2	2	3	4	5	2	0	4	0	0	2	3	4	4	4	2	0	3	0	0	4	2	5	5	0	3	4	2	5	4	4	5	3	8	3	3	6	3	0	2	0	0
chr10:27142387-27145590	0	3	3	0	4	3	0	0	2	0	5	2	3	4	4	2	4	2	4	4	3	3	0	2	0	0	4	2	3	5	2	0	2	0	2	4	3	4	2	2	11	4	3	7	2	2	0	3	4
chr4:118331716-118338314	0	2	0	0	3	3	4	3	5	0	0	5	0	0	5	0	0	0	3	4	0	2	4	0	0	0	3	2	0	2	0	0	0	2	0	2	2	2	2	2	3	3	2	3	2	0	0	0	0
chr3:170113360-170149244	2	0	0	0	0	5	3	4	5	0	0	5	0	2	0	0	3	0	0	3	0	2	2	4	0	2	0	2	2	4	2	3	0	3	2	0	4	2	4	2	2	0	0	3	0	0	4	2	2
chr4:73078642-73092300	4	2	0	0	6	2	4	4	3	4	5	0	3	0	0	0	3	4	0	2	3	0	2	4	5	6	3	4	0	3	2	3	0	5	3	4	0	4	5	3	4	2	3	6	0	5	0	0	2
chr3:197130527-197149796	0	0	2	4	5	2	2	3	0	3	0	2	0	4	0	2	0	0	2	2	2	0	0	3	3	2	0	0	2	0	6	0	2	0	3	0	0	0	0	0	5	2	0	3	2	3	0	0	0
chr5:50778069-50797233	0	4	3	3	0	10	2	0	2	3	4	3	5	3	4	2	0	4	0	3	0	2	0	0	2	6	0	3	6	0	2	7	0	0	5	3	2	5	4	3	5	4	6	7	0	2	3	0	0
chr5:136147832-136154163	2	3	0	3	2	9	2	3	8	6	2	3	2	3	0	2	2	0	0	0	2	0	3	2	2	4	0	4	3	0	2	3	4	3	4	5	0	4	0	6	0	2	0	7	3	2	6	0	3
chr13:28197185-28220378	0	3	0	2	2	2	6	4	2	0	4	4	0	0	0	3	4	3	2	0	0	0	3	0	4	0	2	4	3	5	0	2	3	2	2	3	2	6	0	2	3	3	0	5	0	2	0	0	2
chr16:57164001-57173869	0	6	6	6	0	4	10	6	0	7	5	0	0	3	4	4	8	3	8	3	8	10	3	3	0	7	7	8	5	10	7	0	6	0	5	0	10	5	5	3	6	0	2	4	0	0	8	8	3
chr14:96833467-96860735	5	19	3	5	9	9	15	10	6	4	9	8	10	9	2	16	14	4	17	15	9	4	15	9	9	22	10	11	8	13	7	11	10	10	5	15	15	6	10	10	16	11	13	12	7	6	11	14	12
chr19:45025329-45025737	0	0	2	0	0	4	9	0	3	0	7	7	2	2	0	5	0	0	0	4	0	0	2	0	2	3	2	0	0	3	0	2	0	2	0	3	0	0	0	2	4	3	0	3	0	2	0	0	0
chr3:185437447-185443636	5	2	4	3	4	4	5	4	0	3	0	0	5	4	0	2	4	0	12	4	0	0	0	3	0	5	3	0	0	3	2	0	3	5	2	10	3	2	0	6	6	2	0	3	2	2	4	3	4
chr1:47368469-47375293	2	2	5	2	0	3	0	2	3	2	2	3	0	0	2	0	0	0	0	3	3	0	2	3	0	3	5	4	2	2	0	3	4	2	2	2	0	0	2	4	0	3	2	0	2	3	4	5	3
chr5:79439010-79457018	2	0	0	0	4	8	4	0	3	0	2	7	7	2	5	0	2	0	0	4	3	0	6	0	3	2	0	3	0	3	0	4	2	3	2	7	0	2	5	0	7	3	3	4	2	0	3	6	2
chr8:42906173-42943445	3	0	3	3	4	8	11	4	0	0	4	3	4	5	2	5	3	3	2	0	2	5	3	3	3	3	2	3	2	9	7	3	3	4	2	7	5	3	2	4	8	4	9	4	3	2	2	3	0
chr17:51217334-51225209	4	2	0	0	4	3	4	0	2	0	2	2	2	2	0	0	2	3	0	2	0	0	0	2	3	4	0	2	0	0	0	0	3	3	2	2	2	0	5	4	2	2	3	5	0	0	2	0	0
chr14:71026117-71036157	4	0	2	0	8	5	2	0	3	0	0	2	2	0	3	4	2	0	0	3	2	2	10	4	0	5	3	0	4	2	0	0	0	0	4	6	4	3	3	0	6	2	3	2	0	2	2	4	3
chr7:107773920-107774872	7	8	4	5	3	7	3	2	4	6	5	6	5	5	3	0	0	0	4	4	0	0	4	2	2	5	2	3	2	3	0	0	2	3	2	2	3	2	2	4	4	0	3	3	7	0	3	0	0
chr4:128074460-128098330	7	3	0	3	4	2	6	0	4	0	0	0	0	0	0	2	0	3	2	0	0	0	3	2	2	3	3	3	3	2	0	2	2	0	2	3	4	0	4	2	2	2	0	0	0	0	4	2	0
chr4:169002071-169007756	2	4	0	0	5	3	3	0	0	3	2	2	2	0	3	5	2	3	2	0	0	0	4	0	0	4	2	0	2	6	2	0	0	0	3	3	4	2	0	0	0	2	0	2	0	2	2	3	4
chr10:16484337-16486617	0	0	0	0	2	0	2	0	0	3	0	2	4	4	0	2	3	0	5	0	2	2	5	0	0	4	0	3	0	3	0	0	2	5	0	3	0	2	2	0	3	2	0	5	0	0	4	0	0
chr2:24135119-24147086	4	3	5	6	9	11	9	2	8	8	4	10	13	10	7	7	13	5	7	15	6	0	6	7	7	11	4	3	8	13	5	3	4	4	5	14	19	3	6	9	8	6	15	14	10	10	6	5	8
chr11:17020473-17026982	0	0	4	3	0	4	0	0	0	2	2	2	3	0	4	3	3	0	3	3	3	2	3	2	0	2	0	0	0	3	0	4	4	0	0	5	4	4	0	3	0	0	4	2	0	2	0	0	5
chr3:197865423-197871462	0	0	3	0	2	3	0	0	4	4	0	4	0	0	0	2	4	2	4	2	0	0	3	0	2	3	5	3	2	5	2	3	0	0	5	2	3	3	0	2	6	3	5	0	3	2	2	3	6
chr11:34071726-34076642	6	6	7	2	4	5	4	4	3	0	3	8	6	3	0	4	7	4	5	6	9	2	13	6	3	5	4	8	2	5	5	5	7	6	3	4	5	3	5	5	5	5	3	9	5	3	3	3	4
chr8:37870420-37877551	8	15	5	3	7	4	12	6	6	6	6	8	6	6	3	6	7	3	7	9	8	2	7	10	8	9	8	3	8	16	5	7	6	6	9	8	11	6	10	9	16	9	8	8	4	6	6	4	9
chr7:117530899-117559655	0	3	2	0	2	2	0	0	2	0	2	0	0	0	0	0	2	0	3	0	2	2	4	2	5	2	2	0	3	2	0	2	0	0	0	2	0	0	3	4	0	2	0	0	0	0	0	0	0
chr5:95755396-95763620	47	31	24	32	38	46	56	29	51	42	43	38	30	42	35	66	22	22	33	47	25	23	54	44	25	45	38	27	37	50	51	27	34	33	27	42	61	46	45	36	71	30	53	57	31	49	13	14	27
chr17:3705098-3705645	0	0	2	0	4	2	5	0	0	0	6	2	0	2	0	2	0	2	3	0	0	2	2	2	0	2	0	2	0	0	0	0	0	0	0	0	3	0	2	0	2	0	2	3	3	2	2	2	2
chr1:147252623-147259918	5	0	0	4	0	4	6	2	2	0	2	2	8	2	0	11	5	2	2	3	0	2	6	3	0	4	6	2	0	5	5	7	6	4	4	5	6	5	0	6	0	6	4	3	2	2	4	0	0
chr19:23831597-23833521	13	15	16	7	17	12	15	15	5	9	16	15	13	8	9	13	3	6	10	16	7	7	18	11	14	9	13	6	18	21	4	10	16	20	9	10	21	13	11	17	10	12	27	5	16	5	12	6	13
chr15:100330889-100334180	3	5	0	0	3	2	11	6	2	0	11	8	2	2	5	3	8	5	2	7	0	8	0	12	3	3	0	4	0	7	2	4	0	5	4	0	0	3	6	3	6	6	8	0	3	0	3	2	7
chr2:204558024-204559867	2	3	2	3	3	3	2	0	0	0	0	3	2	0	2	4	0	0	4	0	0	0	0	2	4	5	4	0	3	0	0	2	0	3	0	4	3	3	0	3	3	2	5	7	0	0	3	0	0
chr5:151790323-151791062	5	4	0	0	6	3	7	3	6	0	5	7	3	4	0	2	3	3	2	0	3	2	5	4	0	3	6	3	0	5	0	0	0	2	0	5	2	5	0	9	8	3	0	3	2	6	2	3	3
chr12:40028301-40048210	0	4	3	3	3	8	3	2	4	2	2	3	3	0	0	2	4	0	2	2	0	0	2	0	0	4	5	3	3	6	3	0	0	0	0	8	0	3	5	8	3	5	3	3	0	0	0	0	0
chr2:120127688-120175004	3	2	4	4	7	6	10	3	3	12	5	7	8	5	0	7	5	7	6	7	2	0	6	2	5	3	7	9	5	13	0	8	7	5	5	8	11	10	6	3	12	6	16	8	0	5	2	2	7
chr6:77271340-77273307	0	2	0	0	3	2	3	0	0	2	2	4	0	0	0	3	3	0	4	6	0	2	3	0	0	0	0	2	7	6	0	2	2	0	3	0	3	4	2	3	4	4	0	0	0	0	0	0	3
chr12:94169153-94186473	14	18	8	13	11	26	12	9	8	11	10	13	13	14	7	11	8	3	9	10	14	3	20	4	5	26	13	8	6	14	12	11	11	8	10	19	15	7	17	11	30	18	17	30	12	6	14	8	12
chr12:69589485-69592159	4	7	4	0	7	8	10	9	7	4	7	5	7	4	4	7	10	8	4	2	6	7	7	3	2	8	8	4	3	4	9	9	5	6	7	12	7	8	3	6	15	6	5	7	6	11	2	4	6
chr1:185214507-185231708	5	4	3	5	9	12	7	5	8	4	8	6	9	11	7	8	2	7	6	6	4	3	10	4	6	4	4	5	11	9	6	4	0	3	8	13	8	6	7	14	10	7	9	20	2	4	3	0	4
chr2:196912882-196923125	2	6	4	0	2	9	0	4	6	0	6	7	4	5	2	7	3	0	2	5	2	0	7	6	2	8	8	2	4	5	0	2	8	0	0	4	0	6	4	4	10	4	2	6	3	6	0	5	7
chr1:205618957-205620838	3	4	0	0	3	4	2	0	2	0	0	3	3	2	0	2	0	3	2	2	0	0	2	0	0	3	0	0	0	3	0	2	3	0	5	4	2	2	0	0	4	3	5	4	0	2	0	0	3
chr1:63478764-63508570	0	0	2	0	2	4	5	0	0	5	4	0	2	3	2	4	0	2	2	3	3	2	2	0	0	5	3	2	0	4	0	0	4	3	2	0	3	5	0	2	6	3	2	3	0	2	2	2	3
chr19:38141184-38142710	3	2	3	0	0	0	5	0	0	0	3	3	0	0	5	2	4	4	2	2	0	2	0	3	2	7	0	0	2	0	5	0	0	0	2	4	3	0	0	0	2	0	0	2	0	0	2	4	4
chr7:127704839-127721400	0	0	0	0	0	0	4	2	0	2	2	0	2	0	0	2	2	3	0	2	3	3	3	0	3	2	0	2	0	3	2	2	0	0	0	3	0	0	3	5	4	4	0	0	0	0	0	3	0
chr2:172558708-172565073	3	0	4	3	0	3	2	4	0	2	0	7	7	2	0	4	2	2	3	0	0	0	5	0	0	3	2	0	0	5	0	3	5	2	0	0	3	2	2	2	6	4	5	5	2	3	5	2	5
chr18:13681605-13682105	4	3	3	4	4	5	3	0	0	2	2	0	3	4	0	2	4	0	5	4	0	0	9	0	0	2	3	3	4	10	0	0	0	2	6	5	3	3	3	6	6	8	3	4	2	2	5	2	2
chr13:32535769-32537027	3	4	2	0	4	2	6	0	3	3	4	7	6	0	3	5	0	0	5	7	4	2	2	2	3	5	3	5	2	0	2	0	3	0	2	2	5	7	5	0	7	5	2	6	2	0	3	0	0
chr3:124737568-124744203	4	3	0	3	7	3	4	0	5	4	0	0	0	5	0	2	2	0	4	2	2	0	6	0	0	0	0	3	0	4	0	3	0	0	2	7	0	0	6	4	4	2	2	6	3	2	2	0	0
chr17:30484214-30492753	6	2	3	0	4	6	3	2	10	2	3	7	5	3	2	3	2	0	5	2	3	2	4	4	0	4	3	5	3	3	4	5	5	0	4	8	7	4	5	5	4	3	6	7	0	4	3	4	5
chr2:235930765-235968623	2	2	5	0	6	4	3	0	5	0	4	4	2	4	4	2	5	4	6	5	0	4	2	6	0	5	0	3	0	4	6	2	2	5	0	3	5	8	0	2	4	3	6	3	0	0	4	0	0
chr11:61437625-61438113	6	8	3	3	5	6	10	6	10	2	10	10	8	6	5	5	4	5	8	4	2	5	10	7	4	12	4	6	6	15	6	3	8	4	7	7	4	6	7	8	11	9	3	7	4	9	8	6	7
chr11:124647365-124648175	8	4	2	0	3	2	2	0	2	0	10	5	0	3	0	3	4	2	3	3	0	0	3	7	0	3	3	5	0	6	6	2	0	3	4	7	3	3	5	2	5	4	4	4	0	4	0	3	7
chr8:60741259-60743097	5	9	3	4	4	5	6	6	5	0	9	8	4	6	2	4	16	2	6	10	5	5	3	6	3	8	13	5	5	6	6	7	5	4	6	0	6	5	2	5	8	7	5	8	6	3	2	4	5
chr6:47503280-47504758	6	7	4	4	7	7	3	7	3	4	7	8	5	0	0	0	2	3	3	8	3	2	10	0	3	5	6	10	2	15	9	5	5	4	5	4	7	9	2	7	12	7	18	18	2	2	0	0	4
chr2:199308760-199433514	4	5	0	2	4	2	4	7	3	4	5	5	3	3	0	2	0	3	10	4	0	0	5	4	5	2	3	4	3	2	6	4	6	2	3	2	9	0	5	2	13	2	2	3	5	0	0	4	6
chrX:150736595-150737448	3	7	3	5	0	9	10	2	0	0	5	3	3	5	3	5	3	5	4	0	0	7	10	4	0	4	4	3	4	10	8	0	5	4	4	10	6	0	0	8	9	8	4	10	2	5	5	5	2
chr14:33925618-33931215	0	2	0	2	2	0	0	2	3	0	3	0	0	0	0	2	0	4	2	0	0	3	2	0	3	4	3	0	0	3	4	0	0	0	2	2	2	4	0	3	3	0	4	5	3	2	0	0	0
chr3:183643480-183651276	7	9	2	0	4	5	7	4	6	8	0	10	2	7	6	3	5	5	4	5	3	3	7	4	2	3	2	7	3	4	0	4	5	8	11	7	10	0	4	7	4	5	5	14	3	4	3	6	6
chr4:105424196-105456745	11	14	0	8	7	10	17	6	11	3	5	9	8	5	0	5	10	5	14	4	6	6	11	6	7	11	6	3	12	21	9	12	3	0	7	16	13	8	3	4	22	13	13	13	8	3	9	4	7
chr8:132722040-132757294	0	0	3	0	0	2	8	0	0	4	3	0	0	0	2	0	2	3	2	0	0	3	3	2	2	3	3	0	3	6	0	2	4	0	3	2	5	0	0	0	8	3	4	2	0	4	0	2	4
chr4:55411614-55417985	35	24	15	7	30	37	29	22	34	15	30	34	10	21	13	32	32	20	42	15	23	30	34	24	19	48	22	27	27	29	29	20	16	26	16	26	27	19	16	39	44	15	35	26	23	21	21	33	14
chr4:102304317-102324998	11	13	0	3	4	13	8	5	0	2	4	11	9	8	0	6	2	0	9	5	4	2	10	5	6	4	4	2	8	13	6	8	4	6	5	24	0	3	7	16	6	7	3	18	7	8	3	0	4
chr5:141582312-141583615	2	3	0	2	0	0	0	5	2	0	3	4	0	2	0	2	3	2	3	3	3	0	7	2	3	10	2	0	5	3	5	3	2	0	0	3	8	3	4	8	0	3	0	8	0	3	0	4	0
chr4:128074460-128077962	4	6	6	4	0	11	5	5	7	3	11	8	5	5	0	4	15	9	4	3	2	4	12	11	2	10	8	7	0	3	4	3	5	4	4	4	4	6	9	3	8	8	6	12	6	5	7	6	10
chrX:107840670-107854704	6	0	2	3	0	8	0	4	3	3	3	5	4	3	3	2	5	3	0	4	2	0	7	4	2	3	2	2	2	0	3	2	6	6	6	6	4	0	4	0	4	0	3	4	2	5	3	0	3
chr1:20969474-20981227	0	3	0	0	0	0	6	0	0	0	6	3	0	3	0	0	3	5	3	6	0	6	7	5	2	4	5	2	0	3	4	0	3	0	0	0	0	4	0	0	0	0	4	3	2	3	2	0	4
chr8:130358017-130361771	4	0	3	0	2	4	5	3	4	0	0	3	0	0	2	0	0	2	2	2	2	5	3	0	0	3	0	3	2	5	2	2	0	0	3	4	2	2	0	2	7	2	2	9	2	4	2	0	0
chr19:18539371-18539720	5	6	6	6	0	13	6	6	5	3	5	8	5	9	7	5	5	6	6	3	6	6	6	6	4	11	7	4	5	8	6	5	4	2	5	14	5	8	5	11	10	14	4	4	5	2	6	3	8
chr2:202464809-202467689	15	14	4	2	15	11	22	6	7	4	14	15	9	9	6	5	7	14	9	8	7	12	13	7	12	14	11	19	11	20	16	7	7	3	5	16	17	12	10	12	24	11	15	14	9	3	9	8	14
chr7:130120749-130122202	10	8	5	0	10	10	6	6	6	3	14	20	9	9	3	7	8	7	8	3	5	9	9	6	7	11	11	8	5	10	14	5	4	6	6	9	8	7	3	10	16	17	5	9	3	9	4	4	8
chr3:195381009-195412916	5	0	0	0	6	3	9	2	4	0	3	0	5	2	2	3	0	0	2	2	0	3	2	0	2	2	0	0	5	0	3	2	0	0	0	2	0	0	4	4	5	6	2	5	0	0	2	0	2
chr10:88893871-88905660	3	4	2	4	2	7	3	0	5	5	2	7	3	5	3	10	3	5	3	2	2	2	3	3	4	8	5	4	4	10	4	2	3	3	0	5	5	0	5	3	7	2	4	6	3	7	0	0	2
chr10:7220411-7285954	2	0	5	3	0	2	5	3	2	0	4	4	3	0	2	0	0	4	0	0	2	2	2	0	0	3	3	0	2	8	0	2	4	3	0	5	2	0	2	3	0	0	5	4	2	0	0	0	2
chr19:34430576-34434968	5	4	10	6	10	10	7	13	9	6	7	10	4	6	5	9	7	5	12	4	7	5	8	5	6	9	9	4	9	16	8	10	6	6	8	14	5	15	7	4	17	10	12	25	4	9	7	3	5
chr3:172226871-172251541	6	5	0	0	4	5	4	0	2	2	4	3	2	2	0	2	2	2	0	2	3	3	2	0	2	5	0	5	5	0	5	5	0	4	4	6	2	0	3	2	8	3	5	9	0	0	3	0	3
chr17:60633853-60648082	4	5	3	2	3	3	4	3	3	0	2	0	4	0	0	2	2	0	3	3	0	0	0	3	4	3	2	0	2	6	2	0	2	0	2	3	3	3	3	4	3	3	2	7	2	2	2	0	2
chr11:120476661-120477526	4	2	2	0	2	0	5	3	0	0	4	2	4	3	2	0	0	2	6	7	0	6	3	3	2	5	0	4	3	0	3	0	0	2	0	3	4	0	2	3	2	3	2	5	0	4	3	2	3
chr9:18336332-18362182	3	2	0	7	0	0	0	5	3	3	0	3	3	0	0	2	3	2	5	3	0	0	6	6	0	3	0	2	4	0	2	8	0	4	3	2	4	4	0	0	4	0	4	5	8	0	0	0	2
chr6:130184103-130184623	0	3	2	0	5	2	0	3	3	0	3	3	0	2	0	0	0	3	0	0	0	4	2	0	0	3	0	3	2	3	0	4	2	0	3	3	0	0	0	3	4	2	0	5	3	2	2	0	0
chr12:51055835-51056502	0	2	2	2	2	3	7	6	8	2	3	4	5	0	5	9	4	2	7	2	2	4	3	3	4	6	7	3	5	5	0	3	3	0	0	5	5	8	3	6	4	0	2	10	5	5	0	2	4
chr3:8935871-8941804	4	3	4	2	0	4	0	3	4	2	0	4	3	0	3	4	3	0	3	3	3	0	9	0	4	3	6	0	5	10	2	2	2	0	2	3	2	3	2	3	3	3	3	8	3	0	3	2	2
chr4:30920153-30950215	3	0	0	0	2	0	4	0	0	0	4	4	2	2	4	0	2	3	3	3	0	2	4	0	5	3	2	0	0	8	3	0	0	2	0	4	4	4	6	0	5	0	2	0	3	0	0	0	4
chr4:10097711-10103986	2	4	6	2	14	6	11	4	8	3	6	8	4	0	5	6	5	6	6	13	10	8	11	8	3	10	9	15	4	15	5	2	2	5	3	14	11	6	7	6	21	7	6	9	4	0	8	5	9
chr7:140794308-140808995	4	0	0	0	0	2	0	3	4	0	0	3	3	0	4	0	2	2	0	0	4	2	4	0	0	2	0	3	2	4	0	3	0	3	2	7	0	0	3	3	5	2	3	6	0	0	0	0	0
chr3:142093061-142101841	6	3	0	2	6	0	0	0	6	0	0	3	0	5	3	0	3	2	4	0	0	2	2	2	0	2	3	2	3	3	7	3	0	0	0	6	2	5	3	9	3	3	5	0	2	0	3	0	0
chr15:89888521-89889140	0	0	0	6	6	2	5	3	4	3	3	4	0	0	0	0	0	2	3	0	0	0	0	3	0	3	0	0	2	2	0	0	0	0	2	0	2	0	3	3	2	4	0	2	2	0	0	0	2
chr3:158122103-158123991	7	2	2	2	0	7	4	5	9	4	0	0	4	0	6	8	7	5	5	7	5	11	4	7	9	9	7	4	6	8	3	3	4	2	4	0	5	3	5	6	10	3	0	12	4	6	3	5	5
chr17:81855142-81855586	4	3	5	2	0	2	4	3	0	3	4	12	0	7	3	0	3	0	7	0	0	4	0	0	2	0	5	5	0	3	5	5	2	4	2	2	2	4	0	2	9	2	5	4	0	0	0	2	3
chr4:7006632-7014557	0	3	0	0	2	0	0	2	2	2	3	0	0	2	0	4	0	0	2	0	2	3	3	0	0	0	2	0	2	2	0	0	0	2	2	0	2	0	0	4	0	2	0	2	0	0	0	4	2
chr5:73058433-73077493	12	6	7	3	13	5	9	6	8	8	5	5	12	9	7	4	7	11	9	5	5	4	2	2	6	13	4	6	9	13	9	3	7	5	3	17	5	9	7	12	11	4	8	8	6	2	6	10	10
chr5:171910572-171914405	0	0	0	0	2	4	3	2	3	2	0	2	0	5	0	4	0	2	3	3	0	2	0	3	0	3	4	0	2	2	0	0	0	0	0	3	4	0	3	3	0	0	2	4	0	0	0	2	0
chr8:22474954-22475624	2	4	4	0	0	5	6	0	4	0	4	4	3	0	0	3	3	5	2	4	5	7	4	0	3	2	4	4	2	5	0	5	0	0	4	3	5	4	2	8	4	5	2	3	4	5	2	2	2
chr9:35228015-35243364	3	3	0	0	7	0	6	2	6	0	3	5	5	7	2	3	0	0	0	7	0	4	0	0	0	5	2	2	2	0	0	5	0	4	2	4	2	6	3	5	0	6	0	3	3	3	0	0	0
chr18:31832084-31839457	4	4	0	0	0	0	0	0	2	2	0	6	4	0	2	0	0	0	2	2	2	3	6	0	2	2	0	2	4	5	5	2	2	0	0	0	5	3	0	5	2	4	2	0	0	4	3	0	0
chr10:7276892-7381949	0	7	2	3	2	2	2	2	0	0	6	0	0	4	0	4	0	2	6	4	2	0	3	3	2	2	2	2	4	9	3	3	3	0	2	5	2	0	2	4	6	0	5	7	0	0	0	0	6
chr5:74834426-74841679	3	0	0	2	0	4	0	2	0	0	2	0	0	2	0	0	0	3	0	2	2	2	2	2	0	3	5	2	0	2	3	0	0	0	0	0	0	0	2	0	4	0	0	3	0	0	0	0	0
chr5:176289654-176290955	0	0	2	3	2	0	3	0	0	2	0	4	0	2	0	2	0	0	2	3	0	4	0	2	0	3	2	0	3	2	0	0	0	2	0	3	5	0	0	0	2	0	4	3	2	2	0	0	0
chr1:28742403-28743986	4	3	0	0	4	3	0	2	2	2	2	6	2	6	0	3	3	0	9	2	2	0	2	2	0	5	0	0	3	0	4	2	3	0	3	2	2	5	0	0	3	0	0	4	5	3	0	2	5
chr8:18011237-18011827	2	2	0	0	3	0	9	5	2	0	2	3	4	0	2	4	2	2	2	4	4	2	2	4	0	0	3	2	4	4	2	2	0	2	0	2	6	4	0	0	10	5	0	4	0	2	0	0	2
chr10:94441896-94443423	7	2	4	2	3	3	2	0	3	0	2	4	0	0	4	0	0	0	2	2	0	0	4	2	7	4	2	2	0	2	2	2	2	3	2	3	3	0	0	3	0	2	3	5	3	0	3	3	3
chr1:151024611-151025673	5	7	4	2	2	11	9	7	5	3	7	7	4	5	3	2	0	6	7	5	2	6	9	2	2	10	5	4	12	9	5	4	3	6	2	10	8	7	7	7	11	4	7	7	5	0	4	2	5
chr22:41342529-41343576	2	0	4	5	4	0	3	4	3	0	7	4	3	2	0	0	3	2	0	0	4	4	0	4	0	4	5	3	2	4	2	2	4	2	0	2	2	2	2	2	6	3	2	4	3	0	3	3	6
chr1:32948222-32949774	11	14	13	11	9	13	24	17	10	5	16	14	5	9	5	17	14	5	15	7	9	10	16	8	18	14	9	14	7	23	16	9	9	8	13	22	19	16	14	12	21	17	19	16	11	8	16	12	12
chr6:145888020-145894977	2	2	0	0	3	5	4	0	5	3	5	6	3	0	3	5	5	3	5	0	4	0	0	4	0	2	3	4	2	3	5	3	3	2	0	0	3	0	7	5	6	6	2	9	3	4	2	6	2
chr17:69273943-69284072	0	4	0	4	5	3	2	0	2	0	2	0	2	0	0	8	0	0	2	3	0	2	2	4	0	0	3	0	2	3	0	0	3	2	0	4	3	0	2	5	4	0	0	0	3	4	4	3	2
chr17:61984171-61985090	0	4	10	3	4	10	9	2	2	5	3	11	0	6	7	8	4	4	6	2	4	5	9	4	5	9	4	5	6	5	3	8	7	3	10	3	0	3	4	8	7	6	4	7	6	5	4	2	9
chr15:92924321-92929091	7	2	5	0	5	9	10	5	9	6	5	6	8	2	7	2	6	6	5	6	2	4	5	5	5	6	2	6	5	5	4	3	6	5	3	4	5	4	9	5	7	12	2	8	2	5	2	4	7
chr11:46493608-46508370	3	0	3	0	0	3	2	2	0	0	3	0	5	0	0	0	3	0	4	4	2	4	5	2	0	0	2	2	3	4	0	3	0	0	3	2	0	0	2	4	3	2	5	0	2	2	0	3	2
chr18:32111754-32124845	2	2	3	4	2	0	3	0	3	0	0	3	3	0	0	3	0	0	3	0	0	2	2	5	5	2	4	0	4	3	3	3	3	0	4	3	3	2	0	0	6	0	4	3	0	2	3	0	0
chr12:104991712-104996026	4	0	0	2	4	0	4	5	0	0	0	3	0	3	0	3	4	0	2	0	3	2	2	0	0	2	2	0	3	4	3	3	3	2	2	2	4	2	0	0	5	3	4	3	0	0	0	0	2
chr2:205158722-205193320	0	2	0	0	0	4	0	0	0	4	2	3	0	0	3	0	2	0	2	3	4	2	0	2	0	4	2	2	0	0	3	0	0	0	0	4	0	0	0	0	7	0	2	3	0	0	0	0	0
chr18:62348168-62349937	27	22	10	10	29	26	20	14	17	8	14	21	12	14	7	15	18	17	24	14	13	17	28	27	20	24	21	14	16	37	30	17	10	10	14	25	26	29	20	26	37	26	31	22	17	14	13	14	22
chrX:107088436-107088839	0	3	0	3	2	3	5	0	2	2	5	4	4	3	0	0	2	0	0	3	4	5	2	0	0	0	0	2	0	4	0	3	6	0	0	3	2	0	2	2	9	2	0	0	0	6	3	4	2
chr3:123931102-123949132	7	9	3	0	3	8	5	0	5	6	4	4	2	2	0	2	3	6	7	0	0	2	2	5	0	6	3	3	4	4	3	4	0	0	4	4	3	3	0	6	7	8	0	0	2	0	4	4	4
chr10:98156093-98163397	3	2	2	0	0	0	3	0	0	2	2	0	0	3	0	2	3	2	2	4	0	0	2	3	0	2	0	3	2	0	0	2	0	0	2	4	0	0	0	0	2	0	0	0	4	3	0	0	0
chr3:47037666-47067118	9	6	6	2	8	7	7	6	5	4	6	4	4	2	0	5	8	2	4	2	6	5	3	4	4	4	7	6	7	11	2	9	7	9	7	5	7	8	6	9	12	5	3	11	7	0	4	3	15
chr18:12999421-13019206	17	17	18	15	26	24	25	17	16	16	13	28	17	14	10	14	12	8	27	12	21	11	23	13	12	39	20	12	17	37	15	16	17	15	16	28	20	12	17	27	28	22	23	34	12	12	7	7	24
chr7:152309966-152315338	5	10	14	5	6	9	11	6	9	9	9	7	8	6	6	12	6	10	8	6	7	4	8	5	6	12	6	8	9	8	3	14	8	10	11	10	18	6	8	7	19	7	5	15	9	6	7	4	4
chr5:80775694-80792844	4	6	5	0	6	13	9	3	8	6	9	7	6	2	4	4	10	5	4	5	4	6	9	4	2	8	4	2	4	6	6	5	4	2	0	9	8	9	4	7	13	7	6	6	8	4	4	3	5
chr5:72861808-72865729	7	7	3	0	2	6	2	0	0	0	6	4	2	3	4	5	2	2	5	2	4	6	5	0	2	9	0	0	5	2	0	5	0	0	0	3	5	0	2	4	5	3	6	6	3	5	0	0	4
chr4:75012425-75013150	3	5	0	2	4	5	3	4	4	4	3	5	2	4	3	5	5	2	5	5	2	2	3	0	6	6	7	3	6	5	6	4	4	0	6	6	4	4	4	4	5	6	2	4	0	2	7	7	8
chr9:33948374-33956146	7	7	2	0	6	6	15	8	9	3	5	3	6	4	4	6	4	4	10	2	2	4	0	7	5	5	3	7	6	7	0	0	0	4	3	8	12	2	4	5	8	6	6	6	6	5	4	4	4
chrX:10566888-10567603	0	3	3	0	3	4	4	0	0	4	0	6	2	0	0	0	4	0	3	3	0	3	2	2	2	3	2	0	3	3	6	3	0	0	2	3	0	2	2	3	3	2	5	0	0	0	4	3	3
chr1:8541214-8557523	12	6	0	6	9	20	10	4	8	2	8	7	4	8	9	10	4	5	8	4	11	6	6	4	4	8	5	4	4	14	8	6	4	4	7	11	9	6	6	10	13	10	5	16	10	4	5	4	11
chr16:11020193-11061022	2	10	3	6	2	5	10	6	5	3	6	8	6	4	3	4	3	2	6	4	2	3	9	10	9	10	8	3	7	12	2	6	6	4	4	6	6	5	4	9	12	8	6	10	8	6	6	4	11
chr8:47279862-47294030	4	3	3	4	5	5	11	6	3	4	6	7	5	2	4	5	4	7	0	6	2	6	8	4	3	9	2	9	4	7	5	0	4	7	0	10	7	4	4	5	6	3	2	10	5	2	2	3	3
chr15:94298201-94315637	0	8	5	2	0	14	10	0	3	0	0	0	6	0	3	0	3	0	11	0	3	2	0	4	0	0	3	0	0	3	0	9	0	0	6	0	8	2	0	5	0	6	0	0	7	0	3	0	7
chr12:28225795-28259442	16	24	17	16	13	36	21	16	10	9	31	25	15	21	12	26	15	24	17	17	11	13	16	20	14	28	10	12	17	19	11	22	15	12	16	38	21	15	23	30	45	27	17	42	14	13	9	10	19
chr5:59180595-59215968	3	4	2	0	6	3	2	0	4	3	2	5	0	0	6	4	4	0	4	3	0	2	4	0	3	3	4	2	2	3	5	0	2	2	3	5	2	2	4	2	8	0	0	5	2	0	0	2	5
chr8:92916929-92929574	4	4	0	0	2	3	0	2	0	3	3	3	5	0	3	0	5	2	0	2	0	2	2	0	3	0	2	0	4	2	2	3	3	0	2	2	3	2	0	0	7	3	4	5	0	0	0	0	2
chr10:95381685-95410777	3	2	0	0	6	5	2	2	7	6	3	5	0	5	6	4	6	2	5	5	3	0	2	3	0	6	2	3	6	3	3	2	2	6	3	8	8	2	3	3	6	9	5	2	2	0	0	0	3
chr1:232460887-232471528	2	2	0	5	4	6	2	0	0	4	0	4	0	4	2	2	2	0	4	3	0	0	4	0	2	0	6	0	2	3	3	5	2	2	0	5	2	2	0	2	7	3	0	4	2	0	4	0	2
chr7:117504253-117559655	3	4	0	0	6	3	0	2	7	0	3	6	2	4	0	2	4	6	3	3	0	0	5	0	0	3	0	5	3	6	0	0	2	0	0	4	0	2	0	2	4	2	6	6	2	4	0	2	4
chr20:63775678-63790790	7	6	5	0	10	10	8	5	7	5	6	4	5	4	3	33	4	10	12	5	5	3	9	0	28	48	0	7	6	6	2	9	2	4	6	4	6	5	6	8	5	5	5	8	6	25	2	4	12
chr14:55612019-55619312	3	5	3	0	0	5	0	0	4	0	4	0	0	0	0	3	3	7	6	0	0	3	4	5	0	6	4	6	5	5	7	4	0	0	4	4	4	0	4	5	2	4	0	0	3	4	2	4	3
chr3:49335020-49335596	0	2	2	0	2	3	2	0	5	0	2	3	2	0	2	3	2	2	0	4	0	2	3	0	0	3	3	4	3	5	2	0	0	0	0	2	0	3	0	0	5	3	0	6	0	0	4	2	5
chr2:90082996-90159914	109	100	0	0	344	173	302	229	0	0	0	308	290	154	0	0	252	0	0	196	283	293	807	0	44	0	76	484	177	250	122	190	0	0	485	276	185	435	0	95	234	478	638	608	0	0	392	0	0
chrX:80707427-80719656	0	4	3	0	8	3	3	0	3	4	6	4	6	4	4	4	0	2	10	2	2	0	3	0	3	6	0	2	0	5	0	4	4	3	3	0	4	5	4	3	0	5	5	8	5	2	4	3	8
chr13:49451553-49467960	0	0	0	2	0	3	0	0	0	0	2	3	0	4	0	4	0	2	0	3	3	2	3	2	2	2	0	0	2	0	3	2	0	0	3	5	0	0	3	3	0	2	0	8	2	2	3	0	0
chr6:118511298-118566316	2	3	2	4	0	10	7	5	0	4	0	4	3	0	0	7	4	5	2	5	3	0	5	0	5	2	2	3	3	9	5	3	2	3	4	6	4	4	5	2	4	5	4	7	0	2	2	0	2
chr21:39215237-39218660	2	4	2	3	3	2	0	3	0	2	2	2	3	0	0	0	0	0	2	0	0	2	0	0	2	0	2	3	0	7	0	3	0	0	2	4	3	2	3	0	2	3	2	5	0	2	0	0	0
chr15:90441506-90443478	8	0	3	0	7	4	8	5	4	4	10	8	4	6	3	3	13	5	2	5	3	10	4	3	5	8	7	2	2	11	0	0	0	2	2	8	5	2	7	5	8	10	5	9	5	5	3	3	10
chr15:80098416-80122800	7	9	2	6	10	13	13	3	2	5	5	5	8	4	4	10	5	4	0	6	3	0	4	4	14	5	6	2	5	18	3	6	5	5	7	7	6	5	6	7	9	6	6	20	4	12	5	10	3
chr22:41808875-41810291	6	8	9	11	9	7	11	9	6	5	8	15	8	16	5	9	8	7	12	11	7	8	13	9	7	23	7	10	7	22	8	16	6	6	5	8	14	10	9	7	17	6	4	17	7	11	4	7	7
chr3:57242856-57267792	0	0	0	0	2	3	3	3	0	2	2	0	2	4	2	5	0	0	4	0	0	0	0	2	0	5	2	4	0	2	0	2	0	4	3	2	2	2	3	3	7	0	0	4	3	2	2	3	5
chr2:54982515-54987698	7	7	8	3	7	14	14	10	7	4	9	11	4	7	11	17	12	9	9	12	4	7	20	7	8	14	10	4	5	16	6	9	9	6	6	17	13	10	10	6	17	9	8	9	6	9	8	5	13
chr22:38494630-38501280	2	2	0	4	5	4	7	2	0	2	2	2	0	2	0	8	3	4	0	5	0	0	3	2	0	0	2	5	3	6	0	2	4	0	4	7	5	3	0	2	6	7	2	4	0	4	0	0	3
chr7:130039464-130049144	4	0	0	0	7	2	5	0	0	0	3	0	3	2	4	2	2	4	4	2	2	6	4	7	2	3	3	3	0	6	3	3	0	2	4	2	5	6	2	0	6	0	5	4	2	0	0	2	2
chr7:2229984-2230727	4	4	0	0	4	2	0	0	3	0	0	6	0	4	0	2	0	0	0	2	0	4	4	0	2	2	0	3	2	4	3	3	0	0	0	3	2	0	0	0	0	2	2	0	3	2	2	2	2
chr11:118786052-118786518	5	7	7	5	5	12	11	3	7	7	6	5	11	8	4	7	7	3	7	4	4	3	5	8	5	5	0	6	7	12	9	3	3	6	5	7	4	5	11	4	12	7	5	15	2	5	4	8	10
chr8:85281230-85281639	5	3	2	0	3	4	5	3	0	0	3	7	2	2	0	4	2	3	2	0	2	3	4	0	6	6	5	2	2	4	3	0	0	2	0	6	2	0	4	0	0	2	3	3	0	0	0	2	0
chr3:138570318-138571356	0	16	0	4	21	16	16	9	0	12	0	14	12	0	9	0	8	10	0	0	6	0	10	10	9	20	0	10	14	29	0	6	0	0	7	18	25	9	0	20	0	10	15	0	4	0	11	12	0
chr1:41070595-41075451	8	12	16	8	22	15	48	23	18	11	30	13	12	15	16	26	37	11	26	25	4	24	16	27	19	19	19	28	16	12	20	8	15	10	16	16	26	13	23	23	18	19	18	21	20	10	19	22	30
chr4:25151960-25159107	2	3	5	4	0	0	3	3	2	0	0	0	0	4	0	5	0	2	4	0	0	4	2	2	2	3	5	0	0	4	0	4	0	0	3	0	3	2	0	0	6	2	5	4	0	2	0	0	0
chr2:39336920-39337581	2	0	0	5	3	6	4	4	0	3	5	0	0	5	7	0	0	2	4	3	0	6	2	2	2	5	4	0	6	5	4	0	4	0	3	4	5	3	5	0	8	5	7	7	0	0	4	2	3
chr17:67945409-67975958	34	0	28	16	36	53	48	38	46	17	51	63	38	27	33	42	50	30	50	57	28	43	41	48	26	48	40	48	55	57	48	27	29	25	30	55	0	40	37	33	75	60	53	50	33	36	47	29	58
chr6:107904629-107924932	2	3	3	0	2	4	2	2	0	0	0	4	2	0	0	2	0	0	2	3	0	0	4	3	0	2	0	2	3	5	0	0	0	2	0	3	2	3	0	2	2	4	3	2	0	0	2	0	0
chr18:58934433-58953799	2	5	3	7	9	9	10	4	0	4	4	6	3	3	3	10	5	3	7	2	2	4	8	3	2	9	3	5	5	2	5	7	2	6	0	16	5	3	7	3	5	3	9	9	6	2	7	7	5
chr14:99257471-99257839	3	3	3	7	7	3	9	4	5	0	4	7	2	0	3	7	4	2	2	5	0	7	8	7	4	6	4	3	3	2	8	7	3	4	2	4	6	4	5	3	5	0	0	12	4	2	3	0	3
chr1:155438327-155439068	11	11	8	4	11	23	14	8	13	14	10	15	9	7	15	5	10	7	11	8	6	6	15	9	8	12	8	8	11	10	7	15	6	11	7	19	11	8	11	9	13	12	11	16	12	7	10	10	13
chr11:62527208-62527396	4	3	0	0	7	7	0	4	6	0	0	3	2	0	5	0	4	3	6	5	0	0	5	0	4	0	8	3	3	4	0	3	0	0	0	0	0	4	0	0	3	6	4	3	2	0	0	3	0
chr8:130152736-130169067	2	0	3	0	7	5	5	2	2	0	10	5	3	3	4	3	7	3	6	6	6	5	4	6	8	7	2	4	4	3	0	0	7	0	7	6	4	5	6	8	12	4	5	9	3	0	3	3	2
chr15:41668828-41669958	36	21	18	13	19	32	37	15	18	21	19	19	26	21	12	18	21	23	23	21	11	19	26	19	15	22	25	22	13	37	22	27	21	8	16	35	22	30	28	30	35	22	38	42	17	13	18	18	30
chr7:156966270-156967092	4	4	0	2	3	5	12	4	6	0	5	4	3	3	0	2	2	2	5	0	0	5	5	2	0	0	0	0	0	3	2	2	3	2	2	4	7	4	3	4	2	2	4	7	0	0	2	0	2
chr12:6510279-6510532	0	0	5	3	3	3	4	5	0	0	10	3	6	0	0	2	0	6	4	5	0	5	3	4	4	0	7	2	4	10	7	5	0	5	0	6	3	6	0	4	17	2	7	8	2	3	6	2	4
chr16:68190768-68191775	0	0	2	3	3	0	3	0	3	2	0	0	0	2	0	2	0	0	0	3	0	2	2	0	2	4	2	5	3	5	3	0	3	0	0	0	2	3	0	0	2	0	2	8	5	3	4	0	2
chr9:126340508-126395697	0	3	2	2	3	2	3	3	3	4	2	2	2	0	0	4	0	2	0	3	0	0	4	2	3	0	0	3	2	3	3	3	0	0	0	2	2	0	2	3	5	2	2	0	0	0	2	0	0
chr1:155721517-155726019	6	3	0	0	2	4	5	2	0	2	7	7	3	6	0	5	3	0	5	7	2	3	4	3	0	5	4	3	7	3	5	7	0	3	4	4	5	4	5	3	7	4	4	7	3	2	0	0	8
chr9:33948374-33953474	0	0	0	0	3	4	6	2	2	2	6	2	2	0	0	5	4	6	0	3	3	4	4	4	4	5	2	6	5	4	5	0	2	2	3	2	3	3	3	5	9	7	3	7	0	0	4	0	2
chr15:63529014-63563008	2	4	2	2	2	4	4	3	0	3	2	4	9	3	0	0	4	0	2	3	0	4	0	0	2	5	3	0	3	3	3	2	2	0	5	4	0	2	0	0	8	5	5	6	0	0	0	0	5
chr12:28255581-28259442	0	0	0	4	2	2	3	0	3	2	2	5	0	2	0	3	0	2	3	2	0	3	0	0	0	4	0	2	3	4	0	0	0	2	3	0	4	2	0	0	3	5	0	4	4	4	0	0	0
chr3:169975608-169988359	3	2	0	3	0	6	2	2	0	0	0	0	0	3	3	2	0	0	2	3	2	3	3	0	0	0	2	2	5	5	2	0	2	2	0	2	0	0	2	2	2	5	0	5	3	0	2	2	2
chr11:87067694-87091395	5	2	3	0	2	2	5	0	4	3	2	0	3	3	0	4	2	0	3	0	0	3	3	3	2	2	0	2	4	9	3	2	3	2	0	2	3	0	2	2	7	2	0	5	2	2	2	0	5
chr4:128074460-128082305	2	0	0	0	5	0	3	3	2	0	2	0	0	0	2	5	4	0	4	0	0	5	0	4	0	6	4	3	2	0	0	0	0	0	0	0	6	5	4	0	0	4	0	0	0	3	4	5	0
chr7:66797374-66805396	4	0	0	4	4	3	3	4	2	0	0	3	5	2	0	7	4	3	5	0	3	0	0	0	2	6	2	2	0	2	2	2	0	0	2	7	4	3	9	5	7	0	5	6	2	3	0	0	2
chr21:37420299-37421866	3	3	3	0	3	4	9	5	4	0	5	4	2	6	0	0	2	2	7	3	0	6	9	4	9	4	2	0	0	2	2	0	0	0	4	4	3	4	4	5	3	9	5	7	0	4	3	9	9
chr9:37126312-37147445	15	12	4	4	4	19	10	5	8	10	3	15	8	8	5	6	12	4	8	7	8	10	13	8	7	6	0	9	11	21	12	7	6	9	10	23	11	12	14	13	22	18	10	23	8	18	8	4	11
chr3:196806579-196807914	2	3	0	0	0	0	4	0	5	0	2	2	0	0	2	4	2	0	0	3	5	2	5	0	0	7	0	5	0	5	5	3	0	3	3	7	5	2	0	0	0	2	4	3	0	0	0	5	4
chr11:14771937-14789242	4	7	6	7	3	6	9	6	10	8	7	6	8	3	3	10	3	2	3	7	5	2	11	3	4	0	6	3	5	12	6	13	3	4	4	12	10	4	5	10	12	5	7	9	6	2	2	5	7
chr22:45689712-45718493	0	4	3	4	3	3	4	0	0	2	0	4	0	3	0	2	2	2	3	0	3	2	3	2	0	4	4	3	2	3	0	5	4	7	3	3	4	2	3	6	5	3	2	3	0	0	3	0	0
chr13:41811225-41833531	0	0	0	0	2	3	5	2	0	0	0	5	0	0	2	0	3	0	2	2	0	0	6	0	2	4	3	2	0	3	0	3	0	2	4	3	0	3	0	0	3	0	3	0	0	0	0	4	0
chr19:53380722-53385027	3	0	0	0	0	4	5	0	0	0	2	2	4	2	3	5	0	4	3	2	2	2	4	0	3	3	4	3	3	2	2	2	0	0	3	6	2	2	0	0	2	3	2	7	3	3	3	0	0
chr5:139363759-139364743	5	4	5	3	8	11	10	3	5	6	5	11	6	8	4	9	6	4	7	12	8	7	9	5	8	10	6	5	5	13	7	8	2	5	9	7	7	6	6	8	9	15	7	5	9	6	13	2	8
chr10:43154897-43158931	5	3	2	6	4	8	4	0	3	2	3	0	0	2	4	2	0	0	2	0	5	6	2	4	2	0	5	3	5	4	0	7	0	6	3	10	7	2	6	6	4	7	6	11	4	2	5	0	4
chr6:116689320-116705160	2	2	0	4	2	4	4	0	4	2	0	5	5	0	3	4	0	3	0	0	0	3	4	0	2	3	0	0	3	3	0	0	3	3	4	4	6	2	4	3	6	2	4	4	3	4	5	2	0
chr4:112562371-112585725	5	2	5	0	2	4	3	0	3	0	0	0	2	3	2	0	0	3	3	0	0	2	2	3	2	5	2	3	0	5	0	3	3	0	0	2	3	6	2	0	3	0	5	3	0	0	0	0	4
chrX:85067127-85074391	3	0	0	0	0	2	3	0	2	0	4	5	3	3	0	5	3	6	2	3	4	0	11	4	2	5	2	5	5	3	2	4	3	2	4	6	3	2	2	8	11	5	5	9	4	3	2	0	6
chr7:39987599-40002031	8	9	7	3	3	7	17	5	8	13	9	10	6	11	5	17	11	5	8	12	6	2	7	8	5	10	6	6	11	7	10	0	3	2	9	2	12	6	10	4	12	9	5	11	5	5	9	2	12
chr15:67231814-67236820	8	9	5	4	6	10	13	4	9	9	8	4	6	9	2	12	6	9	8	12	7	0	8	8	7	16	6	8	8	16	5	13	8	9	0	4	10	9	8	15	12	6	5	9	5	7	6	6	5
chr6:145864388-145894977	0	3	2	4	8	9	3	3	3	4	2	4	9	2	0	5	2	3	6	5	0	6	4	2	3	5	6	4	7	7	3	7	3	6	4	4	3	3	10	3	5	5	6	6	2	4	0	2	3
chr5:140440119-140449305	2	0	5	0	4	3	9	6	4	0	5	2	0	4	0	0	3	0	0	5	3	0	6	3	0	4	5	0	2	4	3	2	4	2	0	2	9	0	0	2	3	3	2	2	3	4	3	0	2
chr13:32517857-32527532	67	51	39	32	78	78	68	46	66	52	54	69	60	49	54	49	59	51	49	50	48	55	67	49	38	72	56	40	69	105	53	58	38	44	48	83	80	60	57	81	106	61	50	114	44	50	54	34	60
chr12:57288857-57296551	0	2	0	0	0	2	3	0	3	0	4	6	2	3	0	0	0	0	0	3	0	2	3	0	2	4	2	0	0	3	10	2	0	2	3	0	0	3	2	0	6	0	4	2	2	0	2	2	2
chr15:62007308-62013992	15	5	2	3	5	21	10	7	12	9	16	18	10	9	15	12	13	7	9	12	4	6	4	3	6	9	16	8	17	10	9	12	4	8	6	23	7	12	4	13	26	14	10	19	6	5	11	4	7
chr19:50216185-50217771	0	4	0	2	0	2	4	3	0	3	4	0	3	2	0	2	0	0	2	2	0	3	6	0	0	2	0	0	0	4	0	2	2	0	0	0	2	2	2	0	7	0	0	0	0	0	0	0	0
chr18:51054781-51067187	2	4	2	0	3	6	2	0	2	0	2	3	0	0	0	4	0	0	2	3	0	3	6	2	2	2	2	3	0	5	4	5	0	0	3	2	4	3	3	0	5	2	5	6	4	3	0	4	3
chr2:32377588-32395593	2	4	3	0	3	4	5	5	0	5	2	7	4	3	0	5	2	0	4	2	0	2	6	0	0	3	0	5	3	4	0	2	3	0	0	3	4	0	4	6	4	0	2	0	3	0	2	2	2
chr16:89418284-89431326	0	3	3	0	0	7	4	3	2	4	0	3	0	2	0	2	4	0	2	2	2	5	0	4	5	4	5	0	5	3	0	0	5	0	0	4	3	3	0	0	0	4	2	3	0	0	0	0	3
chr17:12054889-12113360	4	3	2	0	0	20	0	2	0	0	3	5	5	3	3	4	0	4	3	5	0	0	6	4	0	3	2	3	0	12	0	0	4	0	6	29	0	2	3	5	4	0	4	0	4	0	3	2	0
chr9:111386377-111391824	14	19	15	11	10	26	34	11	13	8	8	20	9	18	12	19	17	12	15	11	12	11	14	20	12	19	15	19	12	29	10	28	10	11	17	14	13	14	14	31	32	12	13	24	8	18	14	8	14
chr8:67299209-67302466	0	0	0	0	2	5	6	0	4	0	2	5	4	4	0	0	3	2	3	0	2	0	2	4	0	0	5	0	0	3	3	0	0	0	3	0	0	0	4	4	3	2	4	2	2	0	2	4	0
chr18:79096476-79154555	3	4	0	0	4	6	3	3	0	4	0	0	4	2	0	4	0	0	0	3	0	0	0	2	4	2	0	0	4	5	4	3	0	0	0	12	2	0	0	0	6	0	2	7	0	3	2	0	5
chr15:50300789-50309798	3	2	0	2	3	6	4	2	4	2	0	4	6	4	2	2	0	0	3	0	0	0	2	2	2	0	0	3	0	3	5	5	3	3	0	3	6	0	2	7	2	5	6	2	5	2	2	0	3
chr6:72295937-72333835	2	6	0	3	6	13	6	3	6	0	5	6	3	2	0	0	8	4	8	3	6	9	5	6	7	7	2	3	3	2	4	2	5	4	0	10	7	3	3	0	6	5	7	4	3	2	9	0	4
chr15:43398038-43401850	3	2	0	0	3	0	0	2	2	2	2	2	0	2	2	2	0	0	4	4	0	3	2	2	2	3	0	0	0	0	0	5	3	3	5	4	4	0	0	0	2	0	3	2	2	2	0	0	2
chr13:95161189-95170628	0	3	4	0	0	2	3	0	0	3	2	3	2	4	5	0	0	0	3	2	0	5	0	2	0	4	4	0	3	9	2	0	0	0	0	3	2	0	0	5	3	2	0	2	2	3	0	0	6
chr7:23611171-23611553	9	12	9	5	15	22	11	10	14	13	4	12	13	7	14	18	10	10	14	5	10	9	11	14	10	25	2	5	15	22	15	11	9	8	8	20	21	16	16	11	9	18	11	30	6	6	15	3	4
chr1:147275354-147285487	0	0	0	0	4	4	8	0	4	3	2	2	4	0	4	6	6	2	3	4	3	3	2	2	2	7	3	3	2	0	4	0	2	0	0	2	4	2	4	7	5	2	2	0	0	4	2	3	2
chr7:24623663-24668660	4	4	0	0	2	6	0	3	3	3	0	3	2	4	0	4	4	3	6	4	4	0	4	0	0	7	5	3	2	2	0	2	0	3	2	5	4	6	2	2	9	5	0	7	6	2	3	0	2
chr17:60460663-60462061	2	3	0	0	2	4	2	5	2	2	4	3	2	5	0	0	2	0	3	0	0	2	2	0	5	0	0	2	2	5	2	2	2	0	2	4	2	4	2	0	3	6	2	5	0	0	0	0	2
chr2:199323803-199433514	6	5	3	5	0	2	12	5	8	5	3	8	7	4	2	4	0	2	3	5	2	2	3	5	4	6	6	3	7	9	2	2	2	4	2	2	4	6	5	7	2	2	4	6	5	3	5	0	5
chr8:37765526-37766355	4	7	11	4	4	14	20	8	7	2	10	13	11	8	10	10	7	15	14	9	7	12	7	13	4	13	6	9	12	14	8	6	8	3	8	13	12	7	11	7	14	13	7	17	4	4	11	5	6
chr15:72518067-72561549	0	2	2	2	6	0	0	0	2	0	0	5	2	2	2	3	0	0	0	0	2	2	5	0	3	4	3	3	2	3	4	0	0	0	0	2	7	0	0	3	5	0	4	4	0	0	0	0	0
chr6:87215903-87218731	17	16	12	13	18	41	36	12	9	17	18	14	20	19	13	19	8	10	21	16	18	13	26	16	18	10	23	18	22	26	13	12	18	15	18	30	18	15	21	25	27	18	20	40	14	11	13	14	10
chr13:100301460-100340259	2	2	3	0	3	2	4	2	0	0	0	5	2	0	0	9	5	0	3	6	0	0	2	0	2	3	0	0	4	2	0	3	0	4	0	4	3	3	3	2	3	3	5	4	2	3	4	2	0
chr9:107300141-107311737	7	4	2	3	0	5	10	3	4	2	2	3	0	2	4	4	4	6	8	4	5	6	7	5	3	2	5	10	5	10	3	6	0	7	3	8	8	5	6	7	8	10	8	14	2	3	4	3	5
chr5:145438072-145473315	4	5	6	3	3	0	3	0	2	0	0	0	3	0	0	6	0	0	0	4	2	0	3	3	0	0	0	2	2	4	0	0	0	2	0	0	0	0	2	0	0	0	0	2	2	3	0	3	0
chr8:17713214-17723833	4	2	0	0	0	6	5	6	6	2	7	7	5	4	4	7	5	3	3	4	6	3	3	7	0	9	0	3	7	7	6	4	0	3	6	0	4	5	3	10	5	7	0	3	5	2	5	6	7
chr11:65500863-65501193	5	9	4	0	5	8	16	0	6	7	7	0	4	9	2	6	4	7	11	0	4	8	10	3	3	4	7	4	3	16	10	10	6	5	5	4	9	13	8	11	8	0	6	6	4	5	5	12	7
chr5:88220563-88245792	5	4	2	5	4	2	5	0	4	5	0	2	4	3	3	5	0	0	0	8	4	3	2	0	3	5	4	3	2	6	5	4	2	3	3	9	3	2	5	5	5	3	5	6	4	2	0	3	4
chr15:42827928-42840433	3	12	5	5	7	7	7	5	5	14	6	9	6	11	5	5	6	3	7	4	4	5	8	7	6	13	6	9	5	12	9	2	3	6	6	9	10	2	9	8	20	9	5	11	0	2	9	7	5
chr4:151454701-151482648	2	3	0	3	0	0	0	0	4	0	4	3	3	0	0	0	3	0	3	3	3	4	2	4	3	4	3	3	3	5	5	0	0	2	2	3	4	3	0	0	3	2	2	3	2	0	2	0	3
chr1:32592931-32593754	2	2	3	2	4	2	3	0	3	0	0	2	0	0	5	6	0	0	0	5	2	0	2	0	3	5	0	2	3	0	4	0	5	0	0	5	2	0	0	3	4	2	4	0	0	0	2	0	5
chr12:32598497-32611283	26	10	14	16	20	20	16	6	15	30	15	25	17	18	15	15	16	13	15	16	17	10	14	15	17	28	14	11	19	33	19	18	14	16	10	16	24	7	16	33	31	27	18	31	19	8	20	7	28
chr3:56627037-56628614	0	4	8	12	14	15	11	5	4	9	12	10	5	4	5	9	3	4	0	4	6	2	12	6	5	7	4	2	15	6	8	4	2	3	10	11	6	6	4	9	17	4	7	10	6	8	8	3	10
chr18:76849526-76851939	12	6	3	6	12	12	14	7	13	4	10	9	9	4	3	7	9	9	15	8	10	6	11	9	5	14	8	8	10	18	7	0	11	7	7	19	12	3	11	9	10	10	9	12	8	9	4	5	7
chr7:35010468-35018596	4	7	3	4	6	6	8	4	2	7	5	2	2	6	0	3	4	3	7	3	5	2	6	3	3	4	4	2	3	3	4	5	2	0	2	7	4	0	4	3	4	3	9	7	0	5	0	4	8
chr13:95983804-95999307	3	6	2	0	4	6	0	0	6	3	6	3	0	7	0	4	3	0	4	4	3	4	2	2	4	0	3	0	2	6	3	5	0	3	2	0	3	2	3	5	6	0	3	9	2	3	3	3	4
chr2:26364302-26375148	5	5	0	3	6	3	3	3	5	0	6	2	4	2	0	8	3	3	3	5	2	2	0	2	0	6	0	6	2	4	0	3	3	2	0	4	2	2	0	5	8	2	0	0	5	7	3	0	2
chr3:3777725-3789074	3	6	5	2	9	6	14	6	3	4	9	7	7	4	4	7	2	9	12	7	0	8	7	6	3	9	8	7	7	15	4	9	3	4	4	7	10	13	5	4	8	4	7	7	4	3	5	9	8
chr7:66240325-66241270	2	0	0	0	0	5	4	0	2	2	0	3	2	2	0	0	3	3	0	0	0	4	2	0	0	4	3	2	0	2	5	2	0	2	2	6	0	0	0	0	3	3	5	3	0	0	0	3	3
chr13:20731841-20732121	2	0	2	3	2	5	0	0	0	3	0	2	0	3	6	0	2	3	0	0	0	3	3	2	0	5	0	0	3	10	3	2	0	0	0	6	2	0	4	0	4	2	0	3	2	2	0	2	3
chr4:1900626-1904378	2	5	3	2	7	3	8	3	11	0	5	6	5	6	2	3	0	3	5	4	10	0	3	2	0	7	3	9	2	5	3	2	3	6	4	3	7	9	4	6	6	2	7	14	2	2	4	6	5
chr5:66053406-66054951	7	7	6	2	4	6	10	0	7	12	7	4	4	5	6	7	11	0	8	5	10	2	11	6	3	9	5	4	7	11	5	7	0	9	4	14	6	5	7	7	7	10	8	9	5	5	9	2	6
chr11:46076754-46092223	0	5	6	0	6	9	15	2	3	2	5	8	3	5	8	5	8	5	0	9	4	3	7	6	4	7	2	7	9	10	7	2	2	0	3	7	4	3	5	6	14	6	5	7	4	3	5	4	5
chr3:5174017-5174414	9	12	9	7	12	13	15	7	10	9	17	18	9	12	9	13	12	14	18	16	6	9	13	17	7	11	11	3	18	21	9	12	7	6	6	14	14	11	14	15	14	14	11	31	10	13	14	10	13
chr2:203056427-203057453	0	0	0	4	0	2	6	0	3	0	2	3	3	3	5	2	3	0	2	3	0	2	4	0	3	5	2	2	5	8	3	0	0	3	0	3	0	5	0	4	0	2	3	5	2	2	2	4	5
chr3:125313308-125331238	9	8	7	5	10	11	13	12	8	2	9	9	4	6	5	13	14	11	9	8	6	9	7	9	5	8	9	12	5	8	12	4	8	0	7	11	11	9	6	7	12	6	5	12	8	6	13	5	8
chr8:25407983-25408940	2	5	2	2	5	2	5	6	2	0	6	3	4	2	3	2	3	0	2	3	0	0	4	0	3	6	5	0	2	5	4	4	0	0	0	3	2	4	6	3	8	3	5	3	0	3	0	0	4
chr11:6932094-6955782	0	3	0	4	4	0	5	3	2	3	0	4	0	0	0	2	4	0	0	4	4	0	7	0	0	2	0	3	2	4	3	3	0	0	4	0	3	0	0	0	2	2	7	3	2	2	2	0	0
chr10:72340789-72341170	2	0	7	0	2	4	6	3	0	2	7	5	2	0	2	4	3	2	0	0	3	0	3	0	0	2	3	0	2	3	5	0	0	2	2	4	0	2	3	3	11	4	0	0	2	3	0	3	5
chr20:62139075-62140944	4	11	2	5	7	6	19	8	6	5	5	2	7	2	5	8	7	5	9	10	6	2	11	9	8	6	6	5	3	7	5	4	0	5	6	7	12	2	10	8	11	7	9	12	3	6	8	4	11
chr1:41186121-41194399	2	4	2	0	0	5	0	0	0	2	0	3	2	0	0	4	0	2	5	2	0	3	3	2	3	0	0	0	0	3	3	0	2	0	0	0	0	3	4	0	0	3	4	6	3	0	0	0	0
chr13:24477701-24478276	2	2	0	4	0	0	5	3	2	3	3	0	0	4	0	3	3	4	4	3	3	0	3	0	0	2	0	0	3	3	4	0	2	2	3	0	2	0	3	0	4	0	3	3	2	3	4	3	2
chr1:172555869-172557794	0	0	0	2	2	3	0	3	2	0	2	2	0	2	0	2	0	3	5	0	5	2	2	0	0	2	0	0	2	4	4	4	3	0	3	0	2	0	0	5	8	0	2	5	2	0	0	3	3
chr7:16216066-16278226	2	4	0	0	7	6	0	0	2	0	3	3	2	2	4	4	3	2	3	4	0	0	2	0	0	3	0	0	3	8	3	0	2	0	0	3	2	0	2	2	5	3	0	4	0	2	0	2	0
chr6:136694140-136698682	5	5	6	0	6	10	3	2	4	0	5	10	4	5	6	3	4	3	9	6	0	2	8	0	5	7	8	2	8	6	2	7	6	3	3	12	7	6	7	6	12	6	0	11	4	8	7	4	4
chr8:28155942-28162078	3	7	2	0	7	8	3	5	8	5	4	7	7	8	0	6	4	7	5	2	8	0	10	4	5	4	4	4	2	5	4	4	5	3	5	5	15	7	4	6	6	4	2	5	7	6	3	2	6
chr22:46974290-46997709	4	0	0	0	5	4	0	0	2	0	0	2	4	2	0	0	2	2	3	4	0	3	5	2	4	3	2	2	0	2	0	2	2	2	3	4	4	2	0	0	2	2	0	4	4	0	0	2	0
chr2:199348701-199433514	10	10	7	11	13	11	9	11	20	4	15	8	3	5	4	15	9	4	17	5	4	10	7	10	6	4	14	6	11	15	9	9	8	7	7	5	13	14	6	8	13	5	14	13	4	5	12	0	18
chr3:111112030-111126335	5	3	2	3	3	6	2	4	3	5	4	7	3	4	0	4	4	4	6	5	0	0	3	2	3	2	2	2	2	2	2	2	2	2	4	3	3	2	3	2	6	6	0	0	0	2	3	0	3
chr6:47503280-47554766	6	3	2	0	0	2	6	3	2	6	3	2	5	0	0	6	0	0	3	0	0	4	7	4	4	0	3	3	2	9	2	0	5	0	0	4	8	3	3	4	3	4	4	2	0	3	4	0	4
chr2:199348701-199381820	5	3	0	0	7	0	5	2	3	0	6	2	5	2	0	0	5	0	5	4	0	4	3	0	2	2	0	0	2	6	4	3	2	0	0	4	0	3	2	0	4	4	2	2	2	0	4	0	4
chr8:51845661-51861246	2	4	3	4	4	0	3	0	5	0	0	0	0	2	0	5	0	4	2	0	4	2	4	0	0	2	0	2	2	5	0	4	0	2	4	2	3	4	3	0	2	5	2	6	0	0	0	0	2
chr10:13127745-13136897	8	6	2	4	8	9	0	4	4	4	6	7	2	2	4	4	4	5	5	6	5	6	7	5	4	5	5	5	0	10	3	9	0	2	3	6	5	6	7	3	11	8	6	9	4	0	3	6	0
chr7:107776452-107783352	2	0	0	4	0	2	6	3	5	3	2	3	3	0	0	3	2	0	0	2	5	0	4	6	0	2	8	0	2	4	2	0	3	0	0	0	4	4	2	3	3	3	2	2	3	2	0	2	2
chr8:140864312-140890769	6	13	4	2	11	10	17	5	14	6	13	11	10	7	9	14	12	9	8	8	7	7	16	12	9	12	12	12	9	13	8	7	4	2	10	15	11	10	8	12	17	9	7	7	3	9	4	6	11
chr20:58438945-58441083	0	2	7	0	5	7	12	5	0	3	6	5	0	7	0	8	7	4	7	10	3	8	0	9	4	4	0	5	2	6	3	3	2	3	4	3	2	5	5	3	3	7	2	13	4	3	4	5	5
chr8:38114192-38121149	0	0	0	3	0	2	0	4	2	0	3	0	0	4	0	3	4	0	2	2	0	4	3	4	3	5	0	0	2	4	0	0	0	0	0	3	0	2	2	4	0	0	0	4	0	0	0	0	0
chr2:20307978-20327378	0	4	2	0	0	2	4	6	4	0	0	5	3	0	3	4	0	2	2	2	2	0	2	3	0	4	4	0	0	5	0	0	3	0	2	3	3	3	0	0	0	0	0	6	0	0	2	0	4
chr3:18378170-18420991	0	0	2	3	9	6	7	0	7	4	0	3	3	5	3	3	3	3	5	5	0	3	5	3	2	6	4	6	2	4	2	0	3	2	0	2	6	0	2	3	8	2	5	7	3	0	4	0	5
chr18:12999421-13042334	3	3	2	0	6	0	2	0	3	4	3	2	4	0	0	6	4	4	3	0	3	0	8	5	2	4	2	5	3	2	0	3	2	0	2	0	3	5	0	7	2	0	5	9	0	0	2	4	2
chrX:10063445-10098579	3	0	0	2	2	3	4	4	4	0	4	3	2	5	0	2	3	3	4	4	2	4	4	0	4	3	0	5	0	5	0	4	2	0	0	3	2	3	4	2	3	4	0	0	2	0	3	3	0
chr13:45516143-45525051	6	0	3	0	3	4	4	0	0	0	8	0	3	4	2	2	3	2	0	5	2	4	0	2	4	6	3	3	0	4	5	0	0	3	4	0	2	0	2	0	6	4	2	7	5	0	3	0	3
chr19:43523508-43523742	3	3	0	2	2	2	5	7	3	2	0	3	2	0	4	0	4	3	5	3	0	3	5	7	0	4	4	3	0	6	0	4	4	0	0	2	0	0	0	2	2	2	0	0	2	2	0	5	2
chr4:61934840-61948276	0	5	4	3	6	6	3	4	5	2	7	4	2	4	8	3	5	0	0	9	0	0	3	0	3	5	4	0	0	2	2	2	5	6	3	8	9	6	4	7	4	2	5	3	2	0	0	3	5
chr3:12312380-12392752	2	6	3	0	0	5	4	6	0	5	0	0	2	0	0	4	3	0	7	0	0	0	0	5	4	6	3	0	2	4	5	6	3	2	3	4	2	0	4	4	4	3	3	5	0	2	0	0	4
chr10:72715111-72715902	3	2	4	2	2	6	6	2	3	0	3	6	3	0	4	4	2	3	6	5	0	3	4	7	0	6	3	0	3	4	4	0	2	2	2	8	11	2	0	2	4	3	3	3	0	5	4	3	3
chr9:109050283-109064567	4	6	0	0	0	5	3	2	3	2	2	0	0	4	0	0	0	0	3	0	2	2	5	0	4	4	0	4	5	8	4	0	2	0	0	6	2	4	0	7	3	3	2	5	0	0	0	0	0
chr3:37121492-37149038	3	2	0	0	0	3	0	0	2	0	3	0	2	0	0	0	6	2	4	3	2	0	2	2	0	0	4	4	0	2	2	0	0	3	3	2	3	3	0	2	4	2	0	0	0	0	0	0	2
chr9:85669485-85712566	2	7	0	0	5	7	2	0	0	0	2	4	5	2	2	3	0	2	0	2	0	0	6	2	2	5	0	3	5	0	5	0	3	2	3	3	5	4	0	4	4	0	4	6	0	0	0	0	3
chr20:2986765-2988474	0	4	2	2	0	2	6	4	0	0	2	4	3	4	4	0	0	2	4	0	0	0	0	2	0	2	0	5	2	7	0	2	0	3	2	5	5	5	2	5	4	3	0	4	3	3	0	0	0
chr6:53071057-53076543	5	2	0	4	4	5	4	2	3	4	2	3	2	2	5	3	5	4	7	0	0	4	0	7	4	7	5	2	6	0	5	0	2	2	4	7	0	3	5	6	10	6	3	5	3	3	5	2	4
chr1:113671734-113673465	0	0	2	0	3	0	3	0	2	0	0	0	0	2	2	2	0	0	2	0	2	2	5	2	2	2	0	0	0	3	2	0	0	2	0	0	4	4	3	3	3	3	3	4	0	2	0	5	0
chr14:21230319-21234229	15	35	14	13	38	40	39	23	21	18	33	21	17	32	0	29	24	23	32	27	18	23	30	28	23	32	18	23	19	39	24	36	20	13	26	33	28	31	23	30	32	33	23	56	23	23	17	15	21
chr14:39276934-39279537	17	7	5	0	2	9	12	7	7	4	12	15	3	13	3	8	7	7	6	8	2	8	13	7	5	12	11	4	4	7	5	4	5	3	4	7	9	7	4	6	9	9	16	20	5	5	6	8	10
chr1:59339958-59378837	10	13	13	8	24	21	19	16	10	18	27	11	17	21	5	16	8	16	13	14	6	14	20	5	11	16	15	13	13	29	19	8	11	17	14	22	30	15	18	12	37	14	23	17	14	9	8	9	17
chr10:3158914-3160330	0	3	0	0	2	4	2	3	4	0	0	0	0	2	2	0	2	3	5	3	0	0	0	0	0	2	0	0	2	2	2	0	0	0	0	4	2	2	0	3	2	2	3	4	4	0	0	0	0
chr20:2947982-2965202	0	6	5	3	11	5	15	5	9	3	4	3	6	3	3	3	3	7	6	2	0	4	7	2	4	7	5	5	2	11	6	2	3	5	5	11	16	0	7	6	8	5	7	6	6	6	3	5	5
chr8:140818277-140864399	3	5	0	0	2	2	0	0	3	0	2	0	5	3	4	0	3	0	0	0	0	2	3	2	5	4	2	0	0	0	2	2	0	0	2	3	0	0	2	4	3	2	2	5	0	0	0	0	3
chr16:30664215-30666541	6	10	7	3	12	10	19	7	8	4	13	17	6	3	12	10	8	10	13	15	7	8	5	14	6	12	5	14	10	5	12	4	9	3	5	6	13	9	12	6	12	13	8	10	8	5	11	8	11
chr19:53380722-53384056	3	4	0	0	0	5	6	3	4	2	2	6	3	2	0	4	2	0	2	4	0	0	6	0	4	2	2	3	2	5	4	3	0	2	2	5	0	4	0	3	4	3	3	5	4	5	3	2	4
chr2:23958301-23977075	0	0	0	0	0	0	3	3	4	5	3	2	0	2	2	3	0	0	0	0	0	2	2	2	0	4	0	2	0	2	0	0	0	2	0	5	2	2	2	2	3	0	0	0	0	2	0	3	3
chr2:241403828-241418109	0	0	0	2	0	0	2	0	0	4	2	3	4	3	2	2	4	3	0	3	0	3	3	4	0	2	0	0	0	4	3	2	3	2	0	4	3	0	0	4	3	5	0	4	2	4	2	0	0
chr17:19958014-19958571	4	2	4	0	0	5	4	5	4	3	3	4	6	5	4	4	5	3	0	3	2	2	4	6	0	2	2	8	6	2	4	3	0	3	0	3	5	2	4	4	6	6	2	3	5	0	5	7	3
chr3:101671130-101672213	7	3	3	11	11	11	9	9	6	4	6	8	11	7	3	6	3	6	9	3	0	0	12	3	6	7	6	3	7	13	2	7	6	8	10	16	8	9	7	10	3	5	5	16	8	4	7	2	4
chr12:10420364-10435410	0	5	2	0	6	4	3	4	0	2	0	5	0	4	0	0	0	5	0	2	0	3	2	0	4	0	0	11	0	0	0	0	2	3	2	3	5	0	4	9	0	6	0	10	0	6	0	0	0
chr4:1900626-1935262	5	4	0	4	3	0	7	0	2	0	0	3	0	2	0	0	2	0	4	6	2	5	0	3	0	3	2	2	0	0	0	0	3	0	3	2	2	0	0	2	0	3	2	0	4	0	2	2	3
chr13:108243532-108251316	0	3	0	3	0	6	0	4	2	0	3	0	5	2	3	2	2	0	0	0	2	0	0	2	3	0	0	3	2	6	0	4	2	0	0	3	0	0	2	2	4	0	0	3	0	3	0	0	3
chr15:77178790-77182040	3	4	0	2	2	0	2	0	4	4	3	2	0	2	0	7	0	3	2	2	2	0	3	2	0	4	2	2	5	3	4	3	2	3	5	6	3	3	5	4	2	3	6	2	0	2	3	0	7
chr3:43598532-43605863	0	0	3	0	3	0	4	0	0	4	2	0	2	2	0	0	3	0	0	3	0	2	0	3	0	3	3	2	2	5	0	0	0	0	0	0	2	0	0	4	0	0	3	0	0	0	2	0	0
chr16:88027483-88038011	12	22	13	10	8	9	27	11	14	8	10	18	7	7	2	15	15	14	21	13	6	13	19	12	8	29	17	24	16	20	9	15	6	11	11	15	19	17	8	12	20	12	12	20	4	8	16	18	14
chrX:102839801-102905737	0	5	0	2	2	4	4	5	3	4	3	8	7	2	3	0	2	2	3	4	5	3	0	0	0	5	4	3	2	3	9	3	0	0	3	3	6	0	2	3	4	5	2	2	4	5	2	0	2
chr1:28473554-28476291	0	4	2	0	5	6	4	4	2	2	2	0	2	0	0	3	2	2	4	5	0	2	0	2	2	0	3	4	3	2	2	0	0	2	2	7	4	3	5	5	4	6	0	5	0	3	0	2	2
chr5:77463095-77464809	8	3	6	3	7	2	7	0	5	0	9	5	0	8	3	3	5	6	4	4	0	5	11	3	3	6	3	2	3	6	2	2	6	5	5	3	7	0	0	6	4	4	8	11	2	4	7	3	3
chr12:89459638-89472275	0	4	2	0	9	14	4	10	8	3	0	0	0	6	0	4	4	0	0	3	0	0	8	5	0	6	3	5	5	0	2	0	3	2	5	12	6	6	2	7	7	3	0	4	0	5	2	3	0
chr17:67945409-67948306	7	6	8	3	11	6	19	7	6	4	14	12	13	9	7	8	9	11	8	10	7	11	10	10	6	9	8	14	12	10	12	8	5	6	3	14	19	8	10	11	25	14	16	16	10	5	9	6	12
chr22:31758546-31768863	0	0	2	0	0	4	5	0	3	3	2	4	0	2	0	4	3	3	5	2	0	3	7	3	2	3	0	3	0	5	0	3	0	0	4	3	3	5	5	0	6	5	0	5	4	3	0	2	2
chr10:5709530-5714207	2	3	0	6	5	3	5	0	2	2	3	2	2	0	2	2	2	0	6	6	5	0	9	4	2	3	3	0	3	2	4	5	7	6	2	4	2	6	5	4	8	2	2	7	3	3	0	2	2
chr14:45118028-45130790	10	5	5	4	6	11	6	4	9	2	11	8	4	9	3	6	5	4	5	9	0	8	8	7	5	11	7	6	3	9	5	4	4	0	2	7	6	2	8	9	5	6	8	8	0	5	5	8	2
chr1:13715541-13742157	3	6	4	0	2	4	5	2	5	0	6	0	6	3	0	0	3	5	2	2	3	7	2	5	4	5	0	4	4	5	2	7	0	3	2	6	2	2	3	3	2	5	6	5	0	4	6	0	0
chr8:42401788-42403461	0	4	0	0	0	5	4	2	0	0	2	4	0	4	0	0	0	0	5	0	2	0	4	0	4	0	4	2	2	6	3	3	5	3	2	3	3	4	3	2	3	4	5	3	0	0	4	0	2
chr18:56756583-56758953	2	2	3	0	7	3	8	2	4	2	4	4	2	7	0	0	4	2	0	0	2	3	4	2	0	2	3	5	3	3	4	3	2	2	5	2	6	3	2	0	4	7	3	3	3	0	0	0	0
chr2:199308760-199368707	3	2	0	0	2	3	0	5	0	3	0	3	2	0	2	2	3	2	3	3	0	0	6	4	2	6	4	0	4	7	9	0	2	0	0	4	3	3	4	3	6	0	3	0	4	2	0	2	5
chr10:15821656-15847943	0	4	0	0	4	2	2	0	0	2	0	2	0	2	2	0	3	3	2	0	0	3	4	3	0	2	0	0	4	2	0	4	2	0	5	5	4	3	3	3	2	0	0	5	0	0	0	0	5
chr17:32362914-32368014	3	3	2	2	5	4	2	4	6	0	3	5	0	3	3	0	2	0	4	2	3	0	3	0	3	5	6	4	3	7	0	0	0	0	3	3	0	0	2	2	3	6	2	2	0	2	0	2	4
chr7:98190728-98194572	3	11	4	11	14	8	14	9	9	9	11	11	7	13	7	17	4	9	9	12	10	5	10	11	9	8	16	13	8	11	4	6	7	6	5	12	7	8	12	10	17	13	13	11	10	11	4	3	12
chr12:120782655-120810886	3	0	0	0	0	6	4	3	0	0	2	3	2	4	2	2	2	0	0	0	0	3	5	0	3	2	2	0	0	0	0	3	4	0	2	0	3	0	0	3	4	2	4	4	2	4	0	0	0
chr4:25127264-25159107	3	4	4	5	4	3	4	0	3	3	5	2	5	0	0	6	5	3	3	6	6	0	0	2	4	2	4	7	4	3	4	3	2	2	4	2	0	2	5	2	2	3	2	5	3	0	3	2	4
chr11:68759569-68761687	4	6	6	2	7	8	5	4	6	3	4	0	4	4	0	9	2	3	4	7	3	0	4	3	4	5	3	6	0	10	5	4	3	0	0	5	5	10	6	7	8	3	5	12	3	0	3	4	0
chr19:1271329-1272051	4	0	0	5	7	2	8	6	0	3	4	4	5	3	4	2	0	4	2	4	0	0	8	4	4	4	3	5	7	6	0	3	0	2	4	4	4	2	6	0	4	6	2	4	3	4	0	0	3
chr2:95148885-95153259	6	4	4	8	6	12	8	4	4	4	7	6	3	4	5	4	0	0	3	5	6	3	6	8	4	8	3	6	4	11	4	4	0	0	8	13	6	8	3	8	2	6	6	3	4	7	4	3	8
chr3:101168648-101177102	3	0	6	10	3	4	3	4	0	0	0	5	8	6	3	12	0	0	3	0	0	2	8	0	0	3	3	5	3	8	0	0	0	2	0	0	5	2	0	0	4	2	8	4	2	6	0	0	8
chr12:14423909-14425473	4	3	2	4	5	4	4	0	3	0	0	3	2	3	3	0	2	0	2	2	0	0	0	2	2	2	2	0	3	2	0	3	2	6	3	4	4	4	0	0	3	3	3	9	0	0	2	0	0
chr10:96544076-96576829	6	3	3	2	6	3	4	0	4	5	0	6	5	3	0	3	4	4	8	3	3	0	4	7	3	8	0	5	0	5	5	4	2	2	6	3	2	0	5	6	7	5	0	0	4	3	4	5	10
chr1:117911994-117918736	2	6	3	0	6	0	3	5	3	0	4	0	2	3	2	3	4	2	0	4	2	2	7	0	4	4	4	2	3	4	3	3	0	5	5	3	4	0	0	0	5	0	2	6	0	0	0	0	2
chr6:107503657-107506427	3	0	2	0	3	3	4	2	0	4	5	0	0	2	5	2	4	3	0	0	2	0	2	0	3	0	3	2	0	2	4	2	0	0	5	4	3	4	3	0	4	3	5	4	0	2	0	2	0
chr7:8022483-8071131	0	4	0	3	2	6	9	0	0	2	0	2	5	2	0	2	4	3	3	7	4	0	7	0	0	4	2	0	4	4	0	3	2	3	5	5	6	2	0	0	9	5	4	9	3	2	0	3	0
chr4:82878730-82881937	4	4	2	0	2	2	4	0	0	2	0	7	3	3	5	4	0	2	3	2	0	0	0	0	0	2	2	0	3	4	5	3	0	3	2	2	2	3	2	0	4	0	3	10	0	0	0	0	0
chr2:232747615-232761436	0	0	3	0	2	2	3	0	2	0	3	2	5	0	2	0	2	3	0	4	4	0	0	4	5	2	0	0	4	7	0	0	0	0	2	3	0	2	3	0	6	3	5	9	0	0	4	0	3
chr9:83677727-83686155	2	3	2	0	3	4	5	2	2	0	2	5	3	3	0	2	0	2	2	3	0	4	2	0	4	2	2	0	0	7	4	2	5	0	0	4	2	2	0	4	3	3	2	3	3	0	0	0	4
chr10:126970702-127127764	23	16	6	10	22	18	9	21	13	11	9	5	20	0	7	25	32	9	44	7	8	12	19	12	12	28	20	16	14	14	21	10	14	9	15	12	6	18	14	12	18	9	22	7	16	14	25	11	21
chr15:51451645-51453641	6	5	2	3	0	5	4	2	5	0	3	2	2	2	0	3	0	4	0	0	2	2	0	0	0	4	2	0	2	6	2	0	2	0	0	5	2	3	0	4	3	2	2	2	0	3	0	3	6
chr3:156694020-156696025	2	3	0	0	3	0	2	0	0	3	0	2	3	0	2	0	0	0	3	0	2	3	2	0	4	5	5	0	2	6	0	0	2	0	4	4	0	0	3	0	2	2	0	3	0	2	0	0	0
chr7:17868407-17875790	6	7	4	2	7	7	10	7	5	9	9	14	10	6	6	7	10	4	12	4	11	8	9	5	6	11	11	11	9	17	7	10	5	8	11	17	7	8	5	8	4	10	5	12	6	4	7	7	5
chr6:135039573-135042126	4	5	0	2	9	8	4	3	3	8	5	2	8	8	0	5	0	3	6	9	4	4	3	6	6	0	0	14	2	10	2	9	0	3	6	8	4	3	3	5	9	6	4	8	2	3	5	5	0
chr4:109491327-109494856	6	5	4	2	6	7	14	8	2	3	9	12	4	4	4	7	0	4	9	4	3	9	6	3	7	8	5	7	3	9	10	5	2	0	5	10	6	5	3	7	5	9	6	11	6	3	3	5	11
chr10:126970702-127000307	9	5	2	0	2	5	8	3	5	3	4	4	0	3	4	0	3	4	5	5	0	3	4	2	2	7	5	6	3	5	8	6	4	0	5	5	8	2	6	5	2	0	0	6	8	2	6	5	4
chr12:50427762-50441643	2	3	6	0	7	9	6	3	9	0	2	8	5	0	4	3	2	2	0	5	0	0	6	6	4	7	10	4	8	7	0	4	0	0	0	0	0	4	7	0	0	4	0	7	0	4	7	0	0
chr16:11721577-11736233	0	2	0	0	3	3	6	0	2	0	2	0	0	3	0	0	0	2	0	3	4	0	2	0	4	0	3	3	2	5	0	0	0	4	0	4	2	5	3	4	5	4	2	7	0	4	3	3	4
chr11:73707420-73718890	0	4	3	7	5	7	5	6	6	2	2	8	0	5	6	4	0	4	7	3	2	6	8	3	3	7	5	0	0	5	3	3	2	5	4	8	5	2	4	0	8	7	4	12	2	2	3	4	6
chr13:99238427-99244624	5	12	12	9	11	19	13	8	10	10	15	11	7	13	7	15	6	15	5	13	5	12	4	9	11	12	8	0	19	8	13	8	6	5	9	16	20	8	8	10	20	19	12	19	11	13	6	6	14
chr2:226864604-226867318	19	17	13	11	18	32	19	18	17	8	13	16	13	6	8	8	16	8	17	12	12	10	23	10	17	19	18	15	21	27	9	26	8	12	12	21	23	13	11	10	30	11	19	24	14	8	14	15	17
chr17:31155983-31169997	5	2	0	2	4	5	4	4	2	5	3	3	3	0	0	9	3	0	6	0	4	0	7	2	2	2	0	2	5	3	6	2	2	7	2	3	5	6	5	3	2	0	2	6	0	0	3	0	4
chr5:98868495-98872555	2	5	3	0	0	0	4	0	0	0	2	3	2	4	0	2	0	0	0	2	0	0	3	4	0	3	3	0	3	2	0	0	5	0	0	2	0	0	0	3	5	0	0	2	0	0	2	0	2
chr12:46239679-46254936	5	5	4	4	3	12	8	3	5	2	5	4	6	5	0	5	2	2	0	8	4	0	3	4	6	0	2	6	2	3	0	5	4	0	2	3	6	3	2	5	6	6	9	6	0	5	4	0	2
chr2:8888018-8958642	2	0	0	2	0	4	3	0	2	3	4	0	3	3	3	2	3	2	10	0	3	0	8	5	4	7	8	4	6	9	9	2	2	4	0	5	2	2	2	2	6	2	3	3	5	6	2	4	3
chr9:131506114-131506453	3	0	0	0	5	8	2	0	0	0	2	3	3	0	2	3	2	0	3	0	2	4	0	5	5	4	2	0	4	2	2	3	0	0	3	4	0	5	4	4	6	0	0	0	4	2	7	2	4
chr9:33960826-33989126	2	3	3	2	0	0	10	2	4	0	2	2	4	0	0	2	0	3	4	6	2	2	4	0	2	3	3	3	6	6	4	5	0	0	0	4	3	4	5	0	3	3	2	4	0	0	2	0	0
chr4:48369849-48394653	8	2	4	0	0	10	4	4	3	0	4	3	4	2	0	3	2	0	0	4	4	0	2	3	5	5	5	2	4	6	7	0	0	0	0	3	7	0	4	4	6	3	6	12	2	2	4	0	3
chr14:50150008-50153173	0	2	0	0	0	0	3	2	4	2	3	0	3	2	2	0	2	0	3	2	2	0	4	0	0	2	2	0	0	5	3	3	0	0	2	2	4	2	2	2	0	3	0	4	3	0	2	2	3
chr7:102227367-102227669	5	3	5	5	4	8	5	5	4	3	13	15	4	7	9	4	5	6	16	6	6	12	7	9	6	15	3	8	4	9	5	0	3	3	6	4	4	2	5	7	8	3	0	5	8	0	10	7	8
chr1:8541214-8614686	4	5	4	3	9	11	6	4	4	5	7	9	8	7	5	10	8	4	6	8	4	3	5	4	7	10	3	0	5	11	5	5	3	3	6	11	7	4	4	4	10	6	12	10	2	4	7	0	5
chr2:99169550-99171429	9	7	3	0	12	7	11	4	7	4	9	11	4	11	3	7	10	5	6	6	4	7	7	4	3	13	3	5	12	14	3	4	0	4	5	8	5	8	6	8	11	5	6	11	3	5	2	4	10
chr1:35381259-35389082	2	4	0	3	5	7	3	4	0	4	3	4	6	6	0	4	4	3	4	0	0	0	2	4	4	4	9	7	2	0	2	3	2	3	0	2	3	7	0	5	5	2	2	8	0	0	2	0	8
chr13:49196877-49198574	3	5	0	0	3	3	2	5	0	5	0	2	2	2	0	3	3	0	5	2	4	0	4	0	0	2	4	3	0	4	0	2	0	2	0	6	3	0	2	2	3	3	3	2	0	0	2	2	3
chr8:123077111-123105464	0	5	4	0	4	7	3	3	7	3	2	4	6	4	0	5	6	6	3	0	2	2	4	0	7	2	5	0	7	5	3	5	2	3	3	3	3	4	3	0	6	3	0	9	5	3	3	0	5
chr1:51405905-51408332	3	0	3	0	0	0	5	0	0	4	2	3	4	3	0	2	2	0	2	2	2	2	7	0	2	6	0	0	2	3	0	2	0	0	2	5	0	2	2	2	5	2	3	7	0	0	0	0	4
chr14:54702062-54702580	0	0	0	0	2	0	2	2	2	3	2	0	0	0	8	3	5	2	5	0	0	0	3	0	2	3	3	0	3	5	0	2	0	0	0	2	2	4	3	2	2	2	0	5	0	2	0	0	0
chr1:117402186-117405645	0	0	3	0	4	6	2	0	2	0	3	2	5	0	0	4	0	0	0	0	3	2	4	5	2	2	0	0	3	3	2	0	0	0	2	3	3	0	3	0	0	3	2	3	0	2	0	0	0
chr11:62638983-62639731	2	2	2	0	4	4	3	3	5	0	5	3	6	3	0	6	6	3	6	3	6	2	11	3	5	2	3	0	3	0	4	3	4	3	0	0	4	3	3	0	2	2	3	7	3	0	0	0	9
chr5:94909251-94924021	10	0	2	4	7	4	5	0	10	4	3	5	8	3	5	5	3	6	3	4	3	2	2	4	0	5	0	2	2	9	6	4	2	3	3	5	4	0	2	0	3	3	3	12	3	0	0	2	3
chr10:32565558-32584304	6	5	2	3	3	4	6	0	9	5	0	4	7	7	0	2	2	6	4	2	0	2	4	5	3	2	0	3	5	7	4	3	0	3	2	2	8	2	12	3	6	3	2	9	6	0	3	4	4
chr18:9583117-9595102	6	6	5	10	14	9	20	3	5	9	10	14	9	5	6	7	7	5	5	10	3	8	4	4	16	12	11	10	9	13	6	9	10	3	10	23	14	9	5	13	14	13	14	9	11	7	5	4	6
chr5:57246300-57249576	5	4	0	5	4	9	11	4	2	4	2	6	5	4	2	7	8	2	0	2	2	0	3	5	4	8	6	4	0	5	0	7	2	3	0	6	6	5	6	10	6	8	7	10	2	6	4	3	4
chr10:5794885-5800705	19	12	7	6	9	26	21	12	15	9	17	15	12	18	7	18	16	7	22	11	15	18	15	17	16	32	12	17	17	17	9	13	8	12	5	17	23	16	12	24	19	12	13	22	7	8	6	12	12
chr7:17868407-17897446	2	4	0	0	2	3	4	3	0	3	7	2	3	4	2	0	3	0	0	3	2	0	2	2	0	4	2	0	0	0	0	0	4	0	0	0	0	0	3	0	5	2	3	3	0	0	4	0	2
chr14:102040236-102040673	20	14	14	9	13	9	11	17	13	12	9	17	10	12	11	12	13	13	11	10	3	12	17	5	10	15	10	12	11	28	9	4	11	5	9	18	24	11	4	16	19	14	7	15	14	11	0	10	9
chr2:241407537-241413421	9	4	0	5	5	6	7	4	3	5	6	7	5	5	2	4	4	3	7	3	3	0	0	4	2	5	3	4	2	5	7	3	2	4	0	10	8	6	5	2	7	9	4	11	4	2	0	2	4
chr4:22401431-22402799	4	4	3	2	4	0	3	0	2	4	9	7	5	2	2	9	2	3	16	5	0	2	4	2	9	4	5	2	6	2	5	2	0	0	2	2	10	7	6	8	11	9	4	5	3	0	2	0	7
chr3:132713126-132716909	3	3	0	0	3	3	0	0	7	2	0	2	4	0	2	2	2	0	0	2	3	0	2	2	2	0	0	0	4	4	0	0	0	2	2	4	3	3	0	3	0	0	2	2	0	2	2	0	0
chr5:56864734-56865977	10	6	8	3	12	21	16	6	8	4	10	9	7	13	4	17	8	11	8	21	12	9	20	16	3	17	10	8	14	21	6	11	10	12	16	23	13	15	13	13	20	10	16	25	6	9	11	13	6
chr22:38245935-38248019	4	2	2	0	0	3	3	5	0	2	0	4	0	2	0	2	2	2	2	0	0	0	4	0	2	2	3	0	0	2	0	5	0	0	4	5	0	0	2	0	3	0	3	4	0	0	2	3	4
chr1:29154696-29154910	3	4	0	0	3	2	5	0	2	2	9	11	2	2	0	5	7	10	2	2	4	2	5	2	3	3	0	6	0	2	0	0	0	0	0	0	7	0	3	2	9	2	0	5	0	4	0	0	0
chr10:35060874-35071339	2	0	0	0	0	3	4	0	5	2	3	2	0	3	0	7	2	0	0	3	0	5	2	0	0	2	2	0	3	2	5	2	0	0	4	0	2	0	3	0	0	5	2	4	0	0	0	0	3
chrX:17103718-17138961	3	2	0	0	2	4	6	0	2	0	4	4	0	3	0	3	2	3	2	3	2	2	4	7	3	2	4	4	2	10	3	0	2	2	2	0	8	0	2	2	3	6	0	2	3	4	3	0	2
chr7:8218305-8236005	6	3	0	0	5	0	3	0	5	4	0	4	2	3	0	5	0	4	2	0	0	0	4	4	0	6	0	2	0	5	2	0	0	2	3	5	3	6	3	6	3	2	3	3	4	2	0	0	2
chr20:41512846-41533570	0	0	0	0	2	3	0	0	3	3	2	2	4	0	4	0	0	0	2	2	0	0	2	4	0	2	2	2	2	0	0	4	0	0	0	3	2	2	0	3	4	0	0	3	0	5	0	0	2
chr11:129123446-129164427	0	2	6	0	4	3	2	3	5	2	0	0	3	3	0	3	3	0	0	0	0	0	0	0	3	4	4	0	0	3	0	0	2	0	2	0	2	4	0	4	4	0	4	6	4	0	3	0	3
chr1:54651949-54673186	3	6	2	2	2	3	4	0	0	3	5	3	7	4	0	7	3	0	3	2	0	2	0	3	4	2	2	3	4	4	2	0	0	4	3	4	3	0	3	0	6	0	7	4	3	2	0	0	0
chr1:230954333-230961303	13	14	10	3	10	8	16	13	17	10	17	16	9	17	6	8	9	11	17	14	5	8	21	9	7	21	12	10	11	16	18	8	4	10	11	17	17	10	12	14	13	15	12	24	13	13	7	10	23
chr14:32090502-32094386	15	11	13	12	12	13	25	4	20	13	15	10	6	14	17	14	17	14	20	15	13	14	8	19	9	30	10	14	13	22	6	7	16	14	9	12	13	8	12	20	29	9	14	22	10	2	20	6	8
chr2:214767482-214797117	3	3	3	4	5	9	5	0	6	3	4	0	4	8	5	5	3	0	5	10	4	0	11	0	9	7	11	5	4	7	5	0	4	0	0	7	4	5	5	6	8	5	3	9	3	4	0	5	4
chr2:61113770-61118116	2	5	0	0	5	0	2	0	4	3	3	2	5	7	0	4	3	0	4	11	2	0	6	3	4	4	4	0	0	3	2	3	0	0	2	6	4	2	0	2	3	5	3	5	3	0	2	2	0
chr8:141253989-141254629	26	31	22	16	23	42	41	21	41	14	16	29	32	24	20	29	40	12	28	37	37	17	46	30	16	29	22	32	32	46	21	17	20	28	28	37	34	32	41	21	26	34	29	52	29	12	29	15	28
chr5:123532569-123557564	3	4	3	3	0	9	6	2	3	4	6	8	4	4	3	3	4	5	0	2	2	3	0	3	3	3	0	5	4	4	0	2	11	4	3	5	7	5	3	2	10	7	3	7	2	0	5	0	2
chr11:85990250-86031611	0	5	2	0	5	5	2	4	3	0	0	0	0	0	2	0	2	2	3	2	0	0	0	0	2	0	3	0	2	3	0	3	2	0	2	2	0	0	4	5	4	0	3	4	0	3	4	0	0
chr2:199368605-199433514	41	30	28	19	34	27	49	44	47	23	53	38	29	39	11	48	39	25	49	32	21	22	36	46	27	35	42	40	37	45	54	26	21	15	27	34	27	40	32	28	61	25	29	26	31	22	36	22	59
chr3:9750945-9751949	7	2	3	2	4	5	11	7	2	2	4	4	6	4	5	2	0	5	0	0	5	3	9	4	4	7	4	3	6	4	2	5	0	3	0	4	6	4	5	4	6	10	4	2	3	2	0	3	5
chr10:12081472-12091684	0	4	0	4	2	3	2	0	0	0	2	4	0	0	0	2	2	0	0	4	0	2	3	2	4	3	7	2	2	3	0	4	0	4	2	2	0	6	3	4	2	0	3	3	2	2	2	6	4
chr8:69738040-69761875	0	6	3	0	2	2	0	0	0	3	0	0	5	0	0	2	3	3	4	0	2	0	0	0	4	2	0	2	2	2	0	0	0	0	3	2	3	0	5	0	3	3	4	0	0	2	0	0	0
chr17:48112031-48113401	4	2	0	3	3	6	11	5	4	2	10	7	4	3	3	6	6	2	8	3	4	3	8	3	4	6	2	6	3	9	3	2	4	4	4	3	3	0	3	3	9	5	3	10	2	7	2	2	7
chr22:33761371-33765953	2	0	0	0	3	3	0	0	0	0	3	3	3	3	0	0	2	2	2	4	0	0	2	2	0	0	4	2	4	2	0	0	0	0	0	2	0	4	4	2	2	0	0	6	0	0	0	0	0
chr6:7181124-7189322	6	5	0	5	7	7	9	5	5	3	8	8	6	3	3	8	2	3	7	5	5	0	10	6	6	7	5	8	3	7	0	6	4	8	4	9	8	8	10	7	9	3	4	6	2	5	2	5	4
chr17:56848696-56856665	0	0	0	3	0	2	0	2	2	0	0	0	0	5	0	2	0	0	2	0	2	2	4	2	3	3	2	3	0	2	2	0	4	0	0	2	2	2	3	0	4	6	0	0	3	0	4	2	2
chr19:9652953-9660874	7	2	3	0	8	0	0	0	6	2	2	0	2	3	0	2	2	0	0	0	0	0	0	0	4	4	2	2	2	7	7	0	3	3	2	3	4	4	2	6	3	2	4	5	3	3	0	0	4
chr3:170122591-170129552	5	2	6	8	8	13	16	7	6	7	5	11	8	3	4	11	4	15	12	14	6	5	12	7	7	13	4	13	14	14	5	3	4	4	9	15	7	5	10	5	10	8	7	18	5	8	8	4	10
chr1:171523221-171527844	2	7	2	4	3	5	8	0	3	0	3	4	4	3	0	3	6	2	2	0	2	0	4	3	3	7	4	4	0	5	3	4	2	3	0	7	3	0	3	0	6	2	6	10	0	0	2	3	2
chr3:56566594-56567053	4	0	2	0	0	5	0	0	5	0	0	3	0	0	0	2	2	3	2	0	0	4	2	0	3	0	5	3	3	5	7	0	0	0	2	0	3	4	2	3	2	4	0	3	2	0	2	2	2
chr15:64974602-64983593	6	9	7	3	5	10	10	2	2	7	7	6	9	5	6	3	8	6	7	4	0	6	9	5	3	7	6	3	8	4	7	7	3	5	6	8	12	4	4	8	9	4	6	14	8	7	5	7	4
chr2:202555252-202556531	3	5	3	0	6	8	5	0	0	2	4	3	2	0	0	5	2	2	0	3	2	2	0	4	0	0	3	3	2	2	2	0	2	0	3	4	3	3	2	3	6	5	4	0	0	2	0	3	3
chr3:149895473-149921227	0	0	3	4	5	2	4	0	0	5	2	0	3	5	0	3	0	3	0	3	2	4	3	0	4	3	2	0	0	4	0	0	0	5	4	3	6	0	0	4	4	5	6	5	3	3	0	3	4
chr17:51263274-51268904	7	9	3	6	10	6	16	4	4	4	5	6	7	6	2	5	6	4	5	4	4	7	9	6	5	8	6	6	11	9	5	7	5	2	4	9	9	5	7	8	15	12	9	11	8	5	5	6	6
chr20:41092472-41101353	7	13	14	8	10	10	15	7	6	10	15	14	10	9	6	9	18	5	18	7	10	8	13	6	5	11	13	4	12	19	6	10	3	10	6	15	18	17	12	6	12	9	9	17	3	2	7	6	12
chr13:60439688-60467379	15	23	11	11	26	22	25	19	13	26	16	11	14	21	12	24	16	5	16	13	11	10	19	20	16	23	24	10	21	34	17	16	16	18	26	17	19	19	20	24	21	12	28	22	11	18	11	10	9
chr13:95757644-95763953	12	9	8	8	14	20	13	4	10	5	14	9	8	6	3	10	4	5	14	14	15	6	14	8	5	0	11	8	17	13	7	11	5	14	5	24	17	11	7	14	17	11	12	16	11	7	6	5	6
chr1:66946150-66959743	0	0	3	0	4	2	4	0	0	0	2	2	4	0	0	4	0	2	6	4	2	0	4	3	0	0	2	6	0	3	2	0	0	0	0	0	3	0	0	3	3	2	3	2	0	2	0	0	0
chr3:197866112-197871462	4	5	0	0	2	6	3	2	2	2	7	2	3	0	5	0	0	0	3	7	0	2	3	2	2	0	3	3	7	5	3	0	0	0	2	7	6	0	3	3	3	4	5	0	2	0	3	3	7
chr3:179413412-179419505	2	3	0	0	3	2	4	2	2	0	0	4	0	0	5	2	2	0	0	3	3	2	0	0	0	3	0	4	2	2	0	4	0	0	3	0	2	0	4	3	5	0	3	3	0	2	0	0	2
chr9:109050283-109050692	0	2	4	0	0	3	6	2	4	0	2	3	3	2	2	0	4	0	4	3	3	5	4	7	0	0	3	3	4	2	2	0	0	0	3	4	0	3	3	3	6	6	4	4	2	0	2	4	3
chr15:90486954-90492711	3	2	0	0	5	2	6	3	5	0	3	10	0	6	0	3	0	5	2	3	0	2	4	0	3	5	15	2	2	0	4	0	0	0	0	3	4	2	2	2	5	7	0	3	0	0	0	5	0
chr6:144487548-144493456	0	3	5	3	2	2	10	4	2	2	3	3	5	4	2	3	4	3	2	3	2	0	2	6	4	4	3	4	7	6	0	3	2	0	0	7	4	5	4	2	11	2	3	7	3	5	0	2	2
chr1:59900965-59916100	7	2	0	2	6	6	2	0	7	9	5	0	0	2	0	2	6	5	0	4	0	5	6	0	6	3	4	3	7	6	4	5	5	4	0	7	0	7	4	4	2	0	5	5	3	0	3	2	4
chr20:3218517-3218994	0	3	2	2	4	0	2	0	0	4	2	3	2	6	0	4	3	0	0	2	0	0	3	3	3	0	0	0	2	0	3	0	0	2	3	2	0	2	0	3	5	4	2	0	4	2	2	0	5
chr7:92517276-92518255	2	0	2	2	4	0	3	0	2	2	2	2	0	0	0	0	3	0	2	4	4	4	0	2	0	2	0	0	3	3	0	3	3	0	3	3	0	0	2	5	3	0	0	2	0	3	0	0	0
chr11:111754499-111755450	2	2	2	2	4	0	2	0	2	2	4	4	0	0	0	0	0	0	3	0	0	0	0	0	0	2	2	3	2	2	0	3	0	0	0	0	3	2	0	0	3	2	0	4	0	3	0	0	2
chrX:150592605-150619139	8	11	2	5	10	8	5	5	4	13	3	5	3	10	3	2	3	6	8	5	2	0	6	9	4	11	3	5	11	4	4	11	3	3	8	8	3	6	0	7	13	6	3	9	7	0	4	2	8
chr12:104927973-104928694	9	16	10	11	8	13	18	6	6	9	8	6	9	5	2	15	8	5	11	8	13	4	15	6	4	14	13	5	9	20	3	8	4	12	13	15	21	6	4	11	14	11	9	14	3	5	4	4	11
chr1:25340474-25351693	5	0	2	0	6	0	3	3	0	0	4	3	2	2	2	3	2	3	3	0	7	0	0	3	2	2	2	2	3	0	2	0	2	0	0	0	0	0	3	2	2	3	6	3	5	4	0	4	0
chr4:139116649-139139497	5	5	4	0	5	11	4	2	3	6	2	4	2	5	10	7	2	0	4	8	5	3	9	7	0	5	0	4	4	12	7	4	6	2	5	8	7	2	8	5	9	9	4	12	3	2	6	7	3
chr2:61278165-61281242	0	4	4	2	2	5	8	3	0	3	4	0	3	3	0	3	3	4	3	0	2	0	2	3	0	0	2	2	2	4	0	2	3	6	4	7	4	0	3	0	3	2	3	6	0	4	3	0	4
chr2:230357805-230361697	4	0	0	2	2	9	6	0	2	0	4	4	5	6	0	5	4	2	0	3	8	3	0	3	0	4	0	5	6	0	0	2	3	0	2	0	2	0	0	2	6	3	2	8	3	3	4	0	5
chr11:6941571-6955782	0	4	3	0	7	2	12	0	0	0	3	4	3	6	0	6	6	6	4	4	11	3	0	5	2	3	0	3	0	0	0	5	2	0	3	0	11	3	0	2	7	6	6	5	0	0	2	8	2
chr15:63553715-63563008	7	5	4	3	6	3	7	0	8	7	4	7	7	4	2	2	3	2	2	4	3	3	9	0	2	9	5	10	5	7	0	4	6	3	4	5	3	4	5	18	8	4	8	4	3	3	3	2	7
chr2:37101923-37104132	2	0	2	3	0	2	0	2	4	0	2	0	2	0	0	2	3	3	2	0	0	3	3	0	0	6	3	0	2	0	0	0	3	0	0	4	6	2	0	2	6	4	2	3	0	2	0	0	0
chr16:66608309-66610003	0	3	0	0	3	3	3	0	3	0	3	2	0	0	0	0	3	0	3	0	0	2	5	0	3	0	2	2	4	0	0	0	2	2	0	0	0	4	2	0	4	2	4	5	0	0	0	0	2
chr5:65988635-66014725	3	4	3	0	4	11	7	0	5	6	6	5	5	4	4	6	4	3	4	4	3	5	3	0	5	4	6	0	2	4	0	3	3	3	3	6	8	3	5	9	9	6	7	11	4	3	4	0	2
chr1:156333547-156334918	2	2	2	2	0	4	2	2	0	2	3	3	0	7	0	0	0	4	0	0	3	3	4	0	2	0	0	2	2	3	0	3	4	0	0	2	3	2	0	2	0	0	2	0	2	2	0	0	0
chrX:78014662-78020398	0	0	3	0	0	4	10	6	0	3	3	4	4	3	0	5	3	0	0	0	0	3	3	2	0	2	2	5	2	6	0	0	0	0	0	0	5	4	6	4	4	2	3	3	2	3	3	2	3
chr14:22906195-22911403	7	21	5	2	7	16	18	7	8	4	16	8	6	9	9	6	10	2	8	7	3	8	15	10	2	16	16	17	8	10	10	2	3	8	4	5	0	6	7	7	20	8	7	22	7	9	8	7	8
chr5:124701014-124701269	10	4	4	6	4	5	10	5	6	4	9	8	4	14	5	6	4	3	2	5	4	7	10	4	5	6	4	3	0	7	6	4	4	5	4	11	7	5	4	10	13	4	8	14	11	7	0	3	8
chr21:39206108-39229436	0	5	0	3	3	4	2	2	6	2	0	0	3	2	0	6	3	0	3	3	3	2	4	0	0	3	3	3	0	3	2	0	0	0	2	3	2	5	0	5	6	3	5	4	3	5	0	2	2
chr9:99959917-99960155	4	0	0	2	0	2	5	2	0	0	3	3	2	5	0	2	2	2	2	0	0	2	3	0	0	0	2	0	2	2	2	2	3	2	0	3	0	0	3	2	5	0	0	2	0	2	4	0	0
chr17:42500707-42501304	10	6	8	7	6	8	8	10	3	2	14	9	4	9	3	13	7	5	5	5	5	2	18	6	9	16	7	6	6	21	8	5	6	4	8	7	9	9	9	8	11	14	10	11	6	7	6	6	5
chr17:56848696-56856625	4	4	3	2	3	3	7	5	6	4	4	7	2	4	0	5	4	3	4	5	2	3	6	7	2	8	5	5	0	8	0	5	7	2	4	6	6	4	4	6	6	7	6	3	2	2	5	5	4
chr10:124942457-124943307	4	7	2	7	5	11	10	3	2	2	5	6	3	5	0	0	6	2	3	9	5	0	6	2	5	7	2	3	3	10	2	3	2	9	6	4	10	4	0	0	5	4	4	17	7	4	7	2	4
chr21:39206108-39212707	13	12	10	7	17	24	10	9	17	12	6	16	12	14	10	16	8	7	12	11	8	8	12	4	10	18	5	11	11	16	10	25	8	9	14	23	12	10	16	10	15	11	15	31	5	9	11	3	9
chr11:120475340-120477526	0	2	2	2	5	5	3	2	0	3	3	2	0	4	4	5	2	4	3	0	0	4	2	2	3	4	3	0	2	0	0	2	4	0	4	5	3	3	4	5	5	0	5	5	3	3	2	2	2
chr4:51863437-51886638	0	0	0	0	2	2	2	0	2	3	6	5	3	2	0	6	2	2	0	0	2	5	3	2	2	0	2	2	2	7	4	0	2	0	2	2	6	2	2	2	6	3	10	0	0	0	2	0	4
chr4:73085249-73092300	43	35	22	17	31	28	28	20	32	20	23	30	20	24	20	21	18	22	25	27	13	22	31	17	18	31	28	24	25	57	37	29	17	25	25	36	38	30	31	22	50	39	37	50	18	18	20	19	27
chr2:58084089-58089723	5	4	3	6	6	8	3	3	4	0	5	5	5	3	0	4	4	0	2	4	3	4	7	4	7	4	0	6	3	6	6	9	0	4	2	5	8	2	4	0	4	6	5	9	0	7	3	4	0
chr8:47396376-47407961	23	13	20	8	20	30	20	12	20	16	26	32	21	13	13	26	12	16	21	17	9	13	22	18	14	26	16	13	23	35	13	18	15	16	19	39	25	16	26	23	25	24	23	34	11	16	8	7	16
chr7:100812747-100813208	10	6	12	2	15	9	18	5	7	9	17	5	5	4	2	12	10	5	14	11	5	5	10	11	7	6	9	11	7	9	9	8	10	4	4	13	9	10	10	11	14	7	9	12	7	7	8	9	15
chr15:76292431-76295737	7	7	6	0	3	4	3	5	0	0	4	4	3	6	0	0	3	0	2	3	2	5	3	0	3	2	3	2	2	14	5	2	0	2	3	6	10	6	4	0	3	8	3	10	4	3	5	2	2
chr5:148548668-148550262	6	11	8	6	10	5	24	17	9	6	11	9	18	18	4	16	2	4	15	9	7	8	12	16	10	16	9	14	3	19	8	10	10	11	8	7	18	20	3	12	16	4	16	13	17	8	5	6	5
chr9:109106508-109108570	0	0	4	0	3	2	3	0	3	0	3	3	0	5	2	0	3	0	2	0	0	0	6	0	3	4	0	0	0	5	0	2	3	0	3	2	6	2	0	0	6	0	0	3	0	3	0	0	0
chr6:13639563-13644729	3	2	0	0	4	5	0	3	2	2	3	3	2	4	0	8	2	0	3	3	2	0	2	3	4	3	0	2	0	6	3	3	0	2	2	2	0	4	8	0	7	4	5	4	2	0	0	2	0
chr11:108227595-108229323	3	4	3	0	3	4	5	2	5	2	4	4	4	8	0	5	0	0	3	5	4	0	4	2	0	8	0	2	8	7	2	0	0	3	3	10	8	3	0	7	6	8	2	9	4	6	0	3	2
chr3:123223559-123259589	2	8	0	3	3	2	3	0	2	3	2	2	3	0	2	4	0	2	4	0	0	0	0	2	5	4	2	0	0	8	3	3	0	0	3	7	0	2	0	5	2	0	2	2	0	4	0	0	3
chr15:85113873-85117839	2	0	0	2	0	5	2	3	0	0	2	2	2	0	0	3	0	0	0	0	5	3	2	0	2	3	2	3	0	6	3	2	5	0	0	5	5	0	2	5	6	6	3	2	2	3	0	4	0
chr1:52515891-52526373	3	5	0	2	4	4	9	0	2	0	4	7	7	0	0	4	0	5	4	4	3	2	5	2	5	3	0	2	5	4	4	4	4	0	0	4	8	0	0	7	7	6	2	7	0	7	5	0	5
chr11:33286413-33287511	109	102	66	61	137	170	104	71	107	102	92	111	121	99	73	119	93	54	107	103	81	53	127	64	80	116	97	87	93	150	109	90	85	67	115	194	124	102	119	132	163	122	124	173	70	77	85	57	89
chr5:133091193-133092789	3	3	0	0	3	2	6	4	0	2	3	0	2	0	0	2	3	3	3	3	0	2	4	0	2	5	5	2	0	3	0	2	0	0	3	2	0	0	2	4	4	2	0	3	0	0	0	0	4
chr15:55223889-55234956	2	0	3	0	3	4	2	4	0	2	0	5	0	2	3	6	2	2	2	0	0	2	3	0	0	0	3	0	0	2	2	0	2	3	0	0	2	2	0	2	4	3	4	3	0	0	0	0	0
chr14:31127785-31133675	3	4	0	4	7	6	9	7	4	3	6	10	8	2	3	4	4	2	4	5	6	3	8	3	3	4	11	5	4	13	3	3	6	8	5	8	16	5	8	5	8	3	8	5	0	0	3	8	5
chr8:30101898-30104486	2	6	6	6	0	5	7	2	3	0	4	12	4	7	4	3	0	0	2	5	4	5	12	4	4	4	7	0	3	4	4	3	3	5	4	7	4	4	3	6	5	7	4	7	3	2	3	3	2
chr3:57890041-57896932	2	0	5	2	0	3	5	0	3	4	0	4	0	4	0	4	0	2	6	3	3	6	0	0	0	5	2	0	0	5	2	0	0	0	0	0	0	3	2	5	4	2	0	4	2	0	6	6	6
chr7:74356410-74357477	5	8	9	7	6	4	11	9	5	3	5	5	9	5	2	9	3	0	5	5	2	5	12	4	2	4	5	7	5	10	5	5	9	9	3	5	10	5	5	6	4	6	9	7	3	0	2	3	5
chr6:85557976-85574378	2	0	2	2	2	4	4	2	3	0	0	3	0	6	3	4	3	0	0	0	3	0	0	3	6	5	3	0	2	5	2	0	0	0	2	0	2	0	0	6	4	0	0	3	0	0	2	0	0
chr6:3410188-3415855	7	8	3	5	7	3	7	3	2	0	3	6	3	5	3	6	4	2	3	0	2	3	4	3	3	4	5	0	4	3	5	3	3	3	3	4	4	6	2	3	7	3	0	6	2	0	0	5	3
chr6:163455279-163478896	0	0	0	0	4	3	0	3	3	0	0	2	2	2	2	0	0	0	2	0	0	5	2	2	2	2	2	2	0	0	0	2	0	0	0	0	4	3	4	0	0	0	2	6	0	3	3	2	3
chr7:33146242-33177591	4	2	0	0	0	3	3	0	0	0	3	3	3	3	4	3	2	4	3	0	3	2	4	6	4	4	0	0	0	3	0	4	0	2	0	5	2	3	0	3	0	2	2	7	0	2	2	0	0
chr4:41013583-41014398	2	0	3	0	4	0	8	2	3	0	2	0	0	0	2	2	5	0	3	3	3	4	0	0	0	2	2	0	2	0	0	0	0	0	0	0	0	3	3	0	2	0	4	0	2	0	4	2	4
chr19:17101660-17102557	9	10	10	12	13	0	16	2	7	6	5	6	8	3	10	13	0	5	9	4	6	4	17	3	0	7	4	6	7	17	5	7	4	10	10	7	14	5	8	11	8	6	10	9	6	7	7	2	6
chr2:171028339-171046362	4	0	2	0	0	0	0	4	2	0	5	8	0	2	2	0	0	5	2	2	0	0	2	0	3	7	4	2	2	4	2	0	5	3	2	7	0	3	0	3	6	4	4	3	0	2	0	2	0
chr2:85368686-85371562	5	6	2	2	9	4	2	5	2	4	5	4	3	2	2	8	0	0	6	3	0	5	5	2	3	6	2	6	5	5	4	12	5	3	3	7	8	4	3	2	4	6	4	3	3	9	4	2	7
chr3:93995874-94003908	0	2	3	2	0	0	7	2	2	3	5	2	0	0	0	3	3	3	0	3	0	0	4	0	0	3	0	3	2	0	0	2	0	2	4	4	6	0	3	4	4	3	2	0	0	0	3	3	2
chr4:127669036-127687867	4	0	3	0	2	9	6	0	4	5	3	5	2	6	8	5	0	0	3	5	0	3	3	2	6	7	3	2	3	6	2	2	0	0	3	9	0	4	5	4	4	4	3	5	5	0	2	4	3
chr4:147939825-147955374	6	2	0	0	2	3	3	7	2	3	6	5	6	5	3	4	0	0	2	3	3	2	3	0	4	3	0	0	4	0	0	0	0	0	0	4	5	2	4	0	8	4	3	3	2	2	2	2	2
chr16:18841565-18845651	5	6	0	6	3	7	5	6	4	3	4	2	2	7	4	7	4	4	0	3	6	3	3	8	3	6	4	7	2	7	0	0	6	0	2	7	11	5	2	2	5	0	0	8	3	5	3	2	0
chr22:41125864-41140257	2	3	5	3	5	7	2	0	5	2	5	5	0	8	0	3	7	3	5	0	0	0	3	2	0	4	5	0	6	0	4	3	0	0	4	6	2	3	2	3	11	5	3	7	5	3	0	2	4
chr10:7243558-7285954	3	7	6	5	10	5	11	5	9	0	4	3	7	9	7	5	5	4	2	6	5	7	13	2	3	8	6	6	7	16	4	5	5	0	11	16	7	10	5	7	9	6	5	7	5	3	3	4	5
chr9:19288596-19300331	5	5	0	4	6	6	6	4	4	0	3	6	6	4	0	6	3	0	4	4	3	5	2	2	0	2	4	2	5	5	0	6	4	2	5	5	2	3	4	3	2	4	4	6	4	0	2	0	2
chr1:197583152-197611976	0	6	5	0	2	2	0	2	2	2	2	3	3	0	0	0	0	3	4	3	4	2	7	2	3	6	0	0	5	3	0	0	0	0	3	3	4	2	3	2	5	0	6	2	0	4	3	0	0
chr19:23358430-23362725	48	42	23	21	42	47	20	33	43	48	44	43	24	32	16	36	37	17	48	45	23	25	34	40	33	46	41	21	34	42	48	31	25	18	21	42	36	25	45	46	61	45	29	45	32	22	23	11	44
chr12:29293300-29297200	2	4	3	4	0	3	6	3	0	0	2	3	3	0	0	2	0	0	7	3	0	2	2	5	0	6	3	2	4	3	4	2	7	3	0	0	4	2	4	4	3	0	2	2	0	0	2	4	3
chr3:71015549-71053773	22	13	7	4	10	11	9	12	11	10	15	15	5	5	9	7	7	12	13	16	6	4	8	4	11	15	16	8	7	16	16	10	0	7	13	12	9	5	8	15	24	9	8	10	12	5	7	10	20
chr11:77683710-77693611	17	19	10	14	11	25	18	7	21	12	12	18	15	23	6	16	12	14	15	26	10	4	13	15	17	17	18	13	16	17	15	19	18	18	17	23	20	22	20	24	30	15	11	48	17	12	9	5	8
chr2:109585126-109593119	6	3	2	2	2	10	3	3	0	4	8	3	2	3	2	2	8	0	4	4	2	2	2	5	4	6	4	4	3	5	2	6	3	0	0	7	2	3	4	9	10	4	4	4	3	0	0	0	2
chr15:56388472-56394834	2	5	0	0	4	6	5	0	4	0	3	4	2	5	0	4	9	3	4	6	0	3	7	0	6	5	4	0	0	6	2	0	3	0	4	3	4	0	0	2	6	2	2	6	0	0	0	0	2
chr1:92563642-92636336	0	0	0	0	4	0	2	0	0	6	3	0	3	2	3	0	6	4	3	2	2	4	3	0	0	3	0	0	3	7	0	3	2	3	4	5	0	0	0	0	6	4	0	2	0	0	7	0	0
chr15:41696075-41699159	4	6	2	2	4	14	7	3	9	6	5	7	10	0	4	7	3	4	0	6	2	0	11	0	3	9	8	3	6	3	5	3	4	3	2	7	5	0	7	7	10	8	8	11	2	7	3	3	6
chr18:54271360-54274090	0	2	2	2	2	0	5	3	4	0	4	0	2	2	2	0	7	0	4	5	0	4	3	4	0	3	0	5	2	6	4	3	4	3	0	0	3	5	3	4	3	12	3	2	0	2	4	0	3
chr5:149977628-149982297	2	0	2	2	2	2	2	2	3	0	2	0	0	2	4	0	0	0	2	2	3	0	0	0	2	0	0	2	3	2	0	0	2	0	0	0	2	0	0	6	2	0	3	2	2	0	0	0	0
chr4:107944970-107947537	0	0	3	2	3	2	0	0	4	0	0	0	3	0	2	4	0	0	0	4	3	0	2	3	5	3	0	2	0	3	0	0	3	0	0	4	0	0	0	0	2	3	4	3	0	0	3	0	0
chr8:73673107-73739868	0	4	0	0	0	0	2	0	3	0	4	2	0	2	0	2	4	0	0	2	2	2	2	0	0	2	2	3	2	5	0	0	0	0	0	3	0	0	0	0	2	0	2	3	0	2	0	0	0
chr6:149378018-149379518	3	0	0	0	0	4	4	0	3	3	2	3	2	3	0	2	3	0	0	3	2	3	4	0	0	0	2	0	2	5	2	5	4	0	3	5	0	2	3	2	5	0	0	4	0	3	0	0	4
chr10:15816835-15847943	9	17	11	9	11	23	21	10	10	7	8	13	15	16	7	18	12	9	11	13	7	12	22	9	6	9	8	7	9	20	6	8	9	6	8	22	26	6	8	12	25	12	13	22	6	14	5	9	13
chr18:54159765-54205157	3	3	2	0	3	3	5	0	0	4	5	0	0	3	0	2	3	0	2	4	0	2	5	2	3	6	2	0	2	2	0	2	0	2	2	3	4	2	5	2	2	2	0	0	0	3	3	0	2
chr3:67495798-67508903	19	9	12	10	16	27	19	11	0	11	12	14	13	15	8	19	14	10	17	13	16	12	19	4	10	20	13	16	8	26	6	12	14	13	14	25	17	13	9	0	32	9	17	30	10	13	11	3	18
chr1:9931891-9934860	32	17	23	9	23	23	41	21	11	12	18	28	18	15	14	20	14	19	18	16	15	12	26	17	19	33	22	18	13	32	18	14	11	24	15	30	33	19	24	26	36	24	23	34	19	18	15	18	19
chr17:59731421-59738947	5	12	9	17	19	12	12	10	10	9	12	17	9	9	7	22	15	10	9	10	10	4	15	9	13	24	8	7	12	19	16	13	18	6	10	24	19	4	11	12	22	20	11	22	8	15	5	6	7
chr6:131145285-131169273	0	4	3	2	3	3	6	0	4	0	0	2	2	0	2	0	3	0	2	2	0	3	0	0	2	3	6	0	0	2	2	3	0	3	0	5	2	2	3	3	0	7	3	2	0	2	2	4	0
chr3:184886110-184900972	2	0	2	0	2	2	2	4	0	4	2	0	5	0	0	0	2	0	0	3	0	5	0	2	2	4	0	3	0	3	0	3	0	3	0	3	2	4	0	7	5	0	0	5	0	2	4	0	2
chr11:34090179-34092056	3	2	0	4	0	2	7	4	5	5	3	4	5	0	4	7	5	2	4	7	2	4	4	5	6	7	11	8	3	6	4	0	2	4	6	2	5	5	5	7	8	11	3	5	0	0	6	6	6
chr4:105446383-105456745	5	7	0	2	4	7	11	5	3	5	7	10	3	0	3	4	5	0	6	3	5	5	0	4	2	0	3	2	10	5	2	5	2	5	5	12	5	6	6	11	5	4	2	11	3	3	7	5	6
chr19:11722954-11725327	0	2	0	0	4	3	5	3	0	2	0	5	3	3	4	2	3	0	5	5	4	8	2	3	2	6	3	0	3	5	2	4	4	0	3	2	0	3	0	3	4	3	2	0	5	3	0	0	2
chr3:51541498-51552063	5	14	19	18	18	17	41	15	7	6	14	28	18	8	15	15	18	20	17	20	12	10	23	12	17	15	8	20	20	16	11	18	25	15	27	19	19	20	12	4	33	32	27	19	13	13	19	13	10
chr9:137811461-137818138	0	4	3	5	2	2	4	7	6	5	4	10	6	2	0	5	0	4	3	0	0	0	9	5	6	3	4	0	0	3	0	0	3	0	3	0	0	4	7	3	7	5	3	4	5	0	6	2	5
chr3:33068230-33068970	3	0	2	0	2	3	4	0	0	4	2	2	0	4	0	0	0	0	2	2	0	0	0	0	4	2	2	0	2	4	0	0	3	0	0	3	3	3	3	0	0	2	0	2	0	0	0	0	2
chr20:36607715-36609730	0	0	2	2	0	0	5	2	4	3	2	4	0	2	0	0	2	2	0	0	0	0	0	2	0	2	2	3	0	0	0	0	2	0	0	3	0	0	0	2	7	0	3	0	0	4	0	4	4
chr1:27789562-27793632	0	3	0	0	3	0	8	0	4	0	2	3	2	3	2	2	0	2	0	5	3	0	0	0	2	0	5	3	0	3	2	0	0	0	2	2	3	0	3	3	2	7	5	0	2	0	3	0	2
chr12:50427762-50429090	5	5	2	0	2	3	4	2	3	0	2	6	3	0	0	2	2	4	7	5	0	6	2	2	2	6	5	2	0	6	0	2	0	3	0	0	2	4	0	4	0	4	0	0	3	2	0	0	7
chr12:82857010-82857580	5	4	3	5	6	19	7	9	10	8	10	9	9	11	16	10	11	5	7	15	2	10	3	3	4	7	7	2	7	14	4	4	3	0	6	15	6	4	8	11	13	13	6	20	8	0	8	4	11
chr18:79096476-79126375	0	7	0	0	3	0	2	3	3	0	2	0	3	2	0	0	0	0	2	3	0	3	3	3	0	2	4	0	2	0	2	0	2	0	0	0	0	0	0	0	0	3	0	5	3	0	2	0	2
chr1:26942660-26943065	0	5	3	3	3	7	17	5	0	4	8	0	0	6	2	5	9	3	8	9	4	6	5	3	5	2	4	6	3	6	8	7	3	6	5	4	6	3	5	7	7	6	5	7	4	6	4	4	0
chr15:80120328-80122800	26	22	13	14	22	27	39	27	30	11	26	23	18	20	12	21	28	22	24	20	17	18	22	25	25	22	26	16	19	33	25	19	21	26	13	34	19	34	23	15	37	23	22	37	12	19	26	31	28
chr22:50372020-50394135	8	11	9	3	13	19	15	5	11	11	9	12	8	7	12	15	4	5	12	12	6	5	3	7	5	10	12	6	7	15	6	16	10	5	8	18	11	10	10	13	12	16	10	11	8	5	3	7	5
chr4:37631385-37638504	8	14	11	5	16	16	59	23	12	11	22	18	12	6	17	15	14	13	23	19	15	29	19	24	10	18	27	36	11	22	11	9	9	8	8	16	32	14	17	14	24	18	19	10	16	12	18	16	15
chr6:99412551-99416428	2	2	2	2	3	3	3	4	9	2	0	4	3	3	2	6	3	2	3	3	2	0	5	0	3	0	3	2	4	2	4	6	0	4	5	2	6	5	5	4	6	5	5	6	0	3	0	0	2
chr12:123586747-123590449	0	2	0	0	0	0	0	2	3	2	3	0	0	3	0	2	3	4	4	4	3	4	3	3	0	0	3	3	2	0	5	0	2	0	4	0	2	0	0	5	4	4	2	0	3	0	0	0	2
chr7:42023468-42048696	0	0	0	0	0	5	4	0	7	0	2	6	0	0	3	2	4	3	0	2	3	3	0	3	0	2	4	2	0	0	0	0	0	0	0	6	3	0	3	0	0	0	2	3	2	0	3	0	0
chr3:141553857-141559995	0	0	2	0	2	3	0	3	0	0	2	4	0	2	0	2	4	0	6	0	2	0	4	2	0	0	3	4	0	0	2	3	0	0	4	4	2	4	3	4	3	3	2	3	2	2	5	3	7
chr12:51008476-51010766	0	2	2	0	3	2	5	0	3	3	0	2	5	3	0	2	3	0	2	0	2	2	4	0	0	0	0	0	0	4	2	2	0	3	0	2	4	4	2	4	5	2	4	3	3	0	0	0	3
chr5:61472681-61473037	2	5	7	3	7	4	13	6	0	11	6	6	4	9	0	9	12	2	13	10	5	9	14	8	6	5	5	7	9	7	4	4	4	4	3	16	10	9	3	5	18	3	15	10	5	8	4	2	6
chr11:59658866-59659469	2	4	0	0	6	0	2	5	2	0	6	4	5	3	3	3	5	0	6	4	0	2	4	2	3	3	2	3	3	3	6	0	2	2	3	2	2	2	2	6	3	5	0	0	0	0	3	3	5
chr20:35721740-35725155	7	4	3	6	10	10	9	6	5	2	8	9	6	6	5	9	7	5	9	9	5	2	11	4	0	6	4	7	10	7	0	3	4	9	5	7	3	6	11	8	6	9	10	4	3	5	5	2	5
chr2:199308760-199328910	14	14	13	7	13	10	11	21	15	7	11	15	14	8	5	17	6	6	15	16	6	11	21	7	8	13	17	14	9	14	12	10	11	6	11	22	18	26	12	6	21	14	10	9	24	8	4	3	17
chr12:29339851-29341816	0	3	3	3	5	5	0	2	0	0	5	2	0	3	0	2	2	2	2	3	0	2	4	0	2	4	0	0	3	0	3	2	3	0	0	4	4	2	4	4	0	3	3	0	2	0	0	0	6
chr6:89083753-89084643	0	5	5	4	2	8	0	0	3	0	2	2	5	2	4	5	0	0	3	4	3	0	3	2	3	3	0	0	4	2	4	0	2	2	2	6	4	2	3	5	4	5	2	11	0	3	3	3	3
chr7:152220523-152238826	2	2	2	3	4	6	5	3	0	3	0	2	0	2	3	4	2	0	2	6	4	4	2	4	0	6	2	0	2	7	0	4	2	3	3	2	0	0	2	4	4	4	3	3	4	5	2	0	6
chr5:74634684-74636498	7	2	0	3	0	7	0	3	5	0	0	2	3	0	0	7	5	3	2	0	0	0	6	2	0	4	0	6	0	2	0	2	3	2	3	0	5	3	3	5	5	4	3	2	0	3	3	0	4
chr9:83678441-83686155	13	19	10	12	14	14	20	10	17	11	2	12	16	13	7	10	11	12	5	15	12	10	17	13	5	21	15	10	6	14	7	5	11	11	12	22	13	10	16	13	0	22	14	26	9	15	11	7	7
chr1:117402186-117442325	8	17	18	13	16	15	29	14	18	16	13	11	16	21	12	20	18	15	12	8	19	11	26	10	11	13	9	13	16	32	4	15	10	17	14	15	25	12	25	19	28	28	14	28	11	20	24	8	22
chr10:7367649-7381949	4	6	7	0	6	7	6	4	0	0	2	4	5	6	0	0	2	2	5	2	6	5	3	3	0	9	4	2	3	12	2	0	4	0	5	4	7	4	7	0	3	4	4	9	4	0	4	4	7
chr6:25515675-25520337	3	2	0	0	0	0	2	0	3	0	4	3	3	3	0	5	2	0	0	4	0	0	2	3	0	0	2	2	2	0	0	0	0	0	3	0	0	0	2	2	4	3	2	0	0	0	0	0	3
chr2:8908621-8958642	28	27	14	9	17	25	24	21	14	23	29	16	12	12	15	19	8	11	29	9	12	14	12	19	16	24	27	17	21	34	35	12	10	22	5	30	32	22	16	22	32	25	19	26	13	7	12	7	21
chr2:230442937-230450255	10	5	2	3	11	13	15	6	11	0	6	4	10	4	3	9	5	5	10	8	3	0	6	2	5	9	2	3	8	7	8	4	5	9	3	13	4	11	7	8	12	9	7	7	3	0	3	4	3
chr20:35858302-35871829	5	2	2	3	6	6	0	2	2	2	0	3	6	2	3	7	6	0	3	4	3	0	3	2	5	6	5	2	0	12	0	3	2	3	7	10	5	2	4	8	4	3	4	6	3	2	4	3	2
chr22:44802077-44825593	2	2	0	0	2	3	0	2	3	0	0	2	2	0	0	0	0	0	6	5	0	4	0	0	3	4	2	2	0	3	4	2	0	2	2	5	0	5	0	0	3	2	3	2	0	0	2	3	4
chr10:15821656-15843272	0	5	0	2	2	3	2	0	2	0	2	0	0	2	4	0	0	2	0	2	0	2	3	0	0	3	0	0	0	3	0	3	0	2	2	3	0	0	0	4	3	4	3	5	3	0	0	0	0
chr12:120782655-120784593	25	23	16	20	24	35	40	24	10	15	36	41	22	24	16	34	27	30	27	21	13	21	24	20	20	45	15	21	17	43	25	23	19	21	18	34	38	33	32	30	58	41	32	51	14	28	18	11	30
chr2:15551493-15558634	3	0	0	3	4	5	2	2	8	0	8	2	2	4	0	3	3	2	3	0	0	3	4	3	0	6	2	0	4	3	3	4	2	0	5	3	2	3	6	4	3	5	2	7	3	0	4	2	2
chr10:68487144-68493570	2	3	3	4	5	5	9	5	2	2	8	3	2	7	0	9	5	0	7	3	0	0	5	5	6	3	3	0	4	12	7	3	0	0	4	8	8	4	4	8	6	8	7	8	0	4	3	3	4
chr12:109139397-109140058	4	4	2	0	2	4	4	5	6	5	7	2	2	6	2	5	4	0	5	9	3	3	8	5	3	7	5	8	6	8	4	4	0	3	5	6	10	7	6	3	9	2	4	4	0	5	4	2	3
chr16:11020193-11126146	6	7	4	6	10	4	14	5	4	8	8	7	5	5	4	8	7	4	5	10	4	5	13	5	5	8	5	6	3	10	8	8	5	3	8	2	12	5	5	7	4	6	14	8	8	6	4	3	6
chr21:43746079-43749080	2	4	6	2	2	4	5	7	3	0	2	6	2	3	2	4	0	0	3	2	2	5	7	3	0	6	0	3	0	9	5	3	4	0	2	10	3	3	0	3	2	4	3	4	6	8	0	3	0
chr7:156826605-156836885	6	8	2	3	8	6	8	10	6	6	7	13	6	6	3	8	5	7	10	10	4	13	9	6	6	12	7	3	6	13	9	9	4	3	8	16	10	5	9	8	5	7	9	7	7	8	4	2	9
chr3:107710452-107733023	0	0	2	0	4	4	7	3	2	2	0	2	2	0	2	3	2	2	2	4	3	2	0	0	3	3	0	4	2	4	0	0	3	3	0	5	0	0	0	2	0	2	0	6	3	0	2	3	0
chr6:57193842-57210445	3	2	2	3	4	10	4	0	6	3	0	4	7	4	6	5	3	0	5	4	2	3	2	5	4	6	2	2	2	5	5	2	2	0	0	5	2	4	3	10	10	0	3	4	0	0	2	3	3
chr5:31448547-31451640	0	0	0	2	0	2	0	3	2	0	0	3	4	3	0	0	0	2	2	0	2	2	3	0	3	5	2	2	3	4	0	0	0	3	2	4	0	2	4	2	2	4	0	2	0	0	0	0	0
chr6:149771162-149773169	2	0	0	0	5	4	5	2	3	5	4	4	0	4	0	4	0	0	4	6	0	2	2	3	0	10	6	2	0	2	0	6	2	2	2	0	0	0	0	3	3	3	6	3	0	2	0	2	0
chr2:108771701-108773046	10	14	5	4	9	6	8	7	9	7	9	9	4	12	6	12	4	2	8	6	10	11	13	10	5	13	6	9	9	11	10	8	4	4	7	10	10	9	7	14	16	7	11	15	4	3	10	7	8
chr4:128936655-129003876	0	2	0	0	0	3	0	2	3	2	3	3	2	2	0	2	0	2	5	0	2	2	3	0	0	2	4	2	2	2	4	2	2	2	2	2	2	0	3	2	2	3	0	2	0	3	0	0	2
chr10:103439746-103440850	2	0	4	0	2	2	4	3	0	0	0	0	2	5	0	2	3	0	2	5	0	0	0	5	0	0	6	2	6	3	0	3	0	0	0	2	2	6	2	0	0	5	2	0	2	6	2	0	3
chr8:119788338-119797846	6	0	3	0	0	2	3	0	2	0	2	2	3	0	0	3	2	2	3	0	0	0	3	2	4	3	0	0	3	2	4	5	2	0	2	3	6	4	0	2	3	2	0	5	0	0	0	3	0
chr6:159682474-159688242	3	2	2	4	2	10	5	3	9	3	8	5	5	7	0	5	3	5	5	3	0	0	10	4	4	9	0	5	5	7	7	2	3	2	2	5	5	5	8	3	6	3	7	4	6	5	4	4	6
chr4:128992167-129003876	54	50	43	30	52	75	72	27	32	36	62	37	38	39	36	72	59	26	47	48	26	24	72	28	46	42	35	34	45	28	43	32	35	39	30	73	83	26	47	67	70	50	61	77	33	39	53	29	39
chr3:197865423-197875775	24	12	18	11	17	24	29	21	23	24	29	35	28	24	16	23	22	19	31	36	17	8	25	21	20	36	23	22	25	22	29	22	23	12	31	42	31	25	25	32	53	29	24	52	14	14	19	18	26
chr17:28163543-28172618	3	3	0	0	2	2	3	3	0	3	2	7	0	2	0	7	0	0	0	2	0	3	5	0	2	4	5	4	4	7	2	3	0	2	3	0	0	3	3	2	4	0	2	3	3	0	2	0	6
chr14:99458279-99465813	43	46	24	28	49	33	57	26	47	26	37	27	51	41	21	66	29	26	40	48	26	20	49	28	37	52	37	38	38	59	28	35	36	32	29	51	43	44	40	39	55	32	57	73	18	30	18	30	39
chr5:134741063-134744052	2	4	3	3	2	7	8	5	8	4	9	9	3	7	2	9	4	0	8	7	7	8	3	13	5	9	3	8	6	10	3	7	6	3	4	4	11	7	9	7	15	5	7	18	3	4	7	2	0
chr15:75859878-75873568	3	0	2	3	2	5	8	3	5	4	6	9	4	2	4	9	6	9	2	7	3	4	6	10	3	8	5	6	2	6	3	4	2	7	4	3	9	2	6	3	3	9	5	6	2	3	3	3	0
chr11:61366045-61367998	13	12	6	6	14	9	24	7	14	13	10	18	14	8	11	17	9	8	17	9	10	8	21	10	15	10	14	11	13	23	10	14	13	9	13	27	13	12	13	16	19	21	18	18	11	13	13	9	12
chr16:18797925-18798834	2	0	4	0	7	0	4	0	0	0	3	0	0	2	0	3	2	2	2	0	2	0	3	0	0	3	2	0	2	4	2	0	0	0	2	0	7	0	2	4	5	2	0	3	2	2	0	0	0
chr2:235797759-235807331	0	3	0	3	3	4	4	3	2	0	3	4	2	0	0	5	4	2	3	0	0	0	0	2	0	2	2	0	2	4	4	3	0	0	0	5	2	3	2	2	2	0	2	5	2	0	0	0	4
chr3:63912588-63913225	3	7	4	7	12	4	15	5	6	6	5	5	3	4	4	8	9	3	8	11	3	8	13	8	5	7	5	7	3	10	6	5	9	3	7	8	12	6	4	6	11	7	10	14	5	7	2	0	5
chr3:52412811-52414587	6	3	0	3	0	5	5	4	4	0	7	4	4	5	0	4	8	4	3	6	3	0	4	4	0	4	2	3	3	6	5	4	5	6	5	4	0	3	2	5	6	2	3	9	2	4	6	2	7
chr3:138570318-138572984	0	8	0	3	12	14	15	8	0	11	0	16	8	0	2	0	9	3	0	0	2	0	14	7	4	9	0	12	14	14	0	13	0	7	4	7	15	12	0	8	0	18	15	0	4	0	4	3	0
chr3:33684359-33696933	5	13	4	0	13	11	8	3	12	2	6	8	6	5	3	4	5	13	0	4	3	5	6	3	5	10	4	12	7	10	5	6	6	2	6	13	10	7	11	7	9	9	9	22	4	5	6	6	4
chr6:158282263-158314268	22	28	18	0	23	25	37	28	19	14	22	30	26	30	6	39	23	11	30	33	15	14	39	16	10	24	27	31	22	53	21	24	20	29	23	46	32	22	23	22	30	38	28	43	13	28	22	6	23
chr16:80684538-80685129	0	0	4	2	2	0	5	2	3	0	3	6	0	0	4	5	0	5	3	4	2	6	7	3	2	2	0	4	2	4	5	4	3	2	2	3	0	0	0	5	6	0	6	3	0	0	0	0	3
chr10:101667886-101676436	11	9	13	6	19	15	30	22	10	7	6	8	11	12	13	17	8	16	21	17	11	14	11	22	13	14	16	10	10	14	16	12	12	8	13	11	17	16	27	11	24	10	21	13	14	16	13	9	8
chr9:33953285-33996333	2	2	0	0	2	0	8	2	2	2	2	0	4	4	2	4	0	0	3	0	2	0	0	0	4	2	4	2	3	0	2	3	0	2	0	2	4	0	0	3	3	2	0	9	3	2	0	0	0
chr6:170543601-170549113	3	3	4	2	3	8	4	4	3	3	5	5	2	5	0	5	3	0	5	3	0	3	2	2	0	4	3	0	0	6	4	3	0	3	5	3	7	3	4	6	6	3	0	9	4	0	2	2	2
chrX:118584735-118590302	4	2	4	2	2	8	0	3	0	0	0	4	3	3	2	0	2	2	0	2	2	0	6	0	0	2	0	2	2	2	4	5	2	3	3	6	5	4	3	5	7	3	5	7	3	0	0	0	2
chr3:129880309-129880559	6	6	3	6	10	9	13	5	7	9	6	11	9	3	9	10	4	6	5	5	0	10	7	3	7	10	6	7	7	15	10	5	7	6	5	16	9	6	5	11	7	9	8	10	3	5	5	4	5
chr8:70159505-70162854	17	7	7	5	22	13	12	12	8	4	15	19	8	16	5	8	14	14	11	16	7	5	13	10	14	13	10	0	7	15	11	8	7	5	9	18	22	10	9	6	14	16	12	16	8	7	5	3	12
chr1:155765000-155766709	4	4	2	8	8	5	10	4	10	5	5	4	0	10	6	12	4	3	5	5	6	3	8	5	4	3	0	8	5	5	4	10	2	6	7	11	5	5	12	5	5	5	4	11	3	3	6	2	4
chr5:132883340-132885119	3	0	0	0	0	0	2	0	0	4	2	0	2	2	0	3	2	3	3	2	3	3	3	0	0	6	2	0	4	0	0	2	2	0	2	0	5	0	4	0	3	0	2	2	0	0	0	2	3
chrX:155415575-155419562	0	4	0	0	2	7	2	2	0	2	0	5	2	7	3	0	2	3	0	2	0	0	0	2	0	2	3	3	4	5	4	2	0	0	3	6	3	3	4	0	0	5	3	7	0	2	0	0	0
chr12:1371833-1444750	0	4	4	3	4	6	3	5	2	0	5	3	4	0	3	0	0	2	2	3	0	3	2	2	4	2	0	0	3	0	0	2	2	0	4	6	2	7	4	0	5	5	0	0	3	0	0	2	0
chr9:37126312-37126942	18	10	10	14	12	19	24	3	11	4	11	15	9	19	7	12	12	11	9	7	4	8	20	11	11	14	10	11	16	20	5	9	9	11	10	18	16	13	18	9	31	17	17	35	7	12	8	8	9
chr20:2964272-2965202	19	12	20	4	16	29	51	19	25	13	36	15	28	20	15	30	26	15	28	14	19	21	24	12	16	39	19	15	16	38	21	4	17	17	17	36	32	17	18	25	34	23	18	38	11	26	19	11	16
chr9:35295696-35313989	8	12	5	3	8	8	15	11	9	16	15	22	12	3	0	12	10	11	9	12	5	11	9	7	8	23	17	4	5	23	11	12	8	19	8	14	14	18	12	12	28	23	14	19	12	7	7	7	15
chr12:69755384-69756663	3	2	2	0	2	0	2	4	2	2	2	0	0	3	0	2	0	0	3	3	0	0	3	2	0	3	3	0	0	3	3	3	0	0	0	3	0	2	0	0	3	0	0	0	2	0	0	0	0
chr2:47373463-47375299	0	2	3	0	4	0	3	3	2	0	3	0	2	2	0	2	3	2	4	0	0	0	0	0	0	0	6	3	2	6	5	2	0	2	2	5	2	0	0	6	0	0	3	2	0	0	3	2	0
chr6:2263601-2273417	2	7	3	10	4	7	14	4	5	5	10	8	7	5	2	7	4	0	11	12	2	0	9	5	8	5	14	3	3	13	3	5	6	16	3	13	4	3	3	7	15	9	9	5	7	3	2	4	5
chr2:218434526-218435434	0	0	0	0	2	0	2	3	0	0	7	4	0	2	0	5	0	0	5	4	2	4	2	0	0	2	2	0	0	2	0	2	3	0	0	0	0	2	2	0	4	3	0	0	0	4	0	5	3
chr8:70213903-70216764	12	12	8	9	14	20	12	13	7	8	21	27	10	7	7	8	11	12	19	15	16	17	10	9	2	16	8	2	14	24	14	8	5	8	9	13	9	22	9	17	16	21	10	18	5	2	7	8	14
chr3:57847197-57858159	4	3	3	0	6	4	4	3	0	0	0	3	0	0	4	2	0	0	0	0	2	0	3	0	4	2	0	0	2	5	2	0	0	2	0	2	0	2	4	0	4	3	0	4	2	2	2	3	0
chr3:9418733-9418882	0	2	0	2	0	0	3	0	0	0	3	5	3	0	0	5	0	0	4	4	0	2	0	2	2	2	2	2	0	6	0	0	0	2	0	3	2	2	0	4	3	2	3	3	0	0	2	0	4
chr2:229858772-229860531	5	2	2	0	3	2	6	2	0	0	2	0	4	4	0	0	2	2	4	2	0	2	0	0	0	0	2	0	2	6	6	3	0	4	2	2	0	4	3	3	0	0	4	2	0	0	0	2	0
chr11:45862060-45872233	0	2	3	0	0	2	5	3	0	2	0	4	7	0	3	0	2	0	0	4	2	0	0	2	0	0	0	6	0	2	0	0	0	3	0	0	4	3	0	2	0	0	4	0	2	0	0	0	5
chr2:69358329-69363670	0	3	2	0	5	0	0	2	3	3	6	3	4	3	0	7	4	2	6	5	2	0	0	2	4	5	2	2	2	6	4	3	3	0	2	5	0	3	3	0	3	2	0	6	4	3	4	2	5
chr19:9652953-9653881	0	2	2	2	4	0	2	2	0	0	2	2	0	0	2	0	2	0	0	0	0	0	2	4	2	2	2	0	2	2	3	0	2	0	0	0	2	2	0	2	2	0	0	0	0	0	0	0	3
chr6:18159883-18166378	4	4	0	0	5	5	6	3	6	4	0	3	2	0	0	0	2	0	2	0	2	7	0	0	3	2	0	3	3	4	4	2	2	2	3	3	0	4	3	2	6	2	3	0	0	3	0	4	3
chr18:51058125-51059916	0	0	0	2	2	0	2	0	0	0	3	3	0	0	0	3	0	2	3	3	0	0	0	2	2	2	2	2	3	2	4	0	0	0	0	0	3	3	2	0	6	3	2	0	0	3	2	0	0
chr12:31442775-31447769	0	2	2	0	2	4	4	4	0	0	4	3	3	3	0	0	5	0	3	2	2	0	3	2	6	0	5	0	0	4	0	3	0	3	0	0	3	2	3	3	4	6	7	8	2	2	0	0	0
chr2:74046278-74048411	0	0	0	4	4	2	4	0	3	5	0	0	2	4	2	2	0	0	0	2	0	0	0	4	0	4	0	5	0	5	0	0	0	0	0	5	5	3	0	0	2	0	0	3	0	0	0	0	3
chr17:82900651-82911789	3	7	2	0	2	0	10	4	2	0	8	3	5	3	2	3	4	3	4	0	0	0	7	0	0	6	5	2	3	6	7	4	4	2	6	4	9	5	4	3	8	3	4	2	2	8	5	3	4
chr5:143037196-143057747	5	9	16	9	4	10	13	12	7	4	9	22	8	6	7	11	6	5	12	9	5	6	11	6	10	14	9	10	9	9	5	9	13	5	6	10	8	8	10	15	15	12	10	11	8	10	9	4	12
chr8:127890589-127890998	2	3	3	0	2	4	4	3	4	0	2	4	5	7	3	5	2	0	5	3	2	0	7	3	2	3	4	5	0	9	0	5	7	5	3	2	6	0	0	2	4	3	0	5	0	6	0	3	0
chr1:7777160-7778169	2	6	7	9	14	11	23	8	10	4	18	7	2	11	10	11	10	8	9	12	4	11	18	9	3	15	8	13	8	18	9	4	8	5	5	14	10	5	13	9	17	4	10	10	10	4	10	7	6
chr1:9931891-9935627	2	3	0	0	3	6	9	0	2	4	3	5	0	2	0	3	3	0	4	0	4	0	2	2	3	6	3	3	0	4	5	2	0	2	0	5	4	4	0	4	6	4	2	5	3	5	2	2	3
chr6:144537582-144542870	4	5	4	0	3	2	5	0	7	0	4	0	7	0	2	6	2	3	0	0	0	3	2	3	0	9	0	0	6	0	3	4	3	2	0	2	3	4	5	3	3	2	2	3	2	0	4	0	3
chr14:71413948-71529370	11	11	10	2	9	9	14	12	11	7	9	10	11	11	5	13	10	9	17	9	5	6	8	7	11	17	10	7	11	19	11	7	3	12	10	13	12	10	10	12	17	9	13	12	9	5	7	7	12
chr7:2437804-2443746	0	4	0	0	4	2	3	2	2	2	3	3	3	4	0	3	2	0	0	3	5	4	2	0	4	4	2	3	3	5	3	4	0	3	0	5	2	2	0	4	6	4	2	5	3	0	2	3	0
chr12:82386803-82403130	2	2	0	2	2	2	3	3	0	0	5	2	2	0	0	2	0	2	0	4	4	0	0	0	0	0	3	2	0	3	2	0	0	0	2	7	0	0	2	0	2	4	2	3	0	0	3	0	2
chrX:41660439-41671530	2	3	2	0	0	0	0	0	3	0	0	0	7	2	3	2	3	0	0	3	0	2	0	4	0	5	0	3	2	2	5	0	5	0	3	6	2	4	0	0	3	0	0	4	0	2	2	0	0
chr18:21765772-21819646	8	9	4	3	3	9	5	3	7	3	8	12	8	7	4	9	3	2	9	6	3	8	11	4	11	13	10	4	4	9	8	3	6	7	5	16	11	11	10	15	12	5	14	9	0	8	6	4	10
chr4:152411303-152469988	4	8	7	8	10	8	5	5	6	8	9	7	0	8	2	6	9	4	6	11	4	6	9	0	3	10	4	0	10	13	4	6	6	3	6	4	16	7	5	4	7	12	6	5	2	4	5	4	5
chr5:146254943-146258593	7	2	3	2	3	3	9	5	2	2	2	5	3	4	3	4	0	0	6	4	3	7	6	2	2	5	3	2	3	7	4	6	6	2	7	2	2	3	4	2	3	6	2	4	6	0	0	4	9
chr18:50918110-50932360	0	0	0	2	2	5	5	3	0	2	2	2	3	0	0	2	0	2	2	2	2	2	0	0	0	2	2	0	0	3	4	0	2	0	2	2	0	0	2	0	2	4	3	2	2	2	0	3	3
chr6:167022409-167033971	2	6	2	0	7	6	0	0	5	0	4	3	3	4	0	0	0	2	0	3	3	5	6	5	0	4	3	3	0	2	4	3	5	2	3	6	4	2	4	3	4	0	5	5	4	5	3	2	2
chr7:139715932-139717015	8	8	2	0	5	6	4	8	3	4	8	9	7	6	9	13	13	7	12	11	7	10	16	5	4	8	10	7	9	10	4	2	0	4	8	5	6	13	6	8	10	8	2	12	9	10	7	3	8
chr4:77773081-77776392	16	9	6	7	8	17	10	11	11	3	7	10	11	9	5	11	9	7	10	6	9	6	14	5	5	14	11	11	6	16	13	10	4	9	11	13	15	8	11	9	17	9	16	22	11	9	9	7	6
chr14:63998914-64022863	6	7	2	4	10	5	15	2	5	3	10	4	7	3	0	0	2	3	3	8	3	2	4	0	7	4	4	8	3	7	5	3	0	5	6	6	4	7	6	6	9	2	16	8	0	0	3	0	4
chr1:15937163-15938006	0	6	6	2	0	3	8	0	2	0	2	3	0	5	5	2	0	0	4	3	2	0	3	4	4	7	3	3	4	0	7	2	0	2	2	4	5	0	0	3	8	2	2	5	2	4	3	2	2
chr16:47497399-47547548	5	2	0	4	3	2	8	2	5	4	7	7	5	6	3	5	3	0	8	4	3	3	6	2	0	4	8	3	4	4	4	4	3	3	6	4	4	5	2	4	6	3	2	6	2	8	2	0	2
chr19:5047476-5082504	2	4	2	3	7	7	9	3	3	3	0	5	2	2	0	5	0	2	5	3	6	4	5	4	7	3	5	2	4	7	10	8	3	4	9	9	5	3	10	5	4	5	6	11	5	3	3	7	6
chr1:197583152-197715074	0	0	0	0	2	2	9	2	5	0	2	0	2	0	2	4	0	0	0	0	0	2	2	3	0	0	2	2	5	5	4	0	0	4	2	2	2	0	2	0	3	0	2	0	3	2	2	0	0
chr3:172251260-172262083	2	3	3	2	3	5	7	4	7	5	4	4	2	5	0	0	4	0	6	3	5	3	5	5	6	2	3	8	5	6	2	7	2	3	3	0	7	3	3	4	3	9	4	3	2	0	0	4	4
chr2:47373463-47374048	2	8	5	0	9	5	10	6	13	2	11	10	2	2	0	3	7	5	8	10	8	7	5	8	3	11	7	4	4	7	13	4	2	4	0	2	4	10	8	6	4	11	5	5	4	5	4	6	8
chr1:20770930-20773610	11	8	6	8	12	6	18	14	6	5	12	13	8	14	7	12	5	4	18	14	7	9	16	14	11	14	12	5	13	21	4	11	4	10	9	15	12	12	12	11	19	17	11	14	11	11	5	6	14
chr7:140355668-140369682	0	0	0	4	2	2	2	0	2	0	4	0	0	0	5	2	0	0	2	0	2	0	3	0	0	3	2	3	2	2	4	0	0	2	0	3	4	0	4	4	2	2	0	2	3	0	0	2	0
chr2:20254863-20256170	6	3	0	0	6	3	2	4	0	0	2	2	0	3	0	7	3	0	0	0	3	2	8	2	0	8	4	2	3	3	7	7	0	3	0	4	0	0	2	3	5	7	3	3	2	5	2	3	5
chr1:197652235-197715074	0	0	0	0	3	4	3	4	0	2	6	2	0	0	0	3	2	2	5	0	2	0	0	2	0	0	2	5	0	0	2	2	2	3	0	0	7	0	0	3	2	0	0	4	0	2	0	0	2
chr11:34970139-34984728	0	0	4	0	3	2	3	3	5	0	2	4	0	0	0	0	4	4	2	3	0	0	6	0	2	3	0	0	3	4	4	3	2	0	0	2	0	2	0	0	5	0	3	2	4	3	3	0	0
chr1:65913245-65918835	2	0	8	5	0	2	12	0	3	0	0	3	5	0	0	4	2	0	0	0	3	3	9	0	4	0	4	4	2	12	0	4	4	8	2	2	14	3	0	8	2	2	6	7	0	5	0	2	0
chr20:36911218-36912552	0	0	0	0	3	0	0	2	2	3	3	2	4	2	3	2	2	0	3	0	2	3	2	2	0	3	0	3	0	7	3	3	0	2	6	3	5	0	2	2	3	0	0	3	0	0	2	0	3
chr2:15461201-15478289	3	3	2	0	3	4	7	2	0	3	5	2	2	2	2	2	0	0	3	4	2	2	6	3	2	2	2	2	0	2	2	0	7	3	3	2	3	0	0	5	4	4	6	7	3	4	3	2	2
chr20:34029769-34031604	0	2	2	0	0	2	2	0	2	0	5	2	2	5	0	2	2	0	3	3	0	3	0	0	4	2	3	0	4	3	3	0	2	0	0	0	5	0	0	0	6	3	0	0	5	0	0	0	4
chr9:33960826-33973237	5	0	4	3	5	2	14	3	2	0	3	7	0	6	0	0	4	0	4	5	5	4	5	6	2	0	4	3	4	3	5	0	0	0	3	4	2	3	4	4	5	4	7	3	5	4	2	4	5
chr1:35470863-35479212	4	4	0	0	4	2	5	6	0	2	3	4	4	4	3	2	0	4	2	4	5	3	4	3	0	0	3	0	3	3	2	0	0	0	0	4	4	4	4	3	2	9	0	2	2	0	3	2	4
chr15:65752379-65761438	8	2	4	2	4	6	3	4	6	5	0	9	6	2	5	3	4	2	3	7	2	3	6	2	0	3	3	2	5	10	0	2	6	3	0	3	3	0	2	6	5	6	7	6	3	2	0	0	6
chr4:139137630-139139497	3	7	2	0	0	3	9	0	2	4	4	4	9	4	4	7	2	3	5	0	2	2	4	3	0	3	2	0	6	12	5	4	0	0	2	9	4	3	5	5	10	3	3	12	3	2	0	2	2
chr8:47953620-47957431	0	0	0	0	2	4	3	2	2	0	0	2	2	3	2	2	0	3	0	5	0	0	0	0	3	2	0	0	0	2	2	0	4	0	0	0	3	2	3	2	2	0	4	8	3	0	0	0	0
chr9:83659780-83686155	4	2	0	2	2	4	0	0	2	2	4	0	0	0	3	0	3	0	3	3	2	0	2	3	0	3	3	2	2	3	0	3	0	0	0	0	4	0	7	3	0	5	0	5	0	0	6	2	3
chr6:42592151-42594304	2	3	5	2	6	12	10	4	0	6	5	4	3	6	2	9	5	4	6	5	9	5	3	2	11	4	3	4	4	8	4	5	3	2	2	19	10	5	4	7	7	9	4	6	6	6	4	5	11
chr12:29338531-29341816	0	0	2	0	0	2	0	0	0	0	3	2	0	0	0	2	2	0	2	4	0	2	3	2	2	3	0	3	4	3	3	0	0	3	3	0	4	0	0	3	5	2	0	0	4	0	0	0	4
chr4:94573351-94586444	14	14	0	11	13	14	21	0	16	9	21	21	15	9	5	16	15	10	9	21	17	20	12	16	12	22	13	10	13	10	18	13	10	5	15	21	26	10	21	14	15	17	13	18	12	15	9	9	18
chr2:183128287-183130545	3	0	2	3	0	3	5	5	5	0	0	5	7	4	2	5	2	2	3	5	0	2	10	2	0	4	2	3	0	6	0	3	4	0	0	5	0	0	2	3	8	2	4	4	2	2	0	2	5
chr17:61919400-61925099	0	3	0	0	0	0	2	4	0	0	3	0	3	2	2	2	2	0	3	5	0	5	6	4	2	0	0	0	2	4	0	3	2	0	2	2	0	5	2	2	5	0	0	4	2	0	0	0	0
chr9:96522506-96565483	3	2	4	4	6	6	4	3	7	6	0	5	5	5	0	4	2	4	2	5	3	4	0	5	2	5	3	0	3	6	0	2	2	4	6	4	6	3	4	6	6	0	5	4	5	3	3	2	0
chr14:73147795-73173707	6	8	3	10	12	4	6	11	3	12	6	11	7	7	5	9	8	0	9	5	5	6	16	8	5	9	11	2	6	18	6	7	12	6	12	12	8	9	5	6	13	8	5	10	6	9	4	3	9
chr3:172247533-172251541	14	15	21	4	28	28	75	30	22	11	30	23	21	20	22	37	18	24	35	37	28	33	35	35	22	41	31	36	34	24	35	16	13	27	28	37	23	30	29	25	35	37	29	46	28	24	38	28	38
chr9:37424845-37426654	13	8	7	17	21	14	26	13	12	9	15	19	25	15	17	25	28	11	15	20	15	21	20	10	7	26	20	22	15	21	26	16	9	11	11	15	11	17	21	19	23	18	20	19	10	15	12	8	16
chr1:151166934-151167414	4	2	2	2	4	4	7	2	0	0	5	4	2	3	3	2	6	5	5	6	3	6	4	4	0	4	4	0	4	9	3	4	0	2	2	2	7	4	6	4	4	8	5	3	2	0	0	3	4
chr19:29971193-29986417	0	7	0	4	5	5	4	4	4	2	3	3	3	2	3	0	0	0	0	2	2	2	5	4	2	2	0	3	4	2	6	10	2	0	0	8	5	2	6	2	5	2	0	10	0	0	0	0	8
chr4:51863437-51899378	4	5	0	0	4	4	2	0	3	3	0	2	7	3	0	5	3	2	2	4	2	2	3	0	2	2	0	2	3	7	2	3	0	0	2	6	0	2	4	2	5	2	4	5	0	2	0	0	0
chr1:93567279-93567851	4	3	3	3	5	0	2	0	0	2	2	2	3	0	0	0	0	0	4	0	0	0	3	0	3	4	0	0	2	2	0	2	2	0	0	0	2	3	3	2	5	6	0	3	0	3	2	0	0
chr17:29684563-29703062	3	3	4	4	5	6	7	6	4	3	5	6	5	8	0	4	4	3	2	6	0	4	6	3	6	3	5	0	2	3	7	3	0	0	0	6	7	8	9	3	12	8	8	11	2	6	2	0	0
chr4:127921524-127939997	5	11	8	8	3	7	15	0	3	6	7	8	9	6	4	16	7	0	7	9	0	5	8	10	2	5	2	3	6	6	7	12	4	7	8	14	8	7	8	12	16	6	13	17	5	0	9	3	9
chr9:86305192-86310017	7	10	12	8	21	15	19	11	14	8	16	16	13	9	10	22	11	12	12	8	12	9	25	7	11	25	15	9	9	21	24	13	9	15	19	16	21	4	12	14	34	19	24	21	5	16	14	13	9
chr1:180984677-180993425	11	2	7	10	9	6	15	7	5	0	10	7	3	8	5	3	10	0	6	8	8	0	11	11	9	8	8	10	10	8	4	2	8	0	4	6	8	7	10	5	13	18	12	10	5	4	7	5	5
chr1:13778418-13782831	5	3	4	3	2	2	7	3	5	0	5	3	3	7	3	2	6	0	8	3	0	2	4	0	2	3	2	5	2	4	2	2	4	0	3	2	2	0	0	3	3	0	2	2	4	4	2	3	4
chr2:44209210-44218537	7	2	4	0	8	9	5	6	6	0	7	10	4	8	5	4	4	2	3	5	3	2	6	5	2	5	0	3	6	7	2	2	4	3	3	4	5	7	5	9	11	2	4	6	0	3	8	5	5
chr18:9931810-9937066	3	7	2	3	4	2	5	7	5	4	10	6	4	9	0	6	6	5	6	7	3	3	6	2	3	9	4	4	3	12	5	5	4	5	5	5	4	0	3	3	5	5	7	10	9	4	2	5	15
chr2:120073178-120078581	8	4	5	0	3	11	6	4	3	7	5	8	6	3	6	11	5	2	8	5	2	4	6	3	5	3	10	9	4	11	4	5	5	3	5	6	10	6	4	7	9	5	12	6	0	5	12	5	2
chr18:9195551-9221999	6	3	0	2	4	7	6	2	5	6	6	10	8	7	5	5	0	2	3	6	5	6	5	9	0	9	4	7	6	11	5	6	0	3	0	11	2	3	6	5	6	9	10	8	7	7	5	3	4
chr2:169872236-169878574	5	2	0	0	3	4	3	0	2	2	0	5	0	4	0	3	6	2	0	5	4	0	2	4	0	4	2	3	2	5	0	0	0	3	4	5	0	0	2	5	2	3	2	3	3	0	0	0	0
chr10:68644698-68647005	0	2	2	3	2	2	4	0	6	0	2	4	4	3	4	0	3	4	2	3	5	0	2	5	0	2	0	0	3	4	3	2	2	3	4	8	3	0	3	2	7	2	3	3	4	0	2	2	4
chr14:50148285-50150230	0	0	3	0	3	3	3	2	2	0	5	4	0	0	0	3	18	2	0	0	0	3	3	0	0	2	3	0	0	0	2	3	0	3	0	2	2	0	2	6	8	0	2	4	3	3	14	3	0
chr22:33761371-33856802	0	3	2	0	0	0	5	0	2	2	0	6	4	4	2	3	0	0	0	3	3	2	0	3	0	2	0	2	0	0	0	0	0	0	0	4	0	5	2	2	3	4	0	4	0	0	0	2	2
chr7:22291175-22318037	29	28	11	19	23	33	25	17	32	11	25	20	29	14	6	29	33	8	27	32	17	7	17	20	20	17	34	12	25	38	25	26	20	20	21	57	29	19	12	32	59	22	22	30	24	16	23	10	21
chr2:24563904-24584560	0	0	4	0	0	2	2	3	0	5	3	0	0	0	0	3	2	2	3	4	0	0	4	0	3	3	0	0	2	3	0	4	0	2	0	3	3	4	2	2	2	3	3	4	2	0	0	2	0
chr8:67118248-67137603	0	0	0	0	4	4	5	0	3	2	2	3	2	0	0	0	0	0	0	2	3	0	0	4	0	2	2	2	2	4	2	2	2	2	0	3	0	2	0	2	5	0	0	3	0	4	0	2	0
chr3:155833468-155842619	3	6	4	4	0	4	4	2	2	0	2	7	4	0	7	2	3	3	4	3	2	3	5	2	2	12	3	3	3	4	2	6	4	2	3	6	5	5	3	0	6	8	3	8	3	5	2	0	0
chr3:57242856-57248351	3	2	2	2	5	7	3	0	7	2	0	3	3	6	4	7	0	4	0	3	3	2	8	4	2	6	0	6	5	2	9	2	0	0	3	5	3	4	8	6	7	3	2	3	3	8	4	4	3
chr5:38523419-38530666	7	5	6	10	10	23	15	7	11	8	9	18	12	8	15	19	7	7	5	5	12	7	5	9	5	14	7	5	10	17	3	7	3	6	5	20	11	3	9	16	20	7	8	22	2	6	5	2	7
chr2:161179614-161204793	0	0	2	2	2	4	0	0	2	0	2	2	4	2	0	4	6	4	8	0	2	0	3	3	0	0	2	0	2	5	2	7	5	3	5	4	4	2	4	5	3	0	3	7	0	3	0	3	5
chr16:83906987-83912367	2	3	0	3	0	6	2	2	4	0	4	3	6	2	0	0	0	0	3	8	0	3	3	0	2	5	6	4	0	3	4	0	0	3	0	9	9	9	0	7	3	3	3	5	2	2	0	2	4
chr19:52282111-52283413	3	3	5	4	8	9	8	0	2	4	12	4	3	7	2	5	9	7	7	7	2	3	5	3	4	12	5	0	4	8	3	4	2	7	2	2	6	6	4	5	10	5	7	7	2	3	4	2	9
chr1:91861471-91864279	2	0	2	0	0	5	5	0	0	2	3	3	2	4	3	0	4	0	0	6	0	0	2	0	5	3	0	3	2	0	0	2	3	0	0	3	5	0	2	0	0	2	0	4	0	4	0	2	3
chr11:57491224-57491862	5	5	6	4	5	11	10	9	2	2	12	12	2	3	6	5	7	6	9	8	2	7	5	3	4	6	6	4	7	4	6	3	4	6	6	5	11	6	2	4	4	5	8	8	2	6	0	4	8
chr14:34567686-34568013	4	5	4	0	5	5	3	0	6	5	3	7	2	8	3	2	7	4	3	2	5	2	4	3	3	6	3	0	0	6	4	3	5	3	0	5	2	4	2	4	3	2	5	6	2	0	4	0	0
chr1:59339958-59346398	3	7	3	3	2	11	2	4	3	2	10	3	2	5	2	2	2	4	4	3	0	3	4	4	3	6	0	0	2	15	0	2	2	3	7	6	8	10	2	4	14	2	8	10	0	3	0	3	7
chr9:110972073-111011690	3	12	3	8	12	8	13	9	4	4	5	8	7	9	13	10	7	7	11	5	7	5	13	8	6	16	8	5	2	9	7	5	4	0	14	9	9	6	9	10	6	6	8	17	3	5	7	8	7
chr13:95161189-95188542	4	2	0	0	0	0	2	0	4	2	0	5	5	2	3	2	0	0	2	2	0	3	2	3	2	9	4	0	2	2	0	2	3	0	2	0	0	4	2	3	3	0	2	3	4	0	0	3	2
chr11:120406118-120407823	3	0	2	2	0	0	7	2	4	2	0	2	0	3	2	2	2	7	3	0	3	0	3	4	0	2	4	0	3	2	3	0	2	0	0	0	0	0	2	7	11	3	0	3	5	0	3	0	6
chr10:100923975-100926019	9	5	3	0	7	4	7	3	0	5	6	4	4	5	0	3	0	0	3	3	0	3	0	7	2	0	5	5	2	3	0	3	4	3	2	7	2	3	4	6	7	2	3	4	0	0	0	2	5
chr1:40064227-40064559	0	0	0	0	2	2	3	2	0	2	3	7	0	2	0	0	2	2	2	0	0	3	0	0	0	3	0	3	0	5	3	0	0	2	3	0	6	3	4	0	0	2	0	5	0	2	3	2	3
chr6:75634707-75678927	3	0	2	0	0	3	6	2	2	0	3	5	0	4	0	0	3	4	0	3	0	2	2	3	0	5	3	2	3	2	0	0	0	0	0	4	5	3	0	2	3	0	2	6	2	0	0	3	3
chr1:208210280-208218002	11	8	5	7	9	5	12	2	2	5	10	6	3	3	2	2	6	0	10	8	6	5	5	9	3	8	3	3	3	10	8	8	0	6	4	3	3	15	3	8	4	2	3	8	5	2	8	3	5
chr17:47618350-47619164	8	6	4	0	2	4	6	3	7	4	8	7	5	6	3	4	3	3	4	5	4	2	7	6	3	11	4	4	7	5	5	3	3	3	0	4	4	3	8	4	9	9	6	5	0	3	5	3	4
chr3:196487399-196488683	0	0	2	0	0	0	3	3	0	0	4	3	0	4	0	4	0	5	0	4	0	4	3	0	0	2	2	0	3	2	0	2	2	0	0	2	6	0	4	4	4	4	3	5	2	0	2	3	0
chr4:4237827-4246343	0	0	0	2	0	4	4	0	7	3	3	0	0	0	0	6	3	4	5	0	0	0	5	2	0	3	3	0	2	0	0	2	2	2	0	3	4	0	0	3	3	0	3	7	0	3	0	3	0
chr18:44701175-44712794	0	0	2	2	2	0	2	0	0	0	3	3	3	0	0	3	0	0	0	2	0	2	3	2	0	3	0	3	2	3	0	2	0	2	0	7	3	0	5	0	2	2	6	3	0	3	3	0	0
chr11:3731391-3753408	0	4	2	2	4	4	6	4	2	3	4	4	5	3	2	3	0	0	3	0	3	2	6	4	5	2	6	0	0	7	2	3	4	4	5	9	6	5	3	2	10	6	3	6	2	0	0	3	0
chr1:155675010-155784089	3	0	2	0	5	7	5	2	0	2	4	0	6	0	0	2	0	3	6	2	0	5	0	3	0	0	4	2	2	4	3	0	3	0	0	6	3	5	3	2	6	6	6	0	0	5	3	0	5
chr2:44704283-44715353	0	0	0	3	3	2	0	3	0	2	3	3	3	0	2	4	0	3	2	2	3	2	0	3	0	3	2	2	0	2	3	4	2	2	0	4	2	4	0	3	6	3	2	7	2	0	2	0	0
chr7:24620052-24668660	0	6	0	0	0	5	8	0	3	0	0	5	4	3	0	6	2	2	0	2	2	2	0	0	4	0	0	0	2	3	5	2	0	0	0	3	8	2	3	3	3	0	4	6	6	0	2	0	5
chr4:42543917-42556040	5	2	3	0	3	0	3	5	3	4	0	0	4	0	2	0	0	0	5	0	3	4	4	0	4	6	2	2	0	3	0	2	0	0	0	4	0	5	0	2	4	2	2	3	2	3	0	0	3
chr2:175970764-175995646	0	2	0	4	4	8	4	0	2	2	3	5	2	0	0	4	0	0	4	5	4	0	7	3	2	3	2	0	3	6	4	3	4	3	5	0	4	8	0	2	3	4	0	6	0	3	4	0	0
chr3:61622463-61623555	4	3	0	2	4	2	3	2	4	0	5	4	0	3	0	6	8	2	6	0	4	0	5	0	2	6	12	7	2	6	2	0	0	0	0	4	3	4	0	3	6	8	3	7	0	0	3	5	2
chr8:61618978-61653660	4	3	0	2	6	10	10	5	0	3	7	8	8	3	2	7	7	5	7	4	4	7	3	8	0	10	13	7	2	10	11	3	2	2	8	8	2	5	6	4	9	4	4	5	7	3	6	2	10
chr1:12001401-12002103	0	2	0	3	0	0	4	0	4	0	3	6	0	4	3	4	4	6	2	5	3	2	2	6	0	3	0	8	4	2	3	2	2	0	2	0	0	0	4	5	0	4	3	4	4	0	4	2	3
chr1:58506060-58536741	7	0	5	4	12	12	5	4	7	2	6	5	4	9	3	5	7	0	4	7	6	4	10	4	7	7	4	4	10	13	3	4	4	2	10	14	7	12	4	5	3	8	2	11	0	0	8	0	9
chr7:73686636-73687095	2	3	4	2	0	2	2	4	0	0	8	4	0	0	4	0	4	2	0	3	4	2	3	2	2	4	5	2	3	4	3	0	0	0	3	2	0	3	6	0	6	0	3	2	0	0	0	0	3
chr6:42663258-42666245	2	3	0	3	2	4	3	2	0	2	2	4	2	2	0	0	0	0	0	2	0	3	0	0	0	0	3	0	2	3	0	0	0	2	0	3	5	3	0	0	2	3	0	2	0	0	2	0	7
chr13:52417992-52427219	0	3	0	4	5	5	8	3	0	0	4	5	3	3	2	2	6	2	4	5	4	0	8	2	0	7	0	3	5	2	4	3	2	4	5	4	10	5	5	7	7	0	3	3	5	5	0	4	0
chr1:155370504-155370983	4	0	4	0	2	4	2	0	0	0	3	3	0	2	2	4	0	2	0	2	2	0	3	2	0	5	0	2	2	2	0	0	2	2	0	0	3	0	0	0	2	2	2	0	3	0	2	0	6
chr12:28255581-28307749	3	4	5	3	6	9	6	5	2	3	4	9	6	6	4	3	0	5	6	3	5	2	5	7	0	3	0	0	5	8	0	6	4	3	4	8	4	3	4	6	7	9	9	8	6	5	3	3	3
chr13:26337567-26353880	0	4	2	0	2	2	6	3	3	0	6	3	2	5	2	2	2	2	3	4	0	3	3	5	0	2	4	2	3	5	0	2	0	0	0	2	3	2	0	3	5	4	0	6	3	4	0	2	3
chr13:28174272-28177935	8	3	2	4	6	8	5	4	2	3	7	3	3	5	3	6	5	4	12	5	5	4	6	3	2	3	4	2	0	3	5	3	3	2	5	10	3	0	4	4	12	5	3	7	2	0	5	5	11
chr5:108348399-108367953	10	3	3	0	2	5	2	0	2	2	4	2	3	3	0	0	4	5	7	4	0	2	4	0	2	4	3	0	5	3	2	4	3	3	6	3	5	0	5	3	2	2	3	5	0	5	5	3	5
chr3:119500695-119513719	4	6	0	2	3	5	4	3	9	3	2	5	7	6	0	5	6	0	7	5	2	2	2	2	0	6	5	6	6	5	4	3	4	2	0	7	9	4	3	3	4	4	2	6	0	7	2	3	2
chr7:122113118-122133741	3	0	0	0	9	3	4	4	3	2	3	0	2	0	4	0	4	2	0	3	0	2	2	0	3	0	0	3	0	4	3	0	0	4	0	4	2	5	4	3	3	5	3	2	0	0	0	0	2
chr3:119500695-119504021	9	8	5	2	8	13	9	17	11	6	11	19	8	8	6	2	11	4	13	9	7	9	11	4	9	19	8	16	8	10	11	5	6	9	10	8	15	19	15	7	10	18	10	10	3	7	13	7	11
chr8:61680968-61684188	18	13	10	4	16	12	17	8	17	4	17	27	0	10	7	12	12	12	17	15	9	15	13	12	8	23	17	22	8	15	21	11	2	8	10	19	10	12	16	18	23	17	13	12	8	14	14	19	20
chr13:75621763-75727098	3	0	2	4	0	0	8	3	2	2	2	2	4	2	0	0	5	2	0	3	2	0	0	5	0	6	0	4	2	4	0	2	3	2	3	3	2	4	2	6	7	4	3	4	5	3	3	0	0
chr1:42265115-42278784	5	8	0	2	3	5	4	5	0	6	5	2	3	4	2	5	0	3	2	4	0	2	9	2	4	6	2	2	4	8	4	7	4	0	4	12	5	6	8	7	4	6	14	3	3	2	7	4	8
chr10:31373018-31387798	2	3	2	0	3	3	6	0	0	2	0	0	3	0	4	3	0	0	0	0	0	2	4	3	4	2	0	0	0	6	0	0	2	0	0	4	6	0	0	2	4	0	0	6	2	0	0	0	0
chr8:67131951-67137603	4	0	2	2	0	3	2	3	2	0	3	2	0	2	2	0	2	2	4	0	3	0	2	0	5	2	0	5	0	4	5	0	0	0	3	6	2	2	2	2	3	3	7	2	5	0	0	0	0
chr13:60439688-60460540	7	3	5	3	3	7	8	6	4	2	5	6	3	3	4	2	8	2	7	5	4	4	2	6	6	8	5	5	3	8	7	8	2	4	3	3	6	5	5	5	6	7	9	9	5	6	2	4	2
chr12:42210355-42210680	5	3	6	2	2	5	6	4	3	0	4	3	4	5	4	4	3	2	2	4	0	4	6	6	0	3	5	3	3	3	3	4	5	3	4	0	4	2	0	8	2	5	0	5	0	0	4	2	0
chr11:120474560-120477526	6	10	5	7	0	6	9	4	9	8	0	5	7	5	2	13	7	5	9	4	3	3	7	5	7	7	7	4	3	2	10	8	9	8	5	4	10	7	12	13	10	4	11	7	3	6	5	4	7
chr15:89871475-89889140	4	5	4	6	4	2	12	3	5	3	5	5	6	5	0	2	4	4	7	3	4	0	10	3	6	0	0	5	0	11	2	0	11	3	4	4	7	7	6	3	11	2	9	3	3	7	4	3	5
chr3:179592644-179601790	3	3	3	0	3	2	3	5	3	0	5	3	0	0	2	2	3	2	0	0	2	2	0	4	4	10	5	2	2	7	4	3	2	5	3	2	4	6	5	3	0	2	2	3	4	5	2	2	3
chr5:139600372-139614966	8	11	6	3	13	4	12	4	8	5	12	10	7	7	3	5	10	7	6	7	4	10	12	10	4	10	6	2	4	11	10	7	4	7	11	9	11	5	9	4	13	11	9	18	5	8	6	6	8
chr20:51516784-51524110	0	2	0	0	6	0	4	2	2	0	0	3	2	3	2	3	3	3	8	2	2	3	3	0	2	3	0	4	0	2	5	0	0	2	4	2	0	4	8	0	5	3	0	5	3	0	3	2	0
chr6:158312051-158314268	34	26	12	34	28	34	28	28	22	16	24	20	27	26	21	39	21	23	31	26	19	22	28	24	22	34	41	32	29	40	21	31	24	31	37	41	39	29	28	31	34	35	34	36	21	26	22	20	42
chr9:19286769-19305527	0	0	0	0	0	8	5	0	3	5	3	0	3	2	0	0	0	4	2	3	4	4	3	2	3	2	3	0	4	4	5	3	2	0	2	3	0	2	2	0	3	4	5	3	3	0	4	3	2
chr12:104844472-104928694	0	2	2	0	3	3	2	4	3	0	0	0	3	4	0	3	0	0	4	0	0	2	4	2	2	5	2	5	5	0	0	5	4	0	0	2	7	2	3	3	4	0	4	5	0	0	2	2	0
chrX:132281095-132283032	8	9	6	6	6	11	4	6	6	5	4	5	2	4	3	9	5	2	5	9	0	0	7	0	6	8	5	8	8	5	2	9	5	6	4	6	8	4	3	5	7	6	4	12	3	2	0	5	4
chr9:97994631-97998678	2	0	2	0	3	5	3	6	0	0	4	2	2	5	0	0	3	2	0	0	2	0	3	2	0	5	2	4	0	6	0	0	4	0	0	2	2	2	3	2	2	2	0	11	0	0	0	2	0
chr8:140846260-140890769	4	5	2	0	13	9	7	2	15	6	8	6	2	10	12	8	10	3	11	13	7	8	9	12	4	14	3	5	4	4	6	7	6	4	4	11	8	3	7	12	10	10	15	11	3	5	2	4	8
chr18:24064140-24083081	3	5	3	4	6	0	16	3	8	4	3	3	5	6	4	7	2	3	5	0	2	4	9	6	2	7	5	6	3	8	2	5	3	5	4	4	6	10	2	5	10	7	3	7	3	5	0	3	4
chrX:140783175-140784659	164	116	83	105	218	242	296	87	109	136	147	192	199	116	310	201	203	68	157	192	93	80	173	68	186	356	95	156	179	247	132	130	155	114	175	274	192	75	126	205	316	172	174	180	136	200	79	74	179
chr10:4830675-4908420	0	3	2	6	3	2	6	0	2	2	0	5	2	3	2	2	0	2	0	4	0	0	2	0	2	3	3	2	2	6	0	0	4	5	0	4	4	3	0	0	0	3	6	3	3	0	0	2	0
chr4:71236576-71255399	7	2	4	3	6	6	7	2	3	2	6	9	0	4	4	0	4	4	7	5	2	0	4	4	2	3	5	0	3	6	8	5	0	0	0	2	3	3	0	3	3	6	0	6	0	0	4	2	2
chr6:42603588-42606651	5	0	3	3	9	2	4	2	4	3	4	4	2	7	4	2	0	3	8	7	3	0	9	0	3	9	8	2	4	5	5	4	0	2	4	4	4	3	0	3	6	11	0	8	6	2	5	7	6
chr10:125038997-125111093	3	3	3	0	4	6	4	2	0	7	3	0	2	2	0	0	7	0	5	7	0	2	5	3	4	6	2	6	0	3	3	2	0	2	3	3	4	2	4	2	5	0	2	3	0	4	4	4	4
chr2:58198594-58232112	11	21	16	11	18	18	16	6	21	9	15	13	18	11	7	14	17	10	15	23	10	9	20	11	11	14	8	14	12	19	3	18	13	12	10	28	21	7	12	13	26	10	14	14	7	12	5	7	10
chr1:26257597-26259802	2	0	2	3	3	0	5	2	2	0	0	3	0	0	0	0	0	0	3	2	0	2	4	2	0	3	0	3	2	0	2	2	3	3	3	0	5	2	2	4	0	0	4	6	2	3	2	0	0
chr5:65988635-65994864	11	22	8	9	21	26	22	14	11	10	12	19	23	9	2	28	19	12	26	13	8	14	16	9	11	24	13	16	23	21	10	12	16	11	12	24	30	14	15	23	29	16	21	40	4	17	11	8	10
chr16:53439016-53447106	0	0	0	0	2	0	0	0	4	2	0	2	2	0	2	4	6	3	2	2	0	0	0	2	0	4	2	3	2	2	0	2	0	2	0	4	0	4	0	0	0	0	2	3	0	2	3	4	4
chr11:108227595-108235834	2	2	0	3	5	8	5	3	3	0	3	3	5	7	4	3	3	4	3	2	4	0	2	2	0	3	0	4	4	5	3	3	2	0	2	9	9	0	2	3	5	6	4	8	0	4	3	3	4
chr1:805799-810170	3	0	3	4	9	10	4	5	6	0	5	12	0	4	0	0	0	7	15	4	0	14	7	0	0	10	0	4	12	10	4	6	6	0	0	4	6	0	5	14	8	11	5	17	0	3	4	7	29
chr10:96944113-96952196	3	4	2	4	4	5	12	5	3	0	5	5	0	3	0	0	4	0	8	0	0	3	6	0	8	6	3	2	4	5	4	5	5	2	3	5	5	4	0	5	7	4	4	5	3	0	3	4	4
chr13:41811225-41819386	6	2	0	0	5	6	4	0	3	3	4	3	3	4	0	4	0	3	2	4	2	2	5	5	0	6	0	0	4	4	3	0	5	3	3	0	3	0	0	4	8	0	3	7	2	0	3	4	4
chr13:49451553-49451909	5	6	5	3	3	8	6	5	0	2	3	6	7	3	2	5	3	0	3	6	4	4	4	3	2	9	2	0	6	5	3	5	2	3	2	8	5	3	4	4	4	7	5	14	4	2	8	4	5
chr4:78826037-78851056	10	5	0	6	5	8	4	5	3	7	5	6	5	6	2	5	9	0	4	7	0	4	8	4	10	6	2	2	6	6	5	2	7	4	6	12	8	6	2	6	10	5	4	9	8	6	3	3	6
chr3:174523413-174553757	2	2	2	0	2	6	3	0	0	0	2	3	4	8	5	2	0	0	3	7	0	6	0	6	0	6	0	0	5	5	3	4	2	2	0	2	4	3	0	7	6	0	0	4	0	2	2	4	8
chr18:21765772-21779685	31	49	28	20	47	38	33	53	32	26	37	55	27	37	16	48	33	22	36	16	23	35	50	18	22	59	40	33	22	62	35	37	42	25	25	47	54	42	37	44	53	34	37	45	16	19	19	30	36
chr20:32366384-32371874	9	10	7	7	4	12	11	7	0	0	11	6	6	6	7	9	2	8	5	12	10	10	14	9	5	10	6	9	7	11	10	7	4	6	2	10	12	5	7	9	10	10	13	11	5	6	4	10	7
chr9:111578796-111586165	2	4	2	0	3	3	7	3	0	0	2	5	5	5	4	6	0	0	0	2	0	0	5	2	2	0	2	3	0	4	5	3	0	0	0	2	5	0	2	3	3	2	8	4	2	2	2	0	5
chr10:97743094-97744915	3	3	3	0	5	0	6	2	2	5	3	0	0	3	0	0	0	0	0	2	2	2	0	2	3	4	2	7	0	6	2	2	3	2	0	3	4	4	0	4	0	0	2	5	2	2	3	0	3
chr3:12312380-12381491	0	2	2	0	2	0	0	4	3	4	3	2	0	4	5	6	2	4	0	3	0	2	0	4	0	2	0	0	0	6	2	2	0	0	5	0	3	0	2	0	3	2	2	2	2	2	0	0	2
chr8:38114192-38119363	0	2	0	0	0	2	3	0	0	3	2	6	0	3	4	3	2	4	2	3	0	0	2	0	4	0	2	4	2	0	2	0	0	0	0	0	3	2	2	4	0	2	3	6	2	0	2	0	2
chr4:53399730-53428183	3	0	0	0	2	2	4	0	2	0	5	4	0	0	2	3	2	0	3	3	2	2	0	2	0	5	0	4	4	2	0	0	0	0	0	3	0	0	3	0	4	0	2	3	0	0	0	3	4
chr19:29985223-29986417	4	7	3	2	5	4	6	0	2	0	2	5	4	8	3	4	0	5	3	3	4	4	4	4	3	10	4	5	3	2	0	6	0	3	4	9	5	0	5	0	10	4	7	8	4	3	3	0	4
chr4:177353308-177360677	5	7	6	5	6	4	19	8	11	6	7	6	3	6	0	17	6	8	12	6	2	3	19	8	7	10	9	3	0	4	5	12	5	5	5	0	12	11	5	14	12	8	10	6	2	0	0	10	14
chr17:66496201-66514466	4	2	4	0	8	8	7	4	0	0	4	4	0	4	4	2	0	2	4	4	0	4	3	2	3	4	3	2	0	7	3	2	3	0	0	0	6	3	2	2	6	5	3	2	3	2	2	2	6
chr5:43295752-43297166	4	3	3	0	3	4	3	2	2	0	2	4	2	2	6	2	2	0	3	0	3	3	0	0	4	8	3	3	0	2	2	2	3	0	5	3	4	0	4	4	3	4	4	3	0	0	3	4	5
chr14:73147795-73148106	4	0	4	2	0	4	3	0	0	0	4	6	2	5	0	3	5	6	7	0	0	3	6	0	4	0	4	0	2	4	2	4	3	2	3	0	3	0	4	3	3	2	5	6	3	4	0	0	0
chr5:160093101-160094065	2	3	0	0	7	0	4	2	7	5	0	2	2	0	2	3	3	2	0	7	3	0	0	5	0	4	5	0	3	4	0	4	0	0	2	7	7	0	4	5	0	3	3	3	0	0	0	2	2
chr2:37316237-37317179	13	15	12	9	8	22	20	8	10	3	14	9	17	6	5	21	15	8	5	7	13	6	19	9	5	17	10	5	10	21	6	13	6	8	22	15	18	10	5	11	18	23	12	36	6	12	10	7	10
chr1:77711747-77715868	4	7	2	3	5	6	4	5	2	4	3	6	2	0	0	3	0	6	3	3	2	5	6	4	2	5	2	2	6	7	4	2	5	3	0	6	9	6	8	6	6	4	3	7	3	3	3	2	2
chr5:58988493-58993465	2	2	2	0	8	5	3	3	2	0	0	0	2	0	0	5	2	0	7	3	2	0	4	2	0	4	0	2	2	2	4	0	2	2	4	7	4	4	5	2	2	4	6	4	0	4	3	3	3
chr7:64543707-64544432	4	11	5	0	5	9	9	2	17	4	4	9	2	8	8	4	7	5	8	3	4	5	11	10	4	12	5	0	6	11	4	2	7	6	8	8	14	4	7	13	15	10	4	13	2	4	3	0	2
chr15:65178934-65180204	5	4	5	0	3	9	7	3	6	0	6	5	0	4	2	2	0	4	5	2	4	0	6	2	5	4	2	0	2	8	7	2	0	0	0	0	3	2	4	3	8	8	8	13	4	0	2	6	4
chr4:145823422-145849561	2	3	0	0	4	3	2	2	0	0	3	0	0	6	3	0	5	2	4	0	0	2	3	3	0	4	3	0	0	5	0	0	2	0	0	0	6	0	3	4	5	4	4	5	0	3	4	0	5
chr14:39276934-39348977	3	3	0	0	2	0	2	3	5	0	2	0	0	2	0	3	0	3	6	0	0	2	4	2	0	3	0	3	0	2	3	2	0	0	0	4	4	0	0	0	2	2	2	0	3	0	0	0	0
chr11:32927157-32935435	15	12	13	7	18	17	15	18	19	13	18	10	12	24	6	14	8	3	22	12	8	11	14	18	14	26	19	14	17	18	15	12	8	17	7	15	17	14	8	19	25	11	19	23	22	16	15	12	18
chr2:99186177-99195756	3	4	0	0	8	9	6	6	7	3	9	3	6	2	2	5	5	2	5	0	6	0	7	5	2	9	3	7	6	2	3	5	0	3	3	3	2	2	9	12	6	3	6	6	0	0	2	0	5
chr7:131375424-131399433	3	4	0	7	4	4	8	5	7	7	5	5	5	3	0	5	5	2	6	4	6	6	7	5	4	2	4	7	2	7	6	5	6	5	5	10	7	11	7	13	18	6	7	17	4	3	0	0	7
chr11:66639700-66640123	3	0	3	3	5	0	5	3	0	0	5	0	0	4	0	0	5	0	5	4	2	5	5	2	2	5	2	2	3	3	2	0	4	0	0	0	2	2	3	0	6	4	2	6	5	0	3	2	0
chr12:95208843-95211267	9	6	6	8	5	11	5	3	9	6	17	11	11	9	9	6	12	15	12	5	9	3	16	6	5	11	14	9	8	2	9	2	5	4	10	25	11	3	16	11	15	8	8	12	6	4	12	6	10
chr16:53141179-53157541	22	30	16	14	27	43	24	18	24	17	24	23	24	27	8	41	22	17	29	21	20	8	22	14	17	35	35	16	23	42	29	31	23	24	26	32	32	13	30	32	37	27	21	41	27	20	7	21	33
chr4:139695197-139704196	0	4	3	0	5	5	0	0	3	2	3	3	9	5	0	2	0	0	3	3	2	2	5	0	4	6	6	2	2	5	2	2	4	2	4	3	4	4	0	2	7	0	2	10	0	0	0	3	5
chr22:21669913-21675115	2	4	0	0	4	4	6	3	3	0	2	3	3	2	0	3	3	0	0	0	0	4	4	3	0	2	4	2	0	2	0	2	2	0	0	6	0	4	2	3	5	2	3	0	4	5	2	3	0
chr14:39276934-39327022	5	3	0	0	3	3	4	0	2	0	0	0	0	3	0	3	0	2	0	0	2	0	0	3	0	3	2	2	3	4	6	0	0	0	0	2	2	2	0	0	5	0	4	3	2	0	4	0	3
chr1:103565435-103575540	6	4	3	9	14	11	13	9	7	9	21	13	21	12	6	13	8	10	19	24	5	8	8	5	4	20	15	5	3	17	10	4	12	6	7	28	14	16	14	18	19	16	10	17	0	8	3	7	15
chr7:8003908-8060248	2	2	0	2	0	0	8	0	0	0	3	4	0	2	0	4	0	3	0	5	5	0	7	0	2	3	5	0	0	5	0	0	3	0	3	2	6	0	0	9	7	4	5	6	2	4	0	2	5
chr16:31090775-31091342	10	13	8	15	12	16	18	10	7	3	8	8	5	12	5	6	8	7	7	8	5	12	13	11	5	13	8	5	14	11	9	8	9	5	9	11	14	13	8	7	21	14	7	14	9	9	8	6	10
chr17:4282798-4307123	4	4	0	2	2	0	2	2	3	0	0	4	4	3	3	0	3	3	2	0	3	0	5	3	0	3	0	2	4	3	2	2	0	0	5	4	2	3	0	5	2	3	4	6	2	0	0	0	0
chr13:95723242-95725252	7	4	8	4	4	2	8	2	4	0	3	0	2	2	2	4	0	0	2	11	0	0	6	0	0	3	0	9	6	11	12	0	3	4	2	2	6	3	8	0	2	0	2	3	6	0	2	0	3
chr17:64821767-64822393	4	7	0	2	5	6	7	0	2	3	2	6	2	6	0	4	5	3	3	3	0	5	5	4	2	6	5	3	6	2	5	3	3	3	3	3	7	4	0	4	2	4	2	8	2	4	0	5	2
chr3:121844453-121872788	5	3	3	0	10	4	10	6	4	0	3	4	6	8	2	4	7	5	0	5	9	4	8	0	6	4	2	7	10	11	2	6	3	5	9	6	6	5	5	10	18	11	6	14	6	6	10	3	7
chr16:30479091-30479461	0	2	0	4	3	4	6	0	4	2	0	2	5	2	0	2	2	0	0	3	0	3	3	0	0	0	2	3	3	0	0	3	0	0	2	4	2	2	3	6	3	3	0	11	4	0	2	0	2
chr16:58559804-58560362	6	6	11	3	6	8	7	9	7	3	3	8	0	12	3	9	4	6	6	8	4	8	12	6	2	17	5	4	3	9	6	5	6	6	3	12	13	6	9	8	6	3	5	9	4	4	2	3	11
chr12:106842589-106843947	0	0	0	0	2	2	2	4	5	2	2	2	4	2	3	2	8	0	0	0	4	3	0	6	2	2	2	3	0	5	2	3	0	3	2	0	4	3	4	0	3	2	3	4	0	0	0	4	3
chr2:168012634-168017095	2	2	0	2	2	0	2	0	2	3	3	3	2	0	0	2	2	3	0	0	0	2	4	0	0	2	0	0	0	3	0	2	2	2	3	3	0	0	2	3	5	2	3	5	3	0	0	2	0
chr3:170145423-170149244	0	6	2	2	6	3	9	5	3	2	6	5	2	3	10	4	8	4	5	3	2	4	3	2	2	7	4	5	3	7	4	2	0	0	0	8	12	5	6	5	8	9	0	7	8	0	0	4	9
chr7:83134250-83135656	2	2	3	4	2	3	7	2	0	3	4	9	0	0	0	2	2	0	6	4	0	0	2	2	2	4	0	3	3	2	2	0	3	3	0	2	6	3	3	5	8	4	3	0	4	0	2	0	4
chr3:56669700-56673725	3	5	0	0	0	5	2	0	0	2	7	3	6	5	4	3	2	4	0	4	0	5	0	2	0	10	2	0	5	2	2	4	3	3	3	2	7	4	2	0	7	0	9	9	5	3	0	2	0
chrX:47846105-47895940	0	11	8	5	9	11	8	8	7	3	8	9	6	3	4	6	4	0	2	5	0	7	8	7	6	9	3	5	4	6	4	6	2	3	6	7	12	6	15	7	9	9	4	4	6	4	5	8	9
chr9:124908377-124912026	0	0	0	0	0	3	3	0	3	0	0	2	0	2	0	2	0	2	0	0	2	2	3	5	0	2	2	0	2	2	0	0	0	0	0	0	0	0	2	0	2	0	0	0	3	0	0	3	0
chr3:170113360-170136665	2	2	2	2	0	0	2	0	0	2	5	2	4	0	3	3	0	0	2	5	4	3	2	3	0	0	3	0	0	4	0	0	0	0	0	3	3	0	4	3	2	10	3	4	0	0	0	0	5
chr1:99993537-99999415	4	5	3	0	2	0	3	3	0	0	0	3	0	5	0	5	2	0	0	0	2	2	3	4	2	6	2	0	2	6	0	2	0	2	0	0	5	3	2	0	9	4	3	5	3	0	0	0	0
chr20:38057532-38066256	4	8	5	3	6	5	8	9	8	5	3	3	3	3	3	6	3	3	7	11	8	2	3	4	6	9	4	0	5	7	0	4	4	6	6	6	3	0	4	3	8	4	2	6	5	6	4	4	7
chr11:76463821-76472840	0	2	3	4	3	2	6	7	4	2	7	6	4	0	0	7	2	2	5	4	0	7	3	3	3	6	0	2	0	0	0	0	0	2	4	4	8	3	0	4	6	3	4	6	5	0	3	4	10
chr6:47574064-47582065	0	5	0	3	4	4	3	0	3	2	5	5	3	0	0	3	0	0	3	3	0	2	2	0	0	3	2	3	0	5	0	2	0	0	0	2	5	0	2	2	0	3	2	5	4	0	0	0	4
chr7:44645327-44647759	0	2	3	0	0	0	0	0	0	2	4	0	2	0	2	3	2	0	2	0	0	2	2	2	0	4	0	3	3	3	0	0	0	0	0	0	0	0	0	5	0	3	0	2	0	0	2	0	0
chr2:121605701-121606180	7	4	9	0	6	12	5	7	7	3	5	3	6	3	4	9	2	6	6	5	4	5	3	4	4	6	5	7	2	7	7	3	3	3	7	4	5	4	6	4	5	2	0	10	0	5	6	0	5
chr10:97437191-97437750	0	0	2	2	2	4	8	3	0	2	4	0	0	6	0	2	0	0	3	3	8	2	2	3	4	3	6	2	2	3	3	3	0	4	2	3	3	2	7	0	6	2	0	6	3	0	0	0	3
chr15:92996957-92998621	7	3	4	3	0	0	0	2	0	0	2	7	3	0	0	4	3	2	3	2	0	0	0	0	0	6	4	0	0	3	3	2	5	0	3	0	7	2	6	5	3	5	2	8	2	5	5	4	4
chr7:80789306-80810701	2	6	0	3	9	8	7	2	3	3	4	6	4	4	4	2	4	3	6	7	0	3	3	3	4	5	3	3	7	6	5	8	5	0	4	7	5	8	3	7	8	8	6	4	5	4	6	6	5
chr13:40940921-40943925	2	0	0	2	0	0	6	3	4	0	5	2	0	4	0	0	5	0	4	5	2	3	5	3	0	6	0	2	0	3	0	3	3	0	3	5	4	5	0	3	3	6	0	2	3	0	2	2	6
chr4:51863437-51891851	17	12	18	9	15	17	11	11	11	9	18	17	14	15	8	11	8	11	12	11	6	3	11	9	17	18	19	12	17	24	16	11	13	14	9	17	15	14	8	28	22	12	19	20	8	9	12	8	8
chr4:76738761-76741926	4	3	0	0	3	4	2	6	3	2	5	3	2	2	2	3	0	4	2	0	0	2	2	0	0	2	3	0	2	0	2	2	0	0	2	2	2	4	2	2	2	0	3	3	2	2	2	0	0
chr7:22960256-22991139	0	4	0	2	4	3	0	3	4	5	5	2	5	4	2	10	2	3	4	6	2	0	5	3	0	2	0	2	4	0	0	0	0	2	5	4	2	3	2	2	5	0	5	7	0	0	3	2	4
chr6:75702645-75711416	0	3	3	0	3	7	5	4	5	7	2	6	10	5	2	9	6	3	5	5	3	2	2	2	0	9	5	6	4	7	7	3	3	3	2	7	9	4	3	10	11	5	6	7	4	5	4	2	3
chrX:65051462-65075912	8	12	7	12	8	21	22	12	13	13	13	14	6	13	4	10	14	5	9	11	4	9	10	15	9	13	9	6	13	14	8	14	10	4	13	18	13	9	12	14	24	16	8	12	8	4	7	7	12
chr4:9641071-9641450	16	53	32	8	37	31	34	13	26	30	35	49	51	23	16	26	30	26	62	48	13	12	33	19	37	72	41	45	29	27	41	28	34	16	25	34	29	28	31	11	26	45	41	40	40	14	31	19	38
chr9:83677727-83678599	6	7	4	5	4	3	10	2	5	6	0	8	8	4	0	10	7	4	5	7	7	0	13	2	0	9	8	4	3	10	3	8	5	6	2	12	9	7	11	3	16	11	4	8	4	8	3	4	0
chr17:4066447-4072756	3	5	3	2	9	2	10	5	5	4	6	4	6	5	4	7	6	3	2	3	2	10	9	5	4	7	2	5	6	13	4	3	2	2	4	9	12	6	3	5	5	4	6	13	7	0	5	0	2
chr3:129265549-129267099	0	3	2	4	0	2	5	0	5	0	4	3	0	0	2	2	0	5	5	0	4	3	0	3	2	7	3	8	0	0	4	0	0	2	2	0	3	3	2	2	0	0	4	6	0	0	0	0	3
chr6:73480675-73482244	4	0	0	0	3	3	4	3	3	2	2	3	0	2	0	5	0	0	4	5	0	3	5	3	3	3	0	3	0	0	2	3	0	0	3	0	4	5	2	0	3	3	0	7	2	0	0	2	3
chr6:75634707-75663518	2	0	0	3	6	3	2	0	0	0	3	4	2	4	4	2	2	2	0	0	2	2	2	2	2	6	3	0	2	7	2	0	2	0	2	3	4	4	0	4	2	5	3	0	0	0	0	0	0
chr3:172112452-172226947	0	2	4	2	3	2	2	0	0	0	2	3	5	3	0	0	2	3	3	6	4	0	4	0	3	2	3	3	2	3	4	2	2	3	0	3	0	4	2	4	5	6	4	3	5	0	3	2	0
chr6:138941335-138947913	3	4	2	0	0	2	2	0	2	5	0	3	2	3	0	0	0	0	3	2	0	0	2	0	0	0	2	5	0	2	0	3	0	2	0	2	0	0	2	5	2	0	0	6	0	2	0	2	0
chr15:25405461-25411971	36	28	26	21	36	43	54	28	34	28	28	40	30	24	22	28	34	14	36	26	19	24	49	25	30	47	39	21	18	56	45	28	25	26	29	45	41	39	22	44	47	43	28	65	30	27	30	14	25
chr10:124681607-124696212	0	3	2	4	0	3	3	3	0	0	2	2	0	2	0	2	0	2	3	2	0	0	0	0	0	0	2	3	3	4	3	3	0	0	3	0	0	2	2	2	2	2	4	6	3	0	2	0	0
chr2:241407537-241434321	0	5	2	3	2	0	0	0	2	4	2	4	2	0	3	6	0	4	0	4	0	2	0	2	0	0	0	3	4	5	0	0	0	5	0	0	0	0	2	0	4	3	3	2	4	3	2	3	3
chr1:151658235-151668635	0	2	0	4	3	0	0	0	2	0	0	2	0	3	0	3	0	0	0	4	3	0	2	2	0	2	2	2	0	4	0	0	0	3	0	4	3	0	0	0	5	2	0	4	3	0	0	0	4
chr18:36026900-36033837	8	4	0	0	4	3	6	2	2	3	3	2	0	3	2	5	6	4	7	4	7	3	0	3	0	6	5	6	3	3	8	6	4	3	2	4	5	7	5	4	6	4	8	7	2	4	0	5	0
chr8:102360071-102361626	13	12	12	7	10	24	17	14	13	9	15	16	13	18	13	19	7	12	8	13	13	5	14	12	17	21	15	19	11	19	12	11	6	10	14	26	18	10	22	7	20	11	10	16	8	7	8	15	13
chr1:155438327-155459898	10	4	2	4	9	13	18	5	6	6	6	8	8	11	7	16	10	7	7	8	7	12	9	12	10	12	6	13	10	18	3	10	4	8	6	9	6	11	9	7	14	11	13	12	6	7	6	8	9
chr16:30496097-30496566	0	0	3	2	0	6	7	2	0	0	3	0	2	5	2	4	0	0	5	3	2	3	3	0	3	8	0	0	3	0	5	0	2	0	0	5	0	5	0	2	2	5	2	5	2	2	2	3	0
chr2:210153495-210154611	4	5	0	3	3	7	9	4	7	0	3	4	7	3	6	3	0	3	3	8	3	2	7	2	2	2	8	7	3	7	2	0	3	9	7	12	9	0	6	7	5	2	3	10	3	3	3	0	6
chr21:37420299-37472880	2	6	2	3	6	11	8	3	6	5	10	7	9	9	5	10	10	5	12	6	3	7	9	10	11	12	7	6	6	9	9	9	0	10	3	5	16	4	10	0	12	8	14	10	0	2	3	5	6
chr2:72718103-72733118	21	24	23	15	26	45	43	20	26	32	19	23	25	27	20	39	23	7	35	34	22	17	34	24	33	32	28	24	36	41	19	27	22	18	26	56	45	33	30	31	38	22	24	38	17	21	16	19	20
chr15:50648687-50663046	0	2	0	0	2	3	2	3	2	0	2	2	2	3	0	3	0	0	2	2	0	0	4	0	0	0	2	5	4	4	0	2	0	2	0	4	2	0	2	2	2	2	3	0	2	0	0	0	0
chr3:50065031-50066502	5	3	3	3	8	7	10	2	4	0	7	8	5	5	2	7	8	6	3	7	8	6	14	4	9	7	9	3	5	12	7	3	2	2	7	5	7	9	6	6	8	9	9	13	2	4	7	8	8
chr6:151348711-151353752	0	0	0	0	3	2	0	0	0	0	3	3	0	4	5	0	0	0	3	5	6	2	2	4	3	2	0	2	0	0	3	0	0	0	0	0	3	2	0	0	0	2	0	5	2	0	2	2	2
chr14:61721509-61721823	2	4	2	2	2	3	7	0	2	0	7	4	2	3	2	2	0	0	0	2	0	4	2	2	7	0	4	0	0	2	0	6	2	2	0	4	5	2	2	0	4	3	3	5	0	0	0	0	3
chr17:12054889-12095694	16	8	5	7	6	50	13	4	8	6	7	9	0	3	11	9	7	9	9	7	2	4	5	5	7	14	10	7	6	8	6	10	5	5	5	25	12	6	8	7	14	8	7	9	7	2	7	7	11
chr5:36982165-36986301	14	11	7	7	10	14	11	3	16	6	21	14	11	14	7	8	12	11	13	12	11	7	16	12	7	16	19	12	15	20	9	16	5	10	6	20	14	12	9	8	23	11	14	20	6	8	12	8	16
chr10:68393138-68394451	4	0	0	0	0	3	0	0	0	0	3	2	0	4	0	2	0	0	2	0	2	4	0	2	3	3	2	2	2	2	2	0	0	0	0	3	0	0	0	2	3	0	0	3	2	0	2	2	2
chr10:50433476-50590247	0	3	0	2	3	5	0	0	2	2	2	5	0	0	0	0	2	3	0	0	0	3	3	2	3	5	6	4	3	4	2	5	0	0	7	0	3	0	3	5	4	6	5	7	0	2	0	0	4
chr18:62539681-62550460	6	7	0	0	6	4	0	0	5	5	11	8	5	6	0	3	8	2	8	0	5	7	2	9	3	4	6	4	3	6	6	5	2	0	3	7	5	5	7	3	12	7	5	7	2	3	9	7	4
chr7:24623666-24668660	8	8	0	8	13	11	5	8	8	4	6	11	3	6	4	3	9	12	3	5	9	8	2	2	10	12	7	4	10	9	3	7	4	4	5	14	8	4	6	7	7	14	4	8	11	0	2	3	6
chr1:213117317-213129889	0	2	2	2	3	2	5	3	2	0	0	0	4	0	2	3	0	0	0	0	2	3	0	0	0	4	3	2	0	3	0	2	4	0	0	4	2	0	0	5	0	0	3	4	0	0	0	3	0
chr8:43059092-43064215	3	4	0	0	2	4	3	4	0	4	3	5	3	2	2	0	4	2	2	4	0	0	4	3	4	6	0	2	7	4	2	0	0	0	3	3	2	0	4	4	6	8	0	5	0	0	5	0	3
chr12:70278132-70311017	3	4	2	2	4	3	4	0	2	2	3	11	2	2	0	4	0	7	3	4	0	5	4	3	6	6	6	2	2	9	4	2	4	3	3	13	4	12	6	0	9	4	3	4	3	2	3	4	4
chr8:43069555-43072307	4	3	0	2	4	4	3	3	0	0	5	5	0	2	0	3	6	3	2	4	0	5	0	0	6	0	4	2	2	9	2	2	2	2	0	4	4	4	0	3	2	7	0	8	0	0	0	2	0
chr2:168691034-168717978	3	5	5	0	2	7	8	3	0	0	6	5	3	3	3	3	0	4	4	11	2	0	0	4	0	5	0	3	3	4	7	5	5	2	3	8	3	4	3	5	8	5	6	12	0	2	5	3	7
chr5:109713520-109716264	13	14	7	2	10	19	13	6	9	8	10	10	9	14	3	12	6	6	9	8	4	7	9	12	4	14	9	6	7	13	7	7	7	6	12	16	18	11	5	13	18	11	11	26	5	8	7	10	6
chr1:21715389-21724095	0	0	0	0	0	0	2	2	2	0	2	2	0	2	0	4	3	2	2	0	0	0	5	0	2	2	0	3	0	3	3	0	0	2	2	0	2	0	2	3	2	0	2	0	0	0	2	2	2
chr11:86011030-86031611	4	6	2	0	5	11	7	4	13	5	5	15	7	7	4	7	7	4	4	11	11	9	5	3	6	16	6	4	6	14	7	16	3	2	7	10	15	7	4	10	13	5	4	15	6	0	7	4	3
chr2:214767482-214781509	7	0	0	4	6	4	5	2	0	2	4	2	0	0	3	2	3	4	4	3	4	2	8	6	5	5	4	7	3	8	3	3	7	5	0	4	6	0	10	2	6	3	3	9	4	3	3	3	3
chr1:22078429-22086866	2	0	0	6	0	7	4	2	3	0	0	4	4	4	0	3	0	0	3	0	0	2	3	3	2	2	2	0	2	3	0	3	2	0	2	6	6	0	4	0	3	4	4	4	4	5	3	2	0
chr1:161778244-161784096	3	3	0	0	2	0	2	2	0	0	0	2	2	2	2	3	3	3	0	0	0	0	0	0	0	4	3	0	3	4	2	3	0	0	0	0	2	0	3	0	0	3	2	3	0	2	2	3	2
chr1:100424222-100442996	0	3	0	0	3	0	0	2	3	0	3	6	2	3	2	2	0	2	2	4	5	0	0	0	2	0	2	0	0	0	0	0	0	0	0	0	0	4	6	3	3	2	0	2	4	0	0	2	0
chr15:98707562-98708107	2	0	5	0	5	3	6	4	5	8	4	9	5	2	0	2	8	4	4	0	2	0	5	0	0	7	9	2	2	2	5	0	4	6	3	5	0	6	5	4	6	4	5	5	4	0	4	6	3
chr17:27303367-27309272	4	8	0	3	0	2	2	3	3	0	3	3	0	2	0	0	2	0	5	4	0	2	2	0	0	2	0	0	2	5	2	0	0	3	2	0	3	0	5	0	0	2	3	4	2	0	2	0	2
chr14:96555847-96556413	5	3	0	0	6	2	7	4	0	0	2	4	0	0	0	2	0	4	4	4	4	5	3	0	4	5	3	0	5	3	0	3	3	2	0	7	5	3	3	5	5	8	2	6	2	0	4	4	2
chr4:145845956-145849561	4	3	6	0	2	3	2	3	5	0	4	0	2	0	3	0	4	2	0	0	2	2	6	2	2	6	6	4	0	4	5	3	4	0	0	2	10	3	0	2	4	4	5	7	3	0	3	0	8
chr13:50927407-50949505	14	9	4	5	10	26	21	6	20	6	21	13	10	7	5	14	15	7	14	15	7	8	26	9	9	7	8	10	8	16	10	9	8	8	10	25	22	10	16	12	21	12	13	26	14	10	5	5	10
chr19:47264603-47264946	8	9	3	2	7	0	10	7	4	5	10	9	3	5	6	2	5	5	4	8	0	4	4	5	6	11	4	7	10	12	8	6	2	4	3	3	5	3	6	8	9	10	5	7	8	5	4	3	9
chr12:82369387-82403130	10	8	3	6	7	10	17	3	7	3	6	0	6	4	5	11	3	3	8	5	6	2	5	8	5	8	9	2	8	5	2	4	8	3	11	5	5	6	8	6	11	6	4	16	5	8	4	6	4
chr8:99274198-99275254	2	4	2	0	0	3	2	4	0	4	5	0	0	2	0	7	0	4	2	0	2	2	0	0	3	0	2	0	2	2	0	0	4	2	4	0	0	4	0	3	0	0	0	4	0	0	0	0	0
chr12:120782655-120791557	3	3	4	3	4	8	7	7	3	6	7	12	7	6	0	6	5	3	0	7	2	4	6	2	5	8	0	0	3	7	5	2	2	5	3	7	3	5	3	4	10	6	3	6	6	3	9	3	4
chr1:35358925-35361789	8	11	10	0	12	10	10	12	7	9	7	15	6	13	3	11	8	4	9	10	9	7	18	7	8	12	7	11	10	13	13	9	5	9	12	8	9	11	4	14	10	10	10	15	5	6	8	7	6
chr19:48913011-48913564	0	0	2	2	3	3	3	0	0	0	3	0	0	2	0	2	3	4	2	2	2	6	2	0	0	0	0	2	0	2	3	0	0	0	2	0	3	2	5	0	7	0	0	4	2	0	0	0	0
chr2:44502689-44505730	0	3	6	0	0	5	5	0	0	0	2	0	0	0	3	2	0	0	2	3	0	3	3	0	3	3	0	0	3	4	0	0	2	0	0	5	5	2	0	0	7	0	0	4	5	0	0	2	2
chr19:5653115-5654456	0	2	2	0	4	3	2	0	3	0	4	0	0	0	2	3	3	0	5	0	2	3	3	0	2	6	6	4	0	3	2	0	0	0	2	0	2	0	2	0	5	6	0	2	0	3	3	0	4
chr4:1900626-1939778	3	8	0	0	0	6	11	0	4	0	3	4	4	4	3	2	5	2	5	5	2	0	5	3	3	6	4	3	3	2	0	3	3	3	0	2	2	3	3	2	4	0	0	2	3	0	3	0	2
chr10:68459104-68470163	2	2	3	0	4	4	5	3	2	0	0	2	3	2	2	3	2	2	0	2	0	8	4	4	0	5	3	2	0	3	0	0	6	2	3	0	0	2	0	0	4	5	3	5	0	0	0	3	0
chr14:67685015-67690421	2	0	3	0	4	2	7	0	0	0	2	2	0	3	2	0	0	0	5	0	2	3	2	0	0	0	2	3	0	2	0	0	0	0	3	2	6	2	0	4	4	0	5	0	4	3	0	5	2
chr12:104927973-104931791	2	4	0	3	4	0	3	2	3	0	2	2	2	0	4	0	5	0	4	0	0	2	3	3	0	2	0	0	2	7	0	3	0	0	0	3	0	3	0	0	2	2	2	0	3	0	0	2	0
chr14:75046376-75049718	5	11	3	3	9	16	16	6	9	6	7	8	11	3	12	6	9	2	12	5	6	3	7	5	8	9	10	7	10	9	5	2	2	6	10	16	7	3	7	4	18	8	11	10	4	10	4	4	7
chr20:35716740-35725155	9	5	6	4	4	9	9	9	8	0	6	10	10	8	0	5	0	8	8	9	0	3	4	5	0	14	6	9	11	6	8	8	8	6	4	11	7	5	14	9	4	7	13	6	5	5	11	3	6
chr8:130152736-130180880	4	0	3	2	3	5	15	7	2	0	4	5	10	7	9	5	5	6	7	6	4	6	4	3	9	7	4	5	5	5	6	4	0	0	6	5	6	4	6	7	9	6	9	11	2	3	4	3	4
chr3:53290791-53292827	0	2	4	0	3	3	4	0	2	0	0	4	2	0	0	3	2	2	3	3	4	2	4	0	0	0	0	3	3	0	0	3	0	0	0	3	2	0	0	2	0	0	0	0	3	0	3	0	0
chr20:33619517-33629914	2	3	2	0	0	2	0	2	0	0	0	4	0	3	0	0	0	0	0	4	0	2	3	2	3	0	2	2	2	2	0	0	0	0	0	2	0	0	2	3	7	0	0	2	0	0	0	0	4
chr4:82871944-82875822	6	11	3	4	5	8	8	0	7	5	2	13	7	9	0	5	8	7	9	11	8	9	9	5	8	11	7	8	6	18	7	13	6	2	10	8	7	10	7	3	13	3	6	5	10	5	8	6	11
chr5:137952628-137954376	0	7	2	4	2	2	5	2	6	3	6	5	2	0	0	6	4	4	6	3	3	2	4	7	0	3	2	2	7	3	0	0	2	4	6	11	6	2	5	6	0	2	6	11	2	4	0	2	2
chr7:105073619-105078963	0	2	4	0	2	2	4	4	0	4	0	3	3	0	3	2	0	2	2	3	0	2	3	2	5	0	0	3	2	0	0	3	0	2	2	2	2	2	3	5	0	3	5	2	3	2	0	3	0
chr16:88018428-88038011	5	2	2	0	0	2	9	0	0	0	3	2	0	2	0	2	5	2	3	0	0	4	3	0	2	2	7	0	0	3	0	0	5	0	2	0	3	6	2	0	0	3	2	0	2	2	2	4	4
chr2:135748267-135772547	6	6	3	0	4	2	2	3	3	0	3	4	6	3	0	3	0	4	5	2	0	2	3	2	4	2	3	5	0	2	3	2	2	3	2	0	0	2	2	2	4	3	0	6	2	0	4	3	3
chr14:88416711-88437903	0	2	0	0	4	2	2	2	4	2	0	5	4	3	3	2	2	0	0	8	0	2	0	0	3	3	3	0	2	5	0	0	0	2	4	0	0	0	2	2	4	4	5	5	0	0	2	2	3
chr20:10556231-10560820	7	9	3	5	11	7	11	6	0	4	5	5	6	9	0	4	5	8	0	9	7	0	13	3	3	3	4	7	6	9	6	5	5	2	12	5	5	9	10	7	7	6	5	13	4	8	5	4	4
chr4:150735258-150808398	5	4	3	0	6	7	5	0	5	4	2	4	3	0	0	6	2	2	2	8	0	4	6	3	5	6	4	3	2	7	3	2	6	4	2	3	9	3	0	4	9	5	7	8	3	3	2	3	2
chr2:24556015-24584560	4	3	0	0	0	5	5	0	5	0	5	2	4	4	3	3	3	4	3	6	2	0	5	2	4	4	7	4	5	3	4	2	0	2	2	5	2	0	3	2	5	4	3	13	4	2	0	0	2
chr2:62979188-62996766	5	6	2	0	6	5	9	5	0	4	5	5	4	6	2	4	13	2	4	10	5	4	4	4	12	5	7	11	4	7	5	3	2	2	2	9	8	5	4	3	11	4	2	12	7	6	3	6	8
chr2:175979810-175995646	4	3	0	0	4	4	2	0	2	0	3	2	3	4	2	2	2	4	2	2	2	4	0	2	5	2	0	0	0	2	5	2	3	0	0	3	0	0	2	3	3	5	4	4	0	0	2	4	3
chr16:68121987-68126610	25	45	24	23	43	41	68	38	32	23	39	49	33	43	45	50	35	34	50	39	36	38	39	48	25	59	42	50	37	58	35	39	34	30	31	58	52	42	49	43	64	50	42	63	29	33	31	39	45
chr14:49663315-49674427	0	0	0	2	2	3	3	2	0	2	2	3	2	0	0	2	3	0	2	0	0	0	2	0	3	4	0	0	2	4	0	0	0	2	0	3	0	2	0	0	2	0	0	3	3	0	2	0	0
chrX:2953143-2958435	8	6	4	3	7	5	9	7	2	0	9	8	2	3	0	4	4	3	5	2	2	2	11	4	4	8	7	6	2	14	0	4	10	8	3	5	8	9	0	5	8	3	9	5	3	4	4	5	4
chr2:113729401-113735858	2	0	0	0	0	0	4	0	2	0	4	3	0	4	0	2	0	0	2	0	3	3	4	0	2	6	4	0	2	6	0	0	0	0	3	2	0	4	0	5	7	5	2	0	0	0	0	0	2
chr7:105038126-105041023	6	5	5	3	5	7	5	4	4	0	5	3	4	2	2	6	3	4	6	3	2	3	8	5	4	3	8	4	3	5	3	3	2	2	8	7	7	4	6	7	7	9	5	10	5	3	2	4	5
chr3:142664202-142678113	3	0	2	0	4	0	5	0	5	2	0	0	3	0	0	3	0	2	4	3	0	0	4	0	0	7	3	2	3	4	3	4	0	0	3	4	2	0	2	7	2	3	0	3	0	0	0	0	0
chr17:49311312-49312042	12	5	3	2	15	8	10	8	4	3	15	22	10	9	10	14	7	14	8	9	2	10	7	3	4	16	8	7	6	22	8	6	12	4	8	16	10	9	4	10	14	18	5	9	6	6	9	4	10
chr4:53425872-53444103	4	5	5	0	4	5	10	5	0	2	7	6	2	8	2	4	5	7	7	7	5	7	8	7	6	9	2	4	3	8	5	5	3	4	0	0	4	7	3	6	11	8	8	10	4	2	0	4	11
chr3:3156219-3174261	0	2	5	2	13	8	3	3	7	4	9	5	6	3	3	5	5	6	3	8	3	7	4	3	6	2	0	3	4	5	0	4	7	8	7	5	8	0	5	6	6	4	7	7	0	3	2	0	5
chr13:49167244-49175541	2	0	0	2	3	4	4	2	3	3	0	5	5	4	4	5	2	4	5	4	8	2	5	4	0	2	5	5	0	5	6	3	2	0	4	7	6	3	3	5	0	3	2	3	0	0	3	0	0
chrX:19965044-19970298	6	2	3	0	3	2	0	2	2	2	4	4	3	6	2	3	5	3	5	4	5	5	0	2	3	3	3	3	7	5	0	0	0	0	0	6	2	6	0	3	6	7	3	9	0	4	0	0	0
chr4:86764593-86767976	4	0	6	0	0	4	3	2	2	0	0	3	3	3	0	4	2	4	4	0	0	2	5	3	4	4	2	0	3	6	2	0	0	2	0	7	4	3	3	4	7	0	2	5	0	0	0	2	0
chr14:102019893-102022880	4	0	0	3	0	3	5	0	2	4	2	3	5	3	3	4	0	2	6	3	2	0	2	3	0	5	2	0	0	0	3	2	2	0	0	2	2	0	3	0	3	2	5	3	4	0	0	0	2
chr12:96323948-96334865	2	5	4	2	4	9	6	3	0	2	7	9	3	9	0	5	4	0	8	2	5	5	5	5	4	8	3	2	4	8	2	0	6	3	4	7	7	5	2	5	7	12	5	8	2	0	3	0	4
chr5:123545417-123575963	6	5	3	2	5	4	6	3	0	0	6	5	2	6	3	7	4	5	4	0	0	2	4	5	3	2	3	4	2	7	7	0	2	0	5	3	5	5	3	7	10	6	6	6	0	4	0	0	4
chr9:14639896-14680162	2	4	3	2	12	6	12	0	11	3	7	3	6	6	2	3	5	2	3	5	6	2	5	12	9	6	5	9	3	3	0	5	5	8	6	3	15	4	7	0	9	6	15	18	5	5	5	2	6
chr13:102622877-102627924	6	2	3	2	4	6	2	0	2	6	0	6	2	4	0	6	5	0	9	3	3	0	0	3	0	7	2	3	5	6	3	0	5	0	5	4	0	5	4	6	3	6	2	4	5	0	2	0	0
chr2:147972739-147982081	5	5	3	4	8	6	5	5	7	3	3	3	2	5	6	4	10	4	4	4	4	2	6	5	7	6	7	0	5	7	6	3	5	2	4	4	5	2	5	4	8	6	4	5	6	5	3	2	8
chr6:130926605-130956499	22	25	13	11	32	49	31	27	20	15	37	36	33	25	50	37	23	26	15	43	6	12	23	16	23	42	16	21	21	16	27	9	15	10	15	42	27	25	39	26	50	28	23	50	15	14	17	12	26
chr22:45689712-45740538	2	0	2	2	4	3	2	0	0	0	2	0	4	0	2	5	5	4	0	3	6	2	0	2	3	2	2	0	3	4	0	0	3	4	2	3	0	0	2	4	0	2	0	9	3	0	0	0	0
chr10:110596398-110598290	0	5	3	2	8	5	13	3	9	3	4	7	0	7	7	5	9	3	8	9	3	6	4	4	7	11	5	11	0	4	7	3	5	2	8	2	6	7	4	3	11	8	2	8	2	3	4	0	6
chr13:30630835-30631474	0	0	0	6	0	0	2	3	2	2	3	2	0	3	3	3	2	0	0	0	0	0	5	2	0	2	0	4	3	7	2	0	0	0	2	0	0	0	0	0	2	0	0	3	3	3	0	2	0
chr5:80767933-80792844	6	3	2	0	4	3	2	6	0	3	3	4	0	0	0	0	2	0	4	0	0	3	4	2	3	2	2	3	0	4	4	0	0	0	2	0	4	0	0	2	3	2	3	0	3	2	2	0	3
chr15:57231152-57234107	3	2	0	0	2	4	2	2	0	5	2	2	0	4	0	3	3	0	4	3	0	2	0	0	0	0	3	2	3	2	0	2	0	0	3	5	4	2	3	3	5	3	3	2	4	0	0	4	2
chr9:710804-713464	4	3	3	3	3	3	0	2	3	0	2	0	3	3	3	6	3	3	0	2	5	2	3	3	0	3	5	0	2	0	0	6	4	2	0	0	4	3	2	4	0	5	0	6	3	2	3	2	3
chr1:40189055-40202614	0	0	2	3	5	11	4	2	0	3	3	5	2	3	2	6	2	2	8	0	2	3	15	3	3	4	3	2	5	11	4	5	2	5	3	7	7	4	3	7	6	2	0	5	3	2	5	2	0
chr10:34269657-34284245	3	7	0	2	6	7	5	3	2	5	6	6	2	3	2	6	0	2	10	3	2	3	0	2	5	6	5	6	2	4	4	2	3	0	4	4	5	5	2	6	3	5	4	5	2	0	3	3	0
chr1:180003174-180006567	2	0	0	0	3	2	6	2	4	2	6	2	7	0	3	6	0	0	0	0	2	2	7	0	0	5	0	5	3	2	4	2	3	3	2	3	7	3	3	0	0	5	0	5	0	3	2	4	4
chr3:195959012-195960086	0	9	5	0	0	9	5	4	0	3	0	8	0	6	0	0	5	3	0	12	4	4	2	0	3	11	10	3	7	5	2	4	5	3	0	6	2	2	0	9	8	4	0	9	0	0	4	0	0
chr6:144781922-144803147	6	3	4	9	7	12	6	3	5	6	8	3	5	4	2	7	7	3	4	2	2	5	10	4	2	5	0	5	9	8	5	3	4	7	3	12	3	3	5	7	13	8	8	16	7	2	4	2	4
chr5:122019260-122022407	3	2	0	3	3	4	6	3	2	2	4	0	0	4	0	5	3	0	5	4	4	4	2	8	0	3	2	0	5	9	2	0	2	0	2	3	0	3	0	2	4	2	0	7	0	0	0	4	4
chr1:155676548-155679512	70	34	63	8	50	60	70	48	33	28	82	81	56	54	39	40	52	57	67	45	28	71	30	59	26	59	56	28	62	82	57	30	41	20	35	86	58	50	31	58	97	95	77	59	40	35	43	45	64
chr4:71339370-71357187	6	7	3	2	5	8	6	2	3	3	3	5	0	3	0	4	2	0	3	6	3	0	2	0	3	5	7	0	7	3	3	0	0	2	2	9	5	0	0	5	7	6	2	4	4	2	3	4	3
chr16:66730112-66732505	2	5	2	2	0	6	7	0	4	0	2	0	2	2	5	4	2	0	7	0	4	3	0	3	3	4	4	2	4	5	6	0	2	4	2	4	4	7	2	4	4	2	4	5	0	0	4	2	4
chr1:23030469-23059167	0	0	0	2	0	3	3	0	2	3	4	2	8	2	0	4	3	2	2	7	4	3	3	0	0	5	0	6	0	6	2	2	0	0	2	2	2	3	4	4	4	0	8	6	4	3	3	0	2
chr8:118375782-118379700	2	5	4	2	2	2	2	0	2	5	0	9	0	2	0	2	2	0	0	3	0	0	4	0	0	0	2	6	0	2	0	2	2	0	5	5	5	0	2	5	3	5	2	0	3	4	0	0	0
chr5:168568646-168568998	0	2	0	2	4	2	3	0	0	0	0	0	2	3	0	2	3	0	3	0	4	0	2	4	0	2	0	6	3	2	2	2	2	2	2	2	3	0	2	0	0	2	0	5	0	0	0	2	0
chr9:83665030-83677961	3	0	2	0	0	0	0	2	2	0	0	4	0	2	2	0	2	2	4	3	0	0	2	0	3	3	2	0	0	4	3	0	0	0	0	0	0	2	0	0	0	4	0	5	3	3	0	0	0
chr13:49480219-49483563	0	3	2	2	0	3	3	0	0	3	0	0	0	2	0	2	0	0	2	2	0	0	5	2	0	2	0	0	2	2	3	0	2	0	0	3	0	0	0	0	2	6	0	3	0	0	0	0	2
chr12:120154970-120155719	2	7	10	7	4	11	24	10	5	5	8	11	8	5	3	9	11	4	15	8	7	7	12	4	7	13	6	6	8	13	9	6	7	8	10	13	9	12	8	13	14	11	18	9	4	10	9	10	7
chr8:47394978-47407961	4	0	4	0	3	4	3	0	0	3	0	0	2	0	0	2	2	3	0	6	2	0	4	2	0	4	0	3	0	3	2	0	0	4	2	6	5	4	0	0	2	2	4	7	0	0	0	0	3
chr15:94367605-94385525	4	3	3	4	5	4	2	0	6	2	3	4	4	0	0	2	4	0	2	8	6	0	5	3	0	3	4	0	3	7	0	4	0	3	3	5	0	2	3	4	6	2	0	4	4	0	4	0	6
chr6:99439769-99465136	0	5	3	0	6	3	3	4	3	3	2	4	2	3	2	2	0	3	0	0	0	2	2	0	3	3	0	3	0	7	4	2	0	0	0	4	6	5	3	3	2	0	7	4	3	0	2	0	3
chr9:96336717-96352109	3	2	0	0	5	3	4	0	0	2	3	2	3	0	2	2	0	2	4	2	0	3	2	0	0	0	2	0	0	3	2	0	2	0	2	2	4	3	0	0	3	2	2	2	0	3	0	0	2
chr11:83111113-83117197	0	0	2	0	3	2	3	0	4	0	0	0	0	2	2	3	4	3	3	3	3	0	6	3	2	3	0	0	3	8	2	0	2	3	2	3	2	0	5	2	6	8	0	4	0	3	2	0	2
chr12:111554158-111555919	4	3	0	3	2	0	4	0	3	3	0	0	0	2	5	5	0	3	2	0	4	0	2	4	2	0	3	2	2	7	3	0	2	0	0	4	6	0	2	2	4	0	2	2	2	0	0	0	3
chr10:94258800-94259150	4	0	2	0	3	0	3	3	2	5	4	5	3	3	3	5	4	3	0	4	3	3	0	0	0	4	2	5	0	9	0	2	4	0	0	4	2	4	0	4	9	3	0	12	2	0	0	0	3
chr20:35366557-35384133	3	4	2	0	0	2	4	4	4	0	9	4	5	0	4	3	3	3	0	4	0	0	2	5	3	2	4	0	0	8	0	0	0	4	4	4	2	4	5	0	4	2	4	3	4	2	2	2	4
chr22:40881770-40882177	0	0	0	2	0	4	4	2	2	0	0	7	2	0	0	5	3	2	2	4	3	6	2	0	0	5	5	0	0	8	3	4	0	0	5	3	4	5	0	4	6	2	6	7	2	0	2	2	3
chr5:57246300-57251141	7	5	11	8	13	19	15	10	12	10	9	8	11	10	6	9	17	12	10	9	9	10	10	12	11	16	14	13	14	19	15	7	6	12	12	28	15	14	25	13	22	17	11	19	10	8	5	7	13
chr1:203707009-203708104	3	3	0	2	5	12	7	0	4	3	3	4	2	0	8	0	7	2	4	3	2	2	9	3	4	5	3	5	3	7	4	2	5	5	2	11	4	2	5	3	15	3	2	2	4	4	3	0	3
chr5:73078180-73082825	0	0	2	2	0	7	4	3	3	2	3	2	5	4	0	4	0	0	0	2	3	0	4	0	2	7	0	2	2	4	4	3	2	2	0	2	5	2	4	7	6	3	3	6	0	4	3	0	2
chr9:4823548-4827033	0	0	0	2	3	0	0	5	4	3	2	3	0	5	0	5	2	0	6	0	0	0	5	0	2	0	3	0	0	2	2	4	0	0	0	2	2	0	4	3	4	0	5	7	0	4	0	0	2
chr19:12526920-12528696	2	0	2	0	10	4	2	5	2	3	2	3	5	6	3	6	3	2	0	4	0	0	3	5	3	0	2	0	2	3	3	0	2	2	3	2	3	2	0	2	0	3	2	6	4	2	2	3	5
chr7:6814764-6823360	6	6	6	4	6	4	10	6	11	0	4	4	9	6	3	8	3	0	4	8	0	4	0	7	6	17	0	5	6	0	0	8	0	0	5	5	6	6	7	4	17	6	0	21	5	5	3	6	6
chr13:100257595-100273346	2	0	0	3	4	3	12	3	0	0	7	0	3	3	2	3	4	0	0	3	5	2	0	7	2	5	6	7	3	3	2	2	2	4	0	2	3	9	2	0	9	5	5	5	2	0	2	4	3
chr2:36396614-36442735	6	7	9	4	12	14	14	4	4	3	7	7	9	8	4	4	7	3	10	6	4	7	10	7	7	9	12	4	2	14	5	11	9	7	8	9	16	6	9	7	13	16	7	11	6	4	9	0	0
chr15:42260958-42268032	6	8	0	4	5	11	6	0	2	3	7	11	5	5	3	3	3	2	4	0	5	3	8	2	8	9	10	5	5	13	6	7	0	3	5	5	7	0	4	13	10	7	7	15	7	2	5	7	5
chr15:50300789-50301368	0	0	0	0	0	2	4	0	3	2	4	4	3	4	3	2	5	2	2	0	2	0	3	0	0	0	0	0	4	0	0	2	3	4	0	3	3	3	2	0	5	5	5	2	2	6	2	0	3
chr2:85368686-85369830	0	2	2	2	2	0	4	0	3	0	0	0	0	0	2	4	0	4	0	3	0	3	5	2	0	2	0	0	4	4	0	0	4	0	2	0	3	3	0	0	4	0	0	0	2	0	0	0	2
chr13:19851355-19852190	2	3	2	3	3	4	6	0	0	3	0	4	4	4	2	2	2	2	0	2	2	2	4	3	2	8	0	3	3	0	3	0	2	0	3	4	0	0	2	4	10	3	3	7	0	3	0	2	2
chr17:16101250-16101805	8	5	6	2	8	13	5	4	10	3	5	7	7	5	0	6	8	0	7	9	0	4	3	0	4	8	6	2	2	9	4	7	5	5	4	5	13	8	8	7	10	6	3	11	0	6	4	3	4
chr2:226906793-226914351	4	4	5	3	5	6	6	2	5	0	6	8	8	9	3	5	6	3	6	6	5	5	17	8	3	11	8	4	5	13	7	5	6	3	5	10	9	4	2	6	7	10	6	15	6	3	2	4	10
chr7:27785163-27800090	2	2	0	0	0	2	3	0	2	2	3	2	2	2	3	0	0	0	2	0	0	2	4	3	3	4	2	0	0	0	5	0	0	0	0	5	0	4	0	4	0	3	0	2	0	0	2	0	2
chr8:116655856-116658980	0	0	2	2	0	4	4	0	5	0	6	3	0	4	2	3	2	3	2	2	3	2	4	0	2	3	0	0	4	0	2	5	0	0	2	3	4	3	0	3	5	3	0	3	2	0	0	0	0
chr13:41865736-41868477	9	10	6	7	5	4	8	9	7	8	9	12	12	12	6	9	9	7	8	5	3	5	15	13	4	4	5	6	6	16	7	5	6	6	5	12	17	16	5	13	15	4	6	18	8	7	6	4	6
chr18:8076455-8088851	0	0	2	0	3	2	0	0	3	3	6	0	0	0	5	2	0	2	2	0	5	0	2	0	0	4	0	5	0	3	0	0	5	0	2	2	2	2	0	2	3	2	0	3	2	0	0	0	5
chr5:38990949-39003622	2	0	0	3	2	6	0	0	3	0	0	3	2	4	3	2	2	4	0	7	0	0	3	0	3	2	0	0	0	2	0	0	0	0	0	4	2	0	3	4	4	2	2	5	0	0	0	2	0
chr5:139278327-139279129	3	10	3	0	5	0	10	2	4	2	5	2	2	2	0	6	6	2	10	5	0	2	7	7	2	2	7	4	2	3	5	8	3	0	5	0	4	4	4	4	6	0	4	0	4	4	5	0	4
chr2:127763062-127771004	2	0	0	0	3	2	2	3	2	2	3	0	2	0	0	4	0	0	3	0	2	0	5	0	4	0	2	2	0	3	4	0	2	4	6	0	3	0	0	2	4	0	2	8	0	2	3	0	3
chr8:38819522-38820635	3	0	5	4	7	6	3	2	10	0	5	6	4	3	2	7	6	0	4	4	3	5	0	2	0	4	6	2	3	7	5	0	5	2	6	6	3	6	3	8	10	2	0	8	5	4	4	5	4
chr18:32111754-32113860	9	16	6	6	13	10	18	17	12	12	13	13	6	12	6	10	14	12	11	11	12	0	18	12	17	24	18	11	11	24	9	7	6	7	8	13	12	18	16	14	20	16	11	18	12	12	11	12	11
chr10:5699525-5714207	4	3	4	4	7	12	3	0	9	6	9	5	3	4	0	6	3	3	10	6	0	0	7	0	6	9	16	7	9	15	3	3	7	5	6	12	4	2	5	5	6	2	4	7	0	6	6	2	16
chr22:45700282-45740538	3	0	0	3	8	9	4	2	0	2	3	3	0	2	4	3	2	0	4	6	5	2	2	4	2	4	0	0	4	3	6	2	0	2	4	9	7	2	7	8	8	9	5	11	2	2	3	3	6
chr3:47097955-47106120	10	9	6	8	11	18	10	4	16	10	6	11	12	8	3	15	10	4	3	9	6	5	10	9	10	11	10	9	10	17	10	12	9	10	14	16	12	7	10	13	18	12	11	20	3	11	8	6	9
chr20:34470048-34492597	0	4	0	0	3	3	4	0	3	3	2	4	0	2	2	5	0	2	2	0	6	0	0	5	2	2	2	0	2	0	5	4	3	0	3	9	2	2	2	2	0	4	7	4	0	3	0	5	2
chr16:1809238-1809833	0	3	7	4	5	6	8	0	0	0	6	0	2	2	5	0	0	3	0	0	4	2	3	0	5	3	0	3	3	5	2	2	3	2	3	7	2	2	3	0	7	7	2	3	0	0	2	4	4
chr2:201760881-201761818	3	0	0	4	3	4	2	4	0	0	2	4	3	0	2	3	0	0	0	4	0	0	2	0	2	0	3	2	2	4	3	3	0	2	0	5	2	2	0	3	2	0	4	5	0	0	2	3	0
chr19:12928342-12928847	16	11	15	12	21	19	43	7	18	7	26	16	10	22	9	17	16	17	25	23	7	15	18	22	17	19	28	13	11	35	20	24	17	12	21	25	35	7	20	15	36	22	22	26	20	11	13	16	19
chr2:134253095-134254644	11	11	7	2	4	11	15	6	8	8	9	8	8	6	3	7	5	0	6	4	3	9	9	3	7	10	13	5	7	14	9	10	5	5	6	8	9	9	10	5	16	11	6	8	3	5	5	6	5
chr22:45793545-45807022	13	6	12	6	13	5	13	7	9	4	12	12	5	3	4	8	9	5	5	5	5	8	5	6	4	6	6	9	4	8	6	9	9	6	6	10	12	9	8	9	11	10	10	19	7	4	0	5	6
chr3:113488945-113506605	3	5	0	0	2	5	3	3	0	0	3	4	2	3	0	6	4	3	4	2	2	2	0	0	3	4	3	3	3	4	0	0	2	0	3	9	5	0	3	0	2	3	0	0	5	0	4	4	3
chr19:37199400-37207254	6	0	0	4	2	2	11	7	2	3	5	3	6	4	8	4	10	7	8	5	0	4	7	3	4	2	8	5	6	6	6	3	0	3	2	5	5	10	6	4	4	3	4	8	5	4	3	3	5
chr11:108176246-108177090	2	4	0	3	0	6	0	0	3	0	2	3	3	0	0	2	0	2	4	4	2	0	5	3	0	4	3	2	4	2	8	4	3	2	0	5	5	3	0	4	6	6	3	10	0	0	3	3	4
chr16:70258980-70262524	0	0	3	0	4	5	4	3	0	2	6	2	0	2	0	0	0	0	5	3	2	3	3	2	0	3	0	5	0	6	0	0	0	4	0	0	2	3	4	2	3	0	4	2	7	0	4	2	3
chr7:100355143-100355804	3	3	2	2	2	5	12	4	4	4	2	6	3	6	0	4	2	6	5	4	3	4	10	3	2	6	7	4	0	8	0	3	2	6	0	7	6	3	2	4	13	6	6	7	0	6	2	0	6
chr9:110972073-110973558	28	23	18	9	20	26	33	23	23	14	30	43	23	34	38	27	22	23	25	22	9	23	16	29	30	45	26	19	27	30	29	17	11	8	15	42	39	14	25	25	41	35	26	41	28	15	14	19	34
chr20:51674153-51690819	2	4	4	4	6	8	7	2	5	5	5	3	4	5	3	5	3	3	11	3	2	0	3	0	5	7	8	3	3	4	4	3	4	0	4	5	6	4	2	2	9	7	8	3	0	3	0	0	7
chr1:219193082-219241308	3	3	2	5	4	3	5	2	5	5	2	0	6	7	6	6	3	4	0	6	2	0	0	0	2	4	3	0	5	5	2	0	0	0	0	7	5	0	2	4	4	5	3	5	2	2	3	0	0
chr15:90217439-90219891	2	2	2	2	0	2	4	2	3	0	3	4	2	0	0	0	3	0	3	0	4	4	2	5	0	4	3	2	0	4	0	2	3	3	2	0	0	0	0	3	6	2	5	2	2	0	0	0	3
chr5:10415488-10417404	10	8	4	5	10	18	8	7	4	0	9	12	6	7	7	7	13	9	11	13	7	4	10	11	6	9	4	11	6	8	10	6	2	3	7	9	7	5	10	10	12	10	3	21	6	5	5	4	15
chr19:19492306-19492712	4	3	3	2	4	3	3	0	0	0	3	5	0	2	0	0	0	2	2	0	0	2	4	0	0	3	2	3	0	3	3	0	0	0	0	2	0	4	5	0	4	5	3	3	0	0	3	0	6
chr22:24302195-24313466	3	2	0	0	6	6	3	3	8	0	5	6	0	3	0	0	5	4	0	4	2	2	2	4	3	3	8	0	7	7	3	0	0	2	0	4	4	0	2	8	3	4	2	4	2	0	2	6	4
chr14:71400794-71418196	3	11	7	4	7	4	8	4	6	0	5	9	3	7	0	9	5	8	3	2	5	0	5	7	0	5	3	2	6	7	6	5	5	3	0	6	6	5	6	7	5	11	4	16	7	4	3	3	6
chr6:157036835-157084905	0	6	4	5	7	9	6	7	3	3	4	11	4	10	6	7	3	7	10	3	2	11	9	4	3	8	6	3	3	9	5	0	5	3	5	10	5	11	3	4	9	7	5	17	2	4	2	5	11
chr3:155893518-155911279	3	2	3	3	3	3	3	2	0	3	2	0	0	2	4	3	2	2	0	3	0	2	3	2	2	3	0	3	2	0	0	0	0	2	3	0	0	2	2	4	2	0	3	0	0	0	2	0	4
chr14:71413948-71418196	7	3	4	2	3	10	4	5	2	6	5	4	2	4	2	4	2	3	4	6	2	3	7	0	4	7	2	5	4	5	4	9	5	2	5	4	4	5	4	5	6	11	8	7	2	5	0	2	3
chrX:119410190-119426354	0	0	2	0	2	3	5	3	3	0	3	7	2	3	3	2	0	4	0	0	0	0	3	3	3	3	0	0	3	2	5	0	3	0	2	2	3	0	2	0	3	0	3	3	3	0	0	0	0
chr6:16326394-16328470	33	41	27	27	50	53	61	26	33	38	31	55	44	42	19	62	35	39	46	52	37	17	61	22	47	40	31	32	41	49	34	40	26	40	55	58	51	43	45	33	55	53	40	56	28	22	33	35	37
chr8:668598-674047	7	7	3	2	2	9	3	3	7	4	14	9	7	10	12	2	4	15	9	5	8	0	5	2	3	5	5	12	9	0	5	11	0	3	9	14	3	9	7	9	20	12	6	27	6	6	0	2	13
chr4:52626018-52631144	2	4	2	0	2	3	3	0	2	0	2	3	6	0	0	3	0	0	3	3	0	2	6	2	0	2	2	3	0	2	0	0	3	0	0	2	2	4	3	0	2	2	3	4	0	6	0	3	0
chr3:170113360-170122744	0	4	2	0	6	2	8	2	4	3	2	2	7	2	3	4	2	2	4	3	0	0	4	2	5	4	4	0	2	3	0	2	2	0	3	3	6	2	5	0	3	2	3	4	3	0	3	0	0
chr15:76274412-76295737	4	8	13	6	9	9	23	11	5	4	11	12	4	6	6	7	4	4	6	5	2	4	13	9	8	9	9	6	3	7	6	5	7	2	8	12	16	9	5	9	10	8	11	19	3	4	5	0	6
chr10:7276892-7285954	14	20	22	9	14	17	21	14	15	12	20	27	11	21	7	16	13	13	10	6	11	7	30	5	12	22	12	12	15	34	7	15	8	11	19	29	19	12	24	16	14	21	16	42	9	12	10	8	11
chr1:50655442-50744775	3	5	0	0	0	0	2	3	6	0	2	3	4	6	0	3	2	0	4	2	2	0	3	3	2	3	3	4	5	7	5	2	3	4	5	5	4	0	2	0	6	0	6	3	0	2	0	4	0
chr3:17508474-17586557	0	3	0	0	2	3	3	0	5	0	5	2	0	0	2	4	3	0	0	2	4	0	0	0	2	0	0	4	0	2	4	0	2	0	2	4	2	0	3	0	0	3	2	4	0	5	4	0	0
chr9:125337018-125337591	8	12	9	4	19	25	21	9	8	7	10	15	10	7	7	17	12	12	9	17	16	8	15	9	6	18	6	17	12	26	11	14	7	18	13	22	24	16	20	14	25	12	15	20	11	9	12	5	15
chr11:118581246-118584644	2	6	4	2	8	4	7	2	3	7	2	2	6	6	2	7	3	3	6	5	7	2	5	4	4	2	4	5	3	11	4	4	2	3	8	4	4	5	4	2	6	7	5	7	2	0	3	2	0
chr7:70762870-70771644	0	2	0	0	4	2	4	0	2	3	2	4	0	0	2	2	3	3	6	4	3	0	4	0	5	2	2	0	2	7	4	4	3	0	0	4	2	0	3	2	3	3	4	5	3	0	0	3	6
chr10:97436417-97437750	11	13	12	7	17	17	26	13	14	11	26	21	12	23	16	10	16	13	15	6	6	17	11	8	19	17	9	16	8	22	20	13	5	5	9	21	27	13	12	19	24	19	7	25	14	11	6	14	12
chr16:53154447-53157541	6	6	0	4	5	6	4	5	3	6	0	2	7	4	0	4	3	4	2	4	3	0	3	4	0	11	3	0	5	9	3	2	5	2	3	6	4	3	0	8	5	0	7	7	0	0	0	3	6
chr6:130955105-130956499	8	12	10	10	19	20	22	5	28	9	10	13	8	9	23	17	21	8	12	31	15	12	12	5	13	27	10	19	12	18	16	6	14	8	10	28	16	15	15	12	23	16	19	28	8	10	10	8	16
chr7:50319048-50327757	2	0	3	4	2	2	7	4	3	2	2	3	3	4	0	7	2	0	5	0	0	7	3	3	0	3	2	2	0	5	3	5	4	3	3	4	0	0	3	2	5	3	2	8	2	3	0	0	4
chr4:185247294-185267155	3	4	2	4	3	8	7	0	0	5	4	3	2	5	0	4	3	2	2	6	4	3	4	2	3	6	5	3	5	6	0	0	0	3	4	4	6	2	4	2	9	5	8	10	3	0	2	3	0
chr17:59935193-59940943	3	0	0	3	5	4	3	0	0	4	0	7	2	4	0	4	2	3	4	6	0	0	3	0	0	0	4	2	0	2	0	2	0	2	2	2	6	0	5	4	0	2	4	4	0	0	4	0	0
chr2:26364302-26373629	4	0	3	2	2	0	6	0	4	2	2	6	5	0	0	4	0	2	4	0	3	6	7	0	4	2	0	3	2	7	4	3	5	3	3	5	4	3	2	3	2	0	3	3	3	3	2	2	3
chr19:57776543-57780146	2	7	5	2	7	2	6	0	0	2	4	3	3	0	4	5	0	0	7	9	0	0	7	0	2	2	4	0	0	6	3	0	4	3	4	5	0	0	2	6	12	5	5	5	0	3	3	2	4
chr16:48347507-48348290	4	9	5	0	3	4	7	5	2	3	2	0	2	0	4	0	0	3	9	5	5	4	6	2	6	3	4	0	4	3	0	5	2	2	0	8	3	6	3	4	11	0	2	3	6	5	6	3	5
chr6:47283938-47286595	46	55	38	39	44	49	66	46	26	38	47	56	32	28	27	26	43	22	43	59	48	23	34	29	32	72	49	31	24	49	35	37	33	26	39	46	46	39	51	48	45	49	45	45	36	21	32	20	31
chr15:76287846-76292700	6	2	0	0	3	5	4	4	4	4	5	10	0	5	2	5	3	7	4	8	5	5	4	0	3	10	5	4	0	6	4	2	4	0	4	11	6	5	0	4	5	5	8	4	2	3	0	3	5
chr10:84438512-84477664	18	12	8	5	13	17	13	2	11	11	10	8	11	9	7	8	10	2	8	14	11	5	13	4	6	14	9	10	10	17	10	10	6	12	8	16	15	6	11	13	20	5	14	16	6	10	11	3	3
chr11:77624963-77625818	0	7	2	5	7	11	10	6	3	7	12	6	5	9	4	5	8	0	4	6	0	5	5	6	4	7	6	6	5	8	6	3	2	3	8	6	7	3	6	7	9	7	7	8	5	6	2	4	8
chr1:35413972-35415714	0	0	2	0	2	7	2	2	4	5	3	0	0	2	3	4	4	2	2	2	2	4	2	5	3	4	3	2	2	5	0	4	2	5	3	6	7	3	3	6	8	6	3	6	4	3	4	5	7
chr17:49311312-49312845	9	10	6	3	8	12	15	5	5	7	8	4	7	13	5	11	6	5	9	7	5	4	13	10	0	9	8	10	14	11	5	6	3	2	9	18	8	12	6	10	16	6	10	14	3	11	7	3	2
chr2:207724800-207742342	3	5	3	0	2	5	6	4	6	2	2	5	6	5	2	5	6	4	0	2	4	3	8	3	2	5	0	0	6	6	2	3	5	4	4	10	6	7	5	3	2	3	4	7	6	4	6	0	5
chr7:30550636-30562128	2	11	10	2	6	13	12	3	8	0	5	3	6	3	4	8	8	0	4	6	0	3	5	6	5	7	0	4	15	7	7	7	4	7	6	6	6	5	5	5	7	7	5	10	5	4	6	3	7
chr8:140818277-140890769	10	6	2	2	5	10	9	4	6	5	5	12	8	3	5	6	4	2	10	4	3	5	2	5	6	6	5	2	5	4	9	4	4	3	5	15	9	0	6	6	18	9	5	11	4	6	4	9	5
chr21:15014344-15043574	29	0	18	19	16	30	31	13	21	24	32	27	20	20	7	20	17	11	16	9	17	25	28	15	15	34	27	24	27	38	22	23	18	12	22	37	21	18	23	30	29	26	29	34	21	16	13	17	19
chr14:80497469-80530886	0	2	3	2	0	2	10	2	3	0	3	3	2	0	0	2	0	4	2	2	2	3	4	0	2	3	6	4	0	10	2	0	2	0	2	8	6	2	3	2	10	5	0	9	0	2	2	0	4
chr1:113829592-113834439	23	12	12	21	30	32	46	12	16	15	18	20	25	28	10	32	20	12	25	16	7	22	27	20	22	29	19	20	14	35	14	23	19	6	16	30	26	29	21	23	37	26	25	48	16	22	15	12	19
chr2:232787150-232796221	4	0	2	0	3	5	5	3	3	5	4	4	4	5	0	5	3	0	5	8	4	4	0	2	0	3	4	7	4	4	5	4	4	7	2	0	6	2	4	7	7	3	5	5	0	0	5	2	6
chr1:26446316-26447660	0	4	0	0	2	4	4	0	3	2	6	5	5	3	0	0	0	3	3	0	0	6	4	2	3	0	4	2	0	2	0	5	3	0	4	0	7	2	0	3	4	2	0	0	2	0	0	0	0
chr11:74789626-74817714	3	3	0	0	6	2	3	3	3	3	4	7	0	0	4	6	8	3	0	3	3	4	2	0	3	3	3	3	2	5	3	0	0	0	3	0	7	2	5	7	8	6	2	0	2	4	4	5	4
chr1:44308310-44339322	2	0	5	2	4	0	6	3	4	3	0	2	3	2	0	0	2	2	2	3	2	3	6	0	5	5	3	2	2	6	6	2	2	3	2	3	4	4	0	4	8	2	2	3	4	0	0	2	0
chr4:153270335-153276130	3	0	3	3	0	0	4	3	2	6	0	0	0	3	0	4	0	0	0	0	0	4	2	5	3	0	7	6	0	2	3	4	2	3	0	3	0	3	2	2	4	0	0	0	0	3	0	0	4
chr15:49235851-49239367	4	4	2	3	7	6	3	6	7	4	10	8	9	0	3	6	7	6	4	5	4	9	8	5	0	10	4	3	6	8	5	0	6	0	7	6	4	5	5	5	6	4	6	7	6	4	6	6	0
chr11:72984088-72989097	5	5	8	3	8	8	9	6	4	6	10	9	5	6	4	5	6	6	8	11	9	7	5	7	3	12	6	7	6	4	6	2	0	8	10	13	10	9	8	6	20	12	15	22	7	6	10	3	8
chr1:100906852-100921841	3	3	0	3	3	0	3	2	3	0	3	3	2	5	2	3	3	3	4	3	3	0	0	0	0	3	3	2	2	0	0	0	3	0	0	4	0	3	0	0	4	2	0	5	0	0	2	3	0
chr6:35857261-35872728	2	0	2	2	2	3	3	0	0	2	3	2	0	0	0	0	0	0	2	2	3	0	2	0	5	2	2	3	2	2	2	0	3	2	0	3	0	5	0	4	3	5	4	3	0	2	3	0	0
chr1:70292388-70315566	4	4	6	7	5	15	13	7	13	7	2	6	8	4	6	10	9	8	4	6	5	3	4	4	8	5	3	8	7	8	5	0	3	4	8	13	3	5	7	13	11	7	5	12	3	10	5	5	7
chr7:66991137-66994341	3	2	0	0	5	4	6	3	8	2	3	6	3	5	0	5	3	6	2	3	0	0	5	3	0	5	3	4	7	0	0	0	0	4	2	4	6	3	6	6	0	6	3	4	2	2	3	3	4
chr14:102193463-102195120	4	0	0	2	2	0	5	3	0	2	2	0	3	2	0	4	3	4	2	0	2	3	4	2	4	3	4	3	5	6	2	2	0	2	0	4	7	5	2	3	4	2	0	6	0	3	0	0	3
chr3:183650296-183651276	0	2	0	5	4	2	2	0	6	0	0	2	2	0	2	0	0	0	3	0	2	0	3	2	3	0	0	0	0	2	0	3	3	3	0	0	0	0	10	4	0	4	2	0	0	0	0	5	5
chr12:57467333-57468224	3	4	2	3	4	4	9	0	3	2	5	7	10	3	6	0	0	2	3	5	0	3	2	0	0	3	0	0	3	2	2	0	2	0	3	4	0	0	5	3	4	3	6	5	0	2	3	0	3
chr4:53383773-53389873	0	0	3	0	5	0	2	0	0	0	3	3	0	0	0	0	4	3	3	2	0	3	0	2	2	2	0	2	6	0	4	0	0	0	0	3	3	4	0	4	0	0	0	2	2	0	2	0	3
chr6:4891713-4892379	9	6	14	5	9	11	26	3	14	9	18	7	10	5	9	11	19	13	14	15	8	8	8	19	9	17	17	15	8	10	9	10	7	0	8	16	5	7	7	13	25	12	7	8	11	6	21	7	10
chr21:41226266-41257326	2	2	0	2	0	0	7	5	4	3	4	3	0	2	3	5	2	3	3	6	5	3	2	3	5	7	0	4	3	11	0	3	3	2	3	8	2	3	0	2	2	0	4	5	0	5	3	0	3
chr8:123023713-123030716	0	2	0	0	3	0	3	0	3	0	5	0	2	2	0	0	0	0	7	0	4	3	0	0	0	3	3	2	2	2	3	2	4	0	0	3	0	0	0	2	4	4	2	0	0	0	0	5	0
chr17:51201592-51203228	0	3	0	0	3	3	5	5	4	0	5	4	0	5	0	0	3	0	0	2	3	0	3	0	3	4	2	0	3	7	2	4	2	2	0	3	4	4	4	7	3	4	0	3	0	2	0	0	0
chr1:113848540-113855049	6	12	8	4	4	6	10	3	10	12	10	4	8	7	4	5	5	5	12	4	7	7	8	6	4	8	6	9	7	7	6	13	3	5	3	7	7	10	6	8	11	9	7	15	8	3	5	5	7
chr19:45277923-45280734	2	0	3	0	0	2	6	3	3	3	2	4	2	0	3	0	2	3	0	0	0	0	5	6	0	4	4	5	0	4	3	0	2	2	4	6	4	0	0	0	4	0	0	0	2	0	2	3	2
chr16:46674314-46677398	2	10	2	4	5	2	9	0	3	7	3	6	6	6	2	2	0	3	6	3	3	3	8	6	6	10	4	9	3	7	2	9	4	4	0	6	11	8	5	6	10	10	8	8	3	5	2	3	0
chr10:110881233-110890670	7	6	3	2	6	5	6	4	9	5	11	5	5	4	3	8	5	4	15	6	5	6	6	4	6	14	10	8	6	17	9	3	4	0	10	9	7	5	7	7	12	13	6	11	8	0	0	0	5
chr16:85633914-85634132	11	9	7	3	15	10	29	9	21	4	12	15	10	13	25	9	18	8	17	14	6	18	17	21	8	17	9	22	10	13	16	8	6	7	9	12	15	10	11	7	14	9	8	13	15	5	9	12	15
chr12:66145841-66153448	4	0	0	2	4	0	6	0	2	0	0	2	5	3	2	4	0	3	0	2	4	4	3	4	3	4	0	2	2	6	5	0	3	2	2	2	7	3	0	2	9	0	4	5	0	3	0	0	2
chr9:4823548-4833228	2	0	4	2	0	4	10	4	3	4	2	2	4	3	0	2	4	2	0	0	2	4	4	0	3	6	0	4	2	6	3	2	2	3	2	6	3	2	3	4	4	5	6	6	0	5	3	6	4
chr4:36228582-36229645	4	3	5	6	4	4	11	2	3	4	2	0	2	6	4	4	8	2	2	7	0	4	2	3	2	3	4	3	2	4	2	3	5	4	10	4	5	4	5	6	3	0	0	4	0	2	0	2	6
chr9:33996223-34017189	0	0	3	0	2	5	3	0	3	2	3	3	3	4	3	3	0	2	3	3	2	5	3	0	0	3	0	5	4	6	6	2	0	0	0	3	5	3	0	7	5	4	0	3	2	2	2	0	2
chr8:140585119-140605914	4	0	0	0	0	0	0	3	0	4	2	0	0	2	0	0	4	2	3	4	3	6	2	5	2	4	0	3	0	5	4	0	0	0	2	2	2	0	0	2	5	6	0	4	2	2	3	2	3
chr4:148152469-148154901	0	7	0	2	5	6	4	2	3	2	0	3	2	3	0	3	2	4	5	4	5	4	4	2	0	3	5	7	0	3	5	0	3	2	0	6	0	6	3	3	4	0	3	4	2	2	3	0	4
chr10:100937402-100944128	2	2	0	0	3	4	4	6	2	3	3	2	4	2	0	9	4	2	2	0	3	3	3	0	0	3	4	4	4	0	3	0	0	2	4	4	5	6	0	0	3	0	3	3	0	3	2	0	3
chr4:53414615-53428183	4	2	4	0	7	4	14	4	5	0	10	3	5	2	7	5	5	4	10	5	5	12	4	0	4	3	3	0	4	2	4	3	5	2	3	6	8	0	7	9	3	6	6	6	8	4	6	4	10
chr2:189791790-189818180	9	5	6	3	8	9	17	4	11	8	8	5	8	10	4	8	5	5	7	5	12	6	6	11	4	14	12	11	9	7	8	7	12	6	8	15	7	10	8	10	16	10	13	19	8	4	7	12	7
chr1:42265115-42278672	8	11	4	3	12	7	14	10	7	0	4	6	9	5	4	10	7	4	4	5	8	5	7	6	7	6	5	7	3	19	10	3	6	5	8	15	11	6	8	8	8	8	10	16	8	5	3	0	9
chr12:111552280-111555919	8	13	6	4	21	14	17	13	10	9	8	11	7	7	3	10	11	11	16	10	5	10	15	9	7	16	14	17	9	14	13	10	8	6	6	11	12	8	10	18	15	9	12	16	12	14	6	4	8
chr11:83273647-83278829	0	6	3	0	0	7	3	0	3	3	2	0	2	4	2	0	0	0	0	5	2	0	8	0	0	7	5	0	5	10	5	5	0	5	0	6	7	5	3	3	11	4	8	5	2	2	3	0	5
chr4:82878730-82881940	8	9	7	6	6	11	11	3	12	5	3	10	9	4	13	7	6	6	12	9	9	6	8	7	10	10	3	4	6	12	9	13	3	5	10	5	12	5	8	12	18	9	4	14	7	3	4	6	10
chr22:41808875-41813822	0	3	0	5	3	3	7	0	2	6	4	5	2	5	0	0	2	3	6	0	3	0	0	4	2	5	5	4	3	7	3	3	5	9	0	3	6	6	4	3	3	4	7	6	4	6	5	0	3
chr3:172112452-172133546	0	0	0	0	2	4	5	3	0	2	3	6	2	4	0	3	4	0	4	2	0	8	0	0	0	6	0	4	0	4	4	6	3	0	0	0	7	2	7	0	3	6	5	4	4	2	6	5	3
chr7:149153945-149154340	2	0	3	0	2	0	7	2	3	0	3	0	0	3	0	2	0	2	4	4	0	2	3	2	2	9	2	2	0	0	3	0	2	2	0	2	0	2	0	0	2	0	3	0	4	0	0	0	2
chr9:77337255-77371149	5	5	3	2	0	6	4	3	2	0	2	3	0	2	2	3	2	3	7	2	0	3	7	0	0	0	4	2	0	2	0	6	3	0	2	0	0	4	5	3	3	2	5	4	3	0	0	2	4
chr11:85996826-86003451	14	12	16	14	19	21	23	8	11	8	21	8	14	25	13	21	12	4	18	13	6	14	18	8	12	9	17	7	13	22	6	17	18	8	6	20	16	11	18	14	27	15	11	20	6	7	9	9	6
chr3:172251260-172307501	0	3	0	3	0	4	2	2	4	4	4	0	0	2	0	0	5	3	0	2	0	0	0	0	0	0	2	2	2	3	2	2	0	5	2	2	0	4	4	0	4	6	3	4	0	0	0	3	3
chr1:51461091-51465326	0	2	0	0	4	2	6	0	4	0	3	5	0	0	0	0	2	0	4	2	2	0	3	0	2	3	3	8	0	3	2	0	0	0	0	3	3	0	6	2	3	3	4	0	4	3	2	0	0
chr3:172251260-172298787	5	3	0	0	2	3	2	0	0	4	0	3	3	3	3	0	0	0	2	0	4	0	8	2	4	2	0	0	0	0	0	0	3	2	0	3	0	0	0	3	2	4	3	6	2	0	0	0	6
chr14:63998914-64016631	0	2	0	0	6	0	3	0	0	2	3	5	3	0	0	2	0	0	4	0	0	0	3	0	2	2	2	0	3	5	0	2	2	0	2	3	2	2	2	3	0	3	2	5	0	0	2	0	4
chr12:50427762-50430570	2	4	2	0	3	2	2	0	3	0	0	4	0	2	0	12	3	2	3	2	2	0	5	3	2	5	2	5	4	7	5	0	4	0	0	2	5	3	4	5	4	5	3	7	0	2	0	4	4
chr4:150467673-150491035	18	11	16	5	27	29	19	14	24	10	20	14	15	9	27	28	0	15	20	22	18	9	0	0	0	17	8	8	14	16	9	15	11	13	22	27	20	10	12	24	23	13	28	33	13	14	9	10	12
chr14:102870185-102876525	2	2	0	2	5	2	2	0	0	0	3	2	3	2	0	2	2	2	0	0	0	3	3	2	0	3	0	4	0	2	0	3	2	0	3	4	2	0	5	2	3	5	3	2	2	0	2	0	4
chr10:12081472-12120267	0	3	5	6	2	0	9	4	0	0	0	2	0	4	0	2	2	0	0	0	3	0	0	3	2	3	0	6	2	0	0	0	0	0	0	5	2	2	0	2	3	0	0	7	2	4	0	3	2
chr16:31722626-31723353	15	12	7	6	11	13	16	6	12	7	8	10	6	13	8	6	11	4	18	14	9	10	16	5	13	9	4	7	17	27	14	9	5	11	13	20	10	14	12	19	20	13	21	23	5	14	8	10	16
chr12:82369387-82456820	3	3	0	2	5	5	5	0	0	2	0	4	4	0	4	2	5	3	4	6	5	0	0	3	3	6	0	3	6	2	4	5	3	3	6	4	3	0	0	5	4	3	3	6	2	6	3	0	3
chr5:129104956-129107062	4	3	4	0	6	3	5	0	2	2	0	7	6	6	2	4	4	5	3	4	0	0	3	5	0	3	3	6	3	0	3	2	0	0	3	6	3	0	5	3	8	2	6	9	3	2	6	4	2
chr15:63529014-63537156	0	2	2	3	0	5	4	3	0	0	0	3	4	3	0	4	0	2	3	3	2	2	3	0	3	3	0	4	0	7	0	0	0	0	0	2	2	2	0	4	0	0	2	3	0	4	2	0	0
chr13:32732101-32735330	4	2	2	0	0	7	5	0	2	0	3	5	2	2	2	3	2	4	3	0	0	0	6	3	0	5	0	0	2	0	7	0	0	3	0	2	3	4	0	0	7	4	2	4	3	2	0	0	5
chr2:202755538-202759353	6	3	2	4	4	5	10	2	6	0	5	2	0	0	0	5	3	3	4	7	3	0	2	2	5	7	4	0	5	5	2	0	2	4	4	5	4	4	4	5	2	6	3	9	5	0	3	2	5
chr2:71396141-71418639	8	11	6	3	10	17	17	9	11	11	11	11	5	9	8	10	7	8	7	5	0	4	11	8	6	10	8	0	11	9	7	8	10	7	10	15	10	7	10	12	17	10	12	20	0	5	6	7	6
chr9:16727797-16738485	3	3	6	0	8	7	4	7	4	3	11	5	5	7	8	11	6	2	13	9	9	7	4	6	2	4	0	3	4	6	5	5	0	3	4	5	10	4	10	6	5	10	5	8	3	5	3	5	6
chr2:169538013-169544835	4	0	2	0	4	6	4	0	5	2	5	5	0	2	0	4	2	2	3	2	0	0	0	0	3	7	0	0	6	3	0	7	0	0	0	4	5	2	3	7	4	0	4	5	0	0	0	0	3
chr4:87046166-87047594	13	20	11	9	19	18	32	19	21	14	21	20	18	18	16	24	23	9	32	26	14	11	28	19	10	35	21	21	20	30	23	16	9	8	17	28	17	16	14	25	32	17	14	30	13	7	26	11	18
chr19:23831597-23833112	0	2	0	5	0	4	0	2	4	2	2	0	6	0	0	0	0	2	0	3	0	0	3	2	0	2	2	0	3	4	0	5	0	3	0	2	2	4	0	0	9	3	5	5	2	7	0	0	4
chr1:21050866-21111383	9	4	3	4	3	2	7	8	5	0	2	5	2	2	3	2	2	3	5	3	3	5	5	6	3	7	5	2	2	5	3	4	0	3	0	4	9	4	0	5	4	11	2	5	5	0	2	3	4
chr4:73090667-73092300	20	26	16	17	24	30	40	13	28	20	28	26	12	17	15	23	19	21	32	34	20	10	21	13	22	42	29	16	32	31	23	19	27	18	26	47	29	26	20	28	43	23	30	41	30	18	22	17	32
chr4:165219934-165263359	0	0	4	0	2	0	5	2	0	0	5	3	0	0	2	3	5	0	4	2	3	0	0	2	0	6	4	3	4	0	4	4	0	4	0	4	4	4	0	4	5	5	0	7	3	5	3	0	0
chr1:197642711-197715074	4	0	0	6	4	8	6	2	8	0	7	5	3	5	2	8	0	3	4	0	3	0	5	4	4	4	5	4	2	5	0	4	2	0	0	6	5	7	3	3	6	7	12	6	7	5	3	4	6
chr5:118928537-118944649	0	0	0	0	0	5	0	0	0	2	0	3	3	0	0	3	3	3	3	3	2	0	4	2	2	5	0	2	0	4	0	2	0	0	0	3	8	3	0	0	2	3	3	2	0	0	2	0	0
chr18:9208657-9221999	4	7	4	3	7	7	6	5	5	0	6	4	3	8	2	7	0	5	8	7	4	0	7	3	5	7	3	6	3	8	0	4	3	2	4	9	7	3	2	9	3	6	7	9	4	7	6	2	3
chr3:149846011-149921227	37	31	27	16	25	48	36	27	35	24	31	38	43	25	6	32	24	15	27	33	23	15	28	25	29	43	32	12	31	56	33	30	19	30	29	44	46	33	29	39	50	41	53	60	15	13	26	11	29
chr5:124639133-124701269	0	2	2	3	0	0	0	8	4	3	4	8	0	5	2	4	5	4	6	6	2	2	0	0	2	4	5	0	4	3	0	0	3	3	0	4	7	8	0	0	5	3	4	6	0	5	0	0	5
chr15:94440176-94458246	3	7	0	0	7	0	2	3	6	0	8	6	6	5	3	2	10	2	2	2	2	4	3	5	4	4	0	0	3	5	5	3	0	0	0	4	8	3	4	2	9	4	6	3	3	2	7	3	4
chr4:17961903-17972885	4	3	4	0	2	7	6	0	0	0	8	5	2	2	2	0	0	0	3	0	3	2	3	4	0	3	3	0	2	5	0	2	3	0	0	4	7	2	3	0	4	6	0	5	2	0	4	6	0
chr1:95138275-95173889	3	3	0	0	3	3	4	3	0	6	4	4	4	0	0	2	0	2	7	0	0	5	0	3	2	0	0	0	2	4	0	0	2	0	0	5	8	3	3	7	5	0	0	2	2	0	0	0	2
chr20:47262288-47276795	2	5	0	3	0	2	5	2	3	4	2	3	3	3	0	2	5	0	2	0	0	0	5	0	4	4	3	7	2	2	4	0	0	5	2	3	2	3	3	3	2	0	4	5	0	0	0	3	3
chr1:28473554-28474151	0	2	2	0	3	3	3	0	0	0	2	6	0	0	0	3	0	2	4	0	0	4	0	3	3	5	0	0	2	0	0	2	0	0	3	2	3	2	2	3	0	4	0	3	0	3	0	3	3
chr11:85996826-86001158	0	3	0	3	0	6	0	0	3	0	2	2	2	0	2	2	0	2	9	0	0	0	3	0	0	5	2	4	0	3	0	2	0	3	0	0	9	5	5	2	8	4	2	4	0	2	2	3	2
chr11:36227085-36227430	0	2	2	0	8	8	4	0	11	2	6	4	6	6	12	4	5	4	5	6	0	4	7	0	4	3	5	2	4	8	12	3	2	4	0	5	2	7	2	3	8	7	6	8	3	6	5	2	4
chr6:35312302-35312772	2	5	2	0	2	3	8	2	0	0	0	0	2	0	0	3	2	2	3	3	3	3	7	3	0	2	3	5	0	0	0	0	0	2	2	4	0	3	3	4	7	3	2	5	2	0	3	6	4
chr9:33953285-33963791	10	16	12	12	18	15	12	17	4	9	12	7	8	11	5	12	11	5	11	9	4	8	25	14	19	19	21	8	9	16	20	5	8	12	7	16	16	17	12	21	26	14	9	24	15	15	8	3	10
chr12:56670275-56673065	2	2	0	0	2	0	3	2	0	7	3	2	3	0	3	3	2	0	2	2	2	5	7	3	0	3	2	3	2	0	0	3	0	0	0	4	0	2	0	2	5	2	3	4	0	2	0	0	2
chr8:17743604-17755961	0	17	5	9	9	13	8	9	6	6	6	14	7	7	3	8	6	8	10	17	8	8	16	10	7	9	8	5	10	15	8	13	10	8	8	11	13	5	8	17	14	11	8	12	11	7	7	6	10
chr12:100282943-100298175	15	32	13	3	19	18	20	7	6	10	22	14	6	13	6	15	9	7	23	11	14	5	16	8	16	28	9	13	8	18	19	22	15	4	5	18	15	18	9	23	26	8	8	27	13	5	9	11	16
chr7:140355668-140358785	8	3	13	5	8	9	9	4	9	5	8	13	7	4	8	9	4	5	8	6	0	6	8	10	7	8	8	7	7	12	8	0	2	3	6	7	10	12	8	9	7	9	8	7	4	10	8	5	6
chr12:46239679-46243314	14	15	6	11	7	24	23	14	10	8	12	12	15	10	5	19	10	20	10	5	14	16	23	15	3	21	15	7	14	29	7	10	6	13	5	21	24	16	13	21	31	15	18	37	11	14	8	4	22
chr16:3850297-3851009	12	8	14	8	9	14	17	6	5	6	17	14	8	15	3	13	3	7	15	4	6	9	10	9	0	20	8	16	6	9	12	10	18	12	14	20	9	7	13	11	14	18	7	18	14	11	10	6	12
chr12:26550247-26602706	0	3	0	0	0	0	3	4	3	2	0	2	0	2	0	3	0	0	4	3	0	0	2	0	2	0	2	3	2	2	0	0	0	7	2	2	2	2	0	3	4	0	0	0	3	2	0	0	7
chr8:60794986-60801593	6	2	0	0	0	5	4	0	2	0	3	7	4	2	0	0	2	4	3	2	0	2	0	5	0	7	2	3	2	3	3	0	0	0	0	2	2	2	0	4	2	2	2	5	0	2	5	0	3
chr3:188609161-188609844	3	2	0	0	0	4	2	2	2	0	3	2	0	0	2	0	3	4	0	0	0	2	4	2	4	0	2	2	2	3	0	2	2	3	0	4	5	2	0	3	4	0	2	3	0	2	2	3	2
chr1:233217899-233227371	0	3	4	0	5	2	3	0	3	3	3	2	0	2	0	3	3	3	4	3	2	4	2	0	2	7	5	4	2	3	4	4	3	2	2	2	0	3	5	4	6	5	3	4	2	2	2	4	0
chr1:12275825-12278038	0	0	3	3	2	5	6	3	5	4	7	6	4	4	3	8	4	0	3	7	0	4	5	3	13	14	3	10	5	3	8	2	0	0	7	2	4	3	4	3	11	7	4	4	5	5	2	6	4
chr7:139266333-139272440	2	0	2	0	4	5	3	0	4	0	4	5	2	4	3	3	3	4	4	0	0	0	4	3	2	0	4	5	0	4	2	0	2	5	3	0	2	3	2	0	9	4	3	6	0	2	0	4	3
chr4:139060324-139073567	0	4	3	2	0	3	4	3	4	2	2	2	0	2	0	4	4	3	0	0	0	0	3	6	0	3	2	2	2	2	2	4	0	3	2	5	3	0	0	0	0	0	2	5	2	0	0	3	0
chr15:84538532-84555070	0	0	0	0	4	0	5	3	5	2	0	0	0	0	11	7	3	0	2	6	4	0	0	3	0	2	2	2	3	2	0	0	0	2	2	4	4	2	2	3	3	0	3	7	0	2	2	5	0
chr11:86007542-86031611	10	9	3	3	7	11	4	2	7	7	5	9	10	9	4	11	4	3	5	6	7	5	10	3	12	13	2	9	6	12	5	4	8	3	5	15	10	8	10	12	12	9	11	16	7	5	2	2	4
chrX:44524002-44527365	4	6	0	3	8	8	3	2	3	4	9	5	6	3	0	8	4	5	8	4	4	4	10	6	9	9	7	6	8	10	5	3	7	3	2	11	8	10	0	7	7	5	4	9	0	5	8	0	5
chr5:94643273-94654752	3	4	0	2	3	0	0	3	5	2	2	0	0	0	0	0	0	4	5	5	2	4	5	0	0	0	3	0	2	5	2	3	2	0	0	0	3	2	2	3	3	0	2	2	2	0	0	2	0
chr2:202952559-202955758	0	2	3	0	3	2	2	2	0	2	2	4	0	0	7	0	0	2	4	0	0	5	0	4	0	2	0	4	4	0	3	3	0	0	2	0	2	5	2	0	7	2	2	4	2	2	0	2	0
chr10:124940374-124943307	4	0	2	0	0	4	2	2	4	2	5	2	0	2	0	7	3	4	3	2	0	3	0	2	0	2	2	2	4	0	0	0	0	0	2	4	5	3	3	0	5	0	0	7	3	2	3	0	4
chr7:677229-711527	4	7	3	0	2	3	10	0	2	0	0	0	3	4	0	5	0	0	5	0	0	2	4	3	3	0	0	7	3	7	2	3	0	0	0	0	2	3	0	4	0	0	0	0	2	3	3	3	4
chr1:200111202-200120955	7	2	0	3	3	0	0	2	3	0	0	6	2	2	2	0	2	0	6	0	0	3	2	0	0	3	6	0	2	4	4	3	0	0	0	0	0	0	2	5	3	3	0	5	4	0	2	0	0
chr10:4830675-4909606	3	5	0	3	3	2	6	0	3	2	2	2	0	4	3	4	7	2	5	6	0	0	3	0	6	2	0	0	0	11	4	3	4	4	0	0	3	3	4	3	10	6	2	8	2	3	4	0	0
chr2:8770670-8776892	11	4	4	4	0	0	5	3	7	0	3	3	2	6	2	4	6	3	8	2	3	6	3	5	5	11	7	5	3	8	8	3	0	2	2	0	7	6	7	9	12	8	6	5	2	0	4	3	7
chr1:51827796-51834170	6	3	5	2	10	5	2	4	0	4	3	8	6	0	0	2	2	0	3	3	2	3	3	2	0	5	2	3	3	9	3	5	9	2	5	4	2	0	5	2	4	12	8	6	2	5	4	0	3
chr2:45546732-45553730	7	5	3	3	6	9	2	3	4	3	5	3	7	5	0	10	2	4	3	4	2	7	3	6	3	9	7	3	6	8	2	4	2	0	6	7	4	6	3	5	9	7	5	6	5	6	4	0	2
chr7:3619080-3642105	0	6	0	0	0	6	3	2	0	2	2	0	0	0	3	3	2	3	2	2	0	3	2	3	0	3	3	3	4	0	0	4	0	0	0	0	3	3	0	0	2	3	3	4	0	0	2	2	0
chr17:82563354-82568201	0	3	3	0	4	0	12	2	3	3	3	3	0	4	3	5	0	3	4	3	2	3	4	3	3	3	5	3	4	3	8	0	0	0	3	4	0	4	2	5	4	3	4	0	2	0	2	3	2
chr16:56385919-56389375	3	0	4	4	4	5	3	3	0	2	4	2	0	0	0	5	2	0	0	3	0	3	0	0	2	10	3	2	2	5	3	2	4	0	2	0	4	2	2	4	4	4	3	3	0	2	0	2	3
chr9:123757703-123879021	3	3	2	0	3	3	9	2	4	2	9	7	3	6	2	2	8	3	7	4	0	9	6	0	4	11	7	0	4	7	8	4	0	3	8	7	0	2	9	8	5	6	6	8	4	3	3	6	3
chr8:51860845-51861246	31	33	28	33	57	82	61	36	58	36	47	41	53	46	31	50	44	45	74	35	56	65	76	47	32	95	62	45	49	120	56	48	35	38	45	81	72	47	61	63	93	50	66	85	40	32	27	49	53
chr18:62072673-62095950	4	3	0	0	5	4	7	0	3	2	3	3	0	2	3	4	5	3	2	6	2	8	5	7	6	3	6	0	0	3	4	7	0	0	3	5	3	0	7	2	4	3	6	7	3	3	2	0	3
chr4:1900626-1930770	2	0	2	5	0	0	4	0	3	0	0	0	3	4	0	5	4	2	5	0	3	0	0	2	0	3	0	3	3	3	3	0	3	0	2	0	3	0	0	0	4	3	3	2	3	2	2	2	4
chr1:246591512-246591941	0	2	0	2	0	6	2	4	2	0	7	2	2	4	3	0	4	0	2	0	0	4	5	0	0	0	4	4	0	2	0	0	0	0	0	7	4	0	2	8	7	4	2	2	0	2	0	0	0
chr6:116689320-116692392	10	11	10	8	17	34	29	16	15	10	16	16	15	8	15	16	16	17	16	9	14	11	24	11	13	25	8	19	27	37	8	9	16	10	14	26	23	11	15	28	30	24	15	45	7	17	8	6	10
chr19:11513056-11514221	3	4	0	3	0	4	6	0	2	2	3	2	2	2	0	7	2	3	0	0	2	5	0	3	6	0	4	3	5	0	3	0	5	0	4	8	6	3	0	2	8	4	8	5	3	0	0	0	2
chr12:104909655-104928694	7	3	0	4	3	3	8	5	3	4	4	2	4	5	0	7	4	0	4	0	2	11	10	4	2	9	0	5	3	3	2	2	4	6	3	5	3	9	0	2	4	5	2	4	6	4	4	0	4
chrX:53614534-53615835	3	4	9	0	10	4	11	6	11	3	5	10	2	4	5	6	4	6	5	2	4	4	0	5	6	7	3	7	5	6	3	4	2	3	4	5	9	4	5	4	7	10	6	9	3	5	5	6	3
chr2:70179532-70181997	3	3	0	2	2	9	9	0	0	2	4	3	0	4	0	4	3	2	3	5	4	2	7	0	2	0	2	5	4	2	2	4	3	2	4	6	7	0	4	7	5	5	5	0	0	6	3	0	3
chr6:154773989-154795139	2	2	0	7	0	2	6	0	4	5	5	4	4	5	0	0	4	2	4	3	0	2	5	3	4	0	3	3	0	4	3	0	4	5	2	6	3	6	7	3	2	4	7	5	5	4	6	0	6
[truncated: 391 more rows]
[truncated: 41 more columns]
