# Supplementary material for: Comprehensive circular RNA profiling provides insight into colorectal cancer pathogenesis and reveals diagnostically relevant biomarkers
Source: Clin Transl Med. 2024 Oct 13;14(10):e70049. doi: 10.1002/ctm2.70049 (PMC11471576; doi:10.1002/ctm2.70049)
Supplement: Supplementary file 7 — Supporting information [file CTM2-14-e70049-s008.csv]

Table S5 36 circRNAs in the intersection.
circBase-ID	ID	NT.baseMean.x	NT.log2FoldChange.x	NT.pvalue.x	NT.padj.x	PT.baseMean.y	PT.log2FoldChange.y	PT.pvalue.y	PT.padj.y	moduleColor	GS.Tumor	p.GS.Tumor	MM.turquoise	p.MM.turquoise	MM.blue	p.MM.blue	MM.grey	p.MM.grey	Strand	Genomic.length	Spliced.length	Gene.symbol	Gene.type
hsa_circ_0001944	chrX:131749306-131794466	5.80837853	6.11488379	7.36E-16	9.18E-14	5.705587626	6.294586333	2.20E-16	3.03E-14	blue	0.386066655	0.000203236	-0.269647196	0.011066453	0.368138856	0.000417359	0.044236385	0.682362738	-	45160	1182	FIRRE	lncRNA gene
hsa_circ_0001821	chr8:127890589-127890998	10.10138098	2.889427895	2.71E-28	2.03E-25	10.07588274	2.934512276	9.68E-25	3.67E-22	blue	0.63476742	3.11E-11	-0.314042439	0.002885996	0.739125608	2.00E-16	0.237452212	0.02590632	+	409	409	PVT1	lncRNA gene
hsa_circ_0008039	chr7:677229-711527	5.028025204	2.110270565	1.27E-09	4.13E-08	4.863854363	2.561251428	3.45E-13	2.91E-11	blue	0.492647111	1.08E-06	-0.240911326	0.023756326	0.457712717	7.34E-06	0.136704965	0.204069668	-	34298	587	PRKAR1B	protein coding gene
hsa_circ_0006859	chr5:74634684-74636498	4.670335779	2.095235127	1.12E-11	6.44E-10	4.703059819	2.051227171	2.67E-14	2.89E-12	blue	0.530032992	1.09E-07	-0.187439687	0.080337021	0.511278748	3.57E-07	0.199629181	0.062219495	-	1814	1814	ENC1	protein coding gene
hsa_circ_0006877	chr19:11120092-11120522	3.511787255	1.925140967	3.07E-08	7.41E-07	3.553393424	1.821600994	3.86E-10	1.58E-08	blue	0.45937241	6.73E-06	-0.079919859	0.459190633	0.431472635	2.70E-05	0.28443604	0.007235368	+	430	293	LDLR	protein coding gene
hsa_circ_0000448	chr12:120154970-120155719	14.39626558	1.805510828	8.42E-29	1.26E-25	14.959666	1.595425876	1.75E-25	8.88E-23	blue	0.653456357	5.16E-12	-0.219519617	0.039881865	0.700750007	2.95E-14	0.301583567	0.004297493	-	749	496	GCN1	protein coding gene
hsa_circ_0005245	chr17:82900651-82911789	4.880212583	1.719790844	1.65E-11	8.82E-10	5.527868501	1.164641653	4.79E-08	1.09E-06	blue	0.385998207	0.000203811	0.021129529	0.845079618	0.718719009	3.16E-15	0.441752995	1.64E-05	+	11138	523	TBCD	protein coding gene
hsa_circ_0073762	chr5:128131067-128141981	4.333917896	1.693642803	1.63E-09	5.07E-08	4.477560803	1.551424629	2.54E-09	8.39E-08	blue	0.429247618	3.01E-05	-0.041548961	0.700713938	0.396850872	0.000129184	0.255481949	0.016288832	+	10914	719	SLC12A2	protein coding gene
hsa_circ_0001730	chr7:100812747-100813208	13.02962759	1.560119718	9.48E-20	1.77E-17	13.08935095	1.546810006	6.26E-21	1.58E-18	blue	0.506074067	4.91E-07	-0.076970355	0.475981687	0.662102808	2.15E-12	0.448610388	1.17E-05	-	461	360	EPHB4	protein coding gene
hsa_circ_0004865	chr13:24222819-24224582	4.170754247	1.532522924	9.76E-08	2.00E-06	4.206417993	1.59853076	7.21E-08	1.52E-06	blue	0.403314062	9.77E-05	-0.066657041	0.537205289	0.70874226	1.11E-14	0.365468407	0.000462955	+	1763	1763	SPATA13	protein coding gene
hsa_circ_0001461	chr4:186706563-186709845	24.21281708	1.46916993	8.12E-20	1.74E-17	23.31362149	1.708094977	2.63E-26	1.99E-23	blue	0.505802077	4.99E-07	-0.121604269	0.259052739	0.538822307	6.11E-08	0.268397588	0.011459455	-	3282	3282	FAT1	protein coding gene
hsa_circ_0008806	chr22:41808875-41813822	4.272353836	1.456838329	4.35E-07	7.08E-06	4.746929002	1.00870692	5.65E-05	0.000460711	blue	0.301720179	0.00427916	-0.030665977	0.776697121	0.509052173	4.10E-07	0.314303464	0.002861503	+	4947	575	CCDC134	protein coding gene
hsa_circ_0033144	chr14:99257471-99257839	5.949457517	1.423964954	5.90E-09	1.70E-07	5.716661959	1.612309374	4.91E-10	1.96E-08	blue	0.414458545	5.96E-05	-0.102220261	0.343289491	0.563957378	1.06E-08	0.260233797	0.014339207	-	368	368	BCL11B	protein coding gene
hsa_circ_0000467	chr13:21167988-21168399	8.469881302	1.400656051	5.58E-13	4.91E-11	8.035984852	1.722560775	8.11E-15	9.47E-13	blue	0.482344624	1.95E-06	-0.054385687	0.614780814	0.652634474	5.59E-12	0.392216423	0.000157256	-	411	411	SKA3	protein coding gene
hsa_circ_0001098	chr2:214767482-214781509	4.842947869	1.352366301	1.11E-09	3.76E-08	4.910220523	1.294357754	9.22E-10	3.33E-08	blue	0.380938992	0.00025074	0.048261398	0.655222317	0.664399657	1.70E-12	0.431070928	2.76E-05	-	14027	1201	BARD1	protein coding gene
hsa_circ_0003250	chr9:122280443-122291840	3.632634547	1.306278566	2.68E-07	4.56E-06	3.687963084	1.269222641	2.21E-07	3.81E-06	blue	0.321385994	0.002264185	0.150763676	0.160886859	0.629344052	5.12E-11	0.491120659	1.18E-06	+	11397	1108	MRRF	protein coding gene
hsa_circ_0004887	chr20:56381433-56384324	5.454101104	1.287889039	3.84E-05	0.000340422	4.946555943	1.808986224	7.66E-07	1.16E-05	blue	0.350144945	0.000825151	0.024678121	0.819470575	0.578673729	3.52E-09	0.403385891	9.74E-05	-	2891	383	AURKA	protein coding gene
hsa_circ_0001686	chr7:24623666-24668660	9.367164627	1.265519846	3.96E-08	8.72E-07	8.855480101	1.525520937	4.71E-11	2.38E-09	blue	0.358504119	0.000604171	-0.049735901	0.645388442	0.567500209	8.15E-09	0.257799832	0.015310978	+	44994	1108	MPP6	protein coding gene
hsa_circ_0001495	chr5:69174877-69175537	8.06848622	1.243133915	2.87E-10	1.13E-08	7.822394727	1.453625912	4.77E-13	3.81E-11	blue	0.4064659	8.51E-05	0.003902832	0.97121183	0.610228805	2.76E-10	0.418241021	5.02E-05	+	660	376	CCNB1	protein coding gene
hsa_circ_0008500	chr3:197104903-197119530	5.286985431	1.223068122	1.67E-07	3.08E-06	5.528749611	1.067161906	1.21E-06	1.65E-05	blue	0.288482815	0.006416097	0.025358853	0.814578628	0.606922092	3.65E-10	0.338827475	0.001241727	-	14627	378	DLG1	protein coding gene
hsa_circ_0001900	chr9:135881633-135883078	38.72542174	1.216267673	1.75E-25	8.73E-23	38.49245942	1.25825049	6.32E-28	9.59E-25	blue	0.485280855	1.65E-06	-0.00128508	0.990519159	0.753082279	2.61E-17	0.456315901	7.89E-06	-	1445	423	CAMSAP1	protein coding gene
hsa_circ_0084188	chr8:47279862-47294030	6.057043627	1.104935813	2.95E-08	7.23E-07	5.719337927	1.374796168	1.53E-10	6.62E-09	blue	0.35029975	0.000820464	0.075099854	0.486799068	0.553542202	2.22E-08	0.381184831	0.000248247	+	14168	488	SPIDR	protein coding gene
hsa_circ_0000566	chr14:96833467-96860735	11.87002997	1.100149729	6.46E-10	2.36E-08	11.89794245	1.138746284	5.90E-11	2.89E-09	blue	0.311470005	0.003137616	0.071583458	0.507483061	0.712105151	7.33E-15	0.486468399	1.54E-06	+	27268	1063	VRK1	protein coding gene
hsa_circ_0001663	chr6:158583954-158589782	8.748671998	1.030927495	1.54E-08	3.91E-07	8.755757996	1.042196524	6.83E-10	2.59E-08	blue	0.292904695	0.005615635	0.1587792	0.139521592	0.627559093	6.03E-11	0.524652633	1.55E-07	+	5828	321	TMEM181	protein coding gene
hsa_circ_0000110	chr1:113829592-113834439	12.07470987	-1.038539854	6.01E-11	2.81E-09	12.22523958	-1.057235702	6.74E-12	3.94E-10	turquoise	-0.693712002	6.77E-14	0.872737924	1.62E-28	-0.028365364	0.793060212	0.545033476	4.01E-08	-	4847	352	PTPN22	protein coding gene
hsa_circ_0000095	chr1:95143891-95151419	20.21233405	-1.050963829	1.40E-11	7.74E-10	20.18246756	-1.030707779	8.37E-11	3.97E-09	turquoise	-0.717087162	3.89E-15	0.765868039	3.56E-18	-0.105716101	0.326950097	0.428542265	3.11E-05	+	7528	406	TMEM56	protein coding gene
hsa_circ_0038704	chr16:27213585-27215008	3.986199084	-1.127886005	1.26E-05	0.000133248	4.095412715	-1.152600741	1.86E-05	0.000178512	turquoise	-0.610665836	2.66E-10	0.699235815	3.54E-14	-0.105802497	0.326552676	0.414689337	5.90E-05	+	1423	432	KDM8	protein coding gene
hsa_circ_0005887	chr10:97436417-97437750	8.145213689	-1.168481678	2.03E-10	8.20E-09	7.520479331	-1.02156132	1.63E-08	4.28E-07	turquoise	-0.670780237	8.68E-13	0.809134791	1.46E-21	-0.064308907	0.551668373	0.49382318	1.01E-06	-	1333	145	EXOSC1	protein coding gene
hsa_circ_0005720	chr1:95143891-95173889	5.714303977	-1.218439751	1.75E-07	3.20E-06	5.833185461	-1.238260437	1.35E-07	2.51E-06	turquoise	-0.652193163	5.84E-12	0.732627047	4.95E-16	-0.053024461	0.623676292	0.431486345	2.70E-05	+	29998	1979	AC092802.1	lncRNA gene
hsa_circ_0000111	chr1:113848540-113855049	3.879938784	-1.247425976	6.88E-07	1.07E-05	4.094998114	-1.361836809	1.27E-08	3.50E-07	turquoise	-0.707993999	1.22E-14	0.67787592	4.04E-13	-0.150777207	0.160848855	0.353979353	0.000715968	-	6509	371	PTPN22	protein coding gene
hsa_circ_0055151	chr2:71396141-71418639	4.54798913	-1.253720943	4.48E-05	0.000389847	4.660921884	-1.289798751	5.34E-06	5.87E-05	turquoise	-0.622504502	9.48E-11	0.793820469	2.86E-20	-0.06825917	0.52744578	0.422475247	4.13E-05	+	22498	1577	ZNF638	protein coding gene
hsa_circ_0000690	chr16:30483827-30484263	4.204872434	-1.291106568	1.25E-05	0.000133248	4.632122205	-1.490558045	1.42E-07	2.59E-06	turquoise	-0.629372482	5.11E-11	0.692808782	7.52E-14	-0.060598923	0.574895697	0.406163258	8.63E-05	+	436	282	ITGAL	protein coding gene
hsa_circ_0019223	chr10:94030683-94032252	9.50670993	-1.612890513	1.82E-17	2.72E-15	8.617620689	-1.416957604	6.55E-14	6.21E-12	turquoise	-0.774122183	9.21E-19	0.765704334	3.66E-18	-0.1236974	0.250882288	0.39991607	0.000113249	+	1569	1440	PLCE1	protein coding gene
hsa_circ_0087960	chr9:110972073-110973558	12.92939024	-1.726262626	4.90E-22	1.22E-19	12.057788	-1.60027537	2.21E-18	4.19E-16	turquoise	-0.755851201	1.71E-17	0.801414254	6.76E-21	-0.155245997	0.148658548	0.421677611	4.28E-05	-	1485	224	LPAR1	protein coding gene
hsa_circ_0077837	chr6:130926605-130956499	12.42758029	-2.050302258	8.75E-24	3.28E-21	10.95383496	-1.829401962	5.47E-24	1.66E-21	turquoise	-0.707909444	1.24E-14	0.806870678	2.31E-21	-0.100344909	0.352262328	0.420776523	4.47E-05	-	29894	821	EPB41L2	protein coding gene
hsa_circ_0073244	chr5:84060300-84066606	4.888484943	-2.867639348	1.15E-19	1.91E-17	4.492489293	-2.735946028	6.10E-18	1.03E-15	turquoise	-0.71954643	2.84E-15	0.761903804	6.69E-18	-0.16351283	0.12795415	0.352029644	0.000769719	-	6306	483	EDIL3	protein coding gene
