# Supplementary material for: Comprehensive circular RNA profiling provides insight into colorectal cancer pathogenesis and reveals diagnostically relevant biomarkers
Source: Clin Transl Med. 2024 Oct 13;14(10):e70049. doi: 10.1002/ctm2.70049 (PMC11471576; doi:10.1002/ctm2.70049)
Supplement: Supplementary file 8 — Supporting information [file CTM2-14-e70049-s001.csv]

Table S6 Significant genes in each cluster of single-cell sequencing data.
cluster	gene	P_value	avg_log2FC	pct.1	pct.2	padj
0	GZMA	0	3.848673102	0.836	0.177	0
0	CCL5	0	3.677573453	0.993	0.215	0
0	CD7	0	3.073977458	0.93	0.168	0
0	TRDC	0	2.824010112	0.393	0.053	0
0	TRGC2	0	2.704714361	0.712	0.072	0
0	CD3D	0	2.507136151	0.935	0.195	0
0	CD160	0	2.460711845	0.65	0.025	0
0	ITGA1	0	2.438791752	0.708	0.11	0
0	RGS1	0	2.436556636	0.863	0.243	0
0	HOPX	0	2.363707782	0.785	0.105	0
0	TRAC	0	2.313657647	0.946	0.246	0
0	LINC01871	0	2.21938814	0.75	0.085	0
0	CD3G	0	2.099011758	0.778	0.121	0
0	CD3E	0	2.069446066	0.883	0.167	0
0	IL32	0	2.064681031	0.974	0.534	0
0	KLRD1	0	2.062620315	0.779	0.093	0
0	CD8A	0	1.994649649	0.55	0.056	0
0	CD96	0	1.975054938	0.674	0.077	0
0	EVL	0	1.974522621	0.925	0.298	0
0	TRBC2	0	1.940817777	0.793	0.206	0
0	KLRC1	0	1.924268329	0.252	0.024	0
0	ID2	0	1.868954017	0.887	0.508	0
0	HCST	0	1.85450975	0.907	0.269	0
0	TRBC1	0	1.831053907	0.627	0.127	0
0	KLRC2	0	1.818260896	0.357	0.023	0
0	CD8B	0	1.787079021	0.467	0.046	0
0	CCL4L2	0	1.700390175	0.359	0.067	0
0	TMIGD2	0	1.68715165	0.499	0.035	0
0	RUNX3	0	1.681553436	0.594	0.099	0
0	CD2	0	1.658240813	0.746	0.172	0
0	LCK	0	1.646046514	0.751	0.184	0
0	KIR2DL4	0	1.612129401	0.406	0.012	0
0	CKLF	0	1.611802122	0.775	0.455	0
0	STK17B	0	1.58572148	0.792	0.354	0
0	CD69	0	1.559923286	0.885	0.299	0
0	TRGC1	0	1.518932877	0.318	0.033	0
0	XCL2	0	1.513455904	0.347	0.027	0
0	CD247	0	1.505911437	0.532	0.105	0
0	PTPN22	0	1.45247909	0.501	0.089	0
0	RARRES3	0	1.446854022	0.693	0.308	0
0	GPR171	0	1.432825118	0.468	0.052	0
0	ALOX5AP	0	1.422712129	0.717	0.207	0
0	JAML	0	1.420200721	0.524	0.095	0
0	ACAP1	0	1.412466702	0.741	0.249	0
0	ABI3	0	1.410784899	0.541	0.117	0
0	CYTIP	0	1.389926244	0.665	0.24	0
0	CD52	0	1.383120626	0.976	0.474	0
0	LDLRAD4	0	1.374216054	0.44	0.149	0
0	KLRB1	0	1.372128194	0.552	0.154	0
0	IL2RB	0	1.361629905	0.415	0.05	0
0	CCL3L1	0	1.334153862	0.37	0.043	0
0	TMSB4X	0	1.332043524	1	0.997	0
0	SYTL3	0	1.31780212	0.417	0.06	0
0	TIGIT	0	1.281409445	0.417	0.06	0
0	PRKCH	0	1.277614653	0.472	0.09	0
0	TRG-AS1	0	1.271851556	0.373	0.046	0
0	FYN	0	1.270474563	0.512	0.135	0
0	CLEC2D	0	1.256700617	0.658	0.229	0
0	ENTPD1	0	1.245381805	0.372	0.083	0
0	PTPRC	0	1.241709126	0.915	0.404	0
0	CLEC2B	0	1.236779106	0.587	0.177	0
0	LSP1	0	1.226819555	0.753	0.328	0
0	STK17A	0	1.217929569	0.756	0.373	0
0	CORO1A	0	1.20708419	0.903	0.452	0
0	ARHGDIB	0	1.201491706	0.885	0.49	0
0	RAC2	0	1.192029475	0.729	0.348	0
0	SAMSN1	0	1.157036228	0.517	0.155	0
0	TNFAIP3	0	1.152177029	0.422	0.151	0
0	CTSW	0	1.137524238	0.42	0.072	0
0	CCL4	0	1.132322707	0.432	0.134	0
0	SRSF7	0	1.129185962	0.803	0.663	0
0	GZMM	0	1.108315397	0.469	0.101	0
0	DUSP2	0	1.098400977	0.382	0.192	0
0	PTPN7	0	1.097162198	0.487	0.156	0
0	FASLG	0	1.095023545	0.312	0.027	0
0	ITGAE	0	1.080390769	0.402	0.222	0
0	ITM2A	0	1.065753932	0.519	0.161	0
0	PTGER4	0	1.058992913	0.347	0.182	0
0	GPR65	0	1.058348202	0.424	0.127	0
0	SPRY1	0	1.057276088	0.337	0.151	0
0	OSTF1	0	1.055682092	0.619	0.425	0
0	TBC1D10C	0	1.053567039	0.535	0.182	0
0	XCL1	0	1.050766345	0.15	0.01	0
0	ARHGAP9	0	1.044593748	0.386	0.097	0
0	CLDND1	0	1.043978751	0.41	0.2	0
0	CXCR6	0	1.040604709	0.261	0.024	0
0	7-Sep	0	1.029831121	0.806	0.668	0
0	PIK3R1	0	1.028706438	0.391	0.247	0
0	PIP4K2A	0	1.026874467	0.44	0.162	0
0	NR4A2	0	1.016866121	0.47	0.28	0
0	DDX24	0	1.013778555	0.652	0.493	0
0	LCP1	0	1.00446926	0.622	0.25	0
0	FYB1	0	1.003582783	0.607	0.2	0
0	LYAR	0	0.998178664	0.356	0.193	0
0	STOM	0	0.997780887	0.372	0.106	0
0	IKZF3	0	0.992615333	0.44	0.141	0
0	LEPROTL1	0	0.992172618	0.51	0.325	0
0	ZFP36L2	0	0.992063955	0.829	0.729	0
0	MATK	0	0.988359219	0.348	0.056	0
0	1-Sep	0	0.985875445	0.453	0.19	0
0	RGL4	0	0.985318086	0.31	0.036	0
0	SKAP1	0	0.981401488	0.363	0.088	0
0	PLEKHF1	0	0.981165193	0.321	0.061	0
0	CST7	0	0.980570617	0.586	0.129	0
0	CAPG	0	0.976572723	0.553	0.405	0
0	IL2RG	0	0.975714223	0.604	0.33	0
0	MSH3	0	0.962399326	0.311	0.169	0
0	VIM	0	0.947927976	0.793	0.327	0
0	PAXX	0	0.937435045	0.53	0.394	0
0	BTG1	0	0.93582288	0.946	0.834	0
0	SARAF	0	0.933794779	0.842	0.724	0
0	CCDC69	0	0.925871796	0.359	0.121	0
0	ACTB	0	0.917498367	0.999	0.985	0
0	APBB1IP	0	0.917493959	0.407	0.133	0
0	PTPN6	0	0.916639653	0.473	0.263	0
0	PDCD4	0	0.91293999	0.572	0.466	0
0	GPR174	0	0.901938724	0.29	0.049	0
0	NKG7	0	0.893582871	0.763	0.152	0
0	FNBP1	0	0.891405864	0.521	0.298	0
0	CD48	0	0.88242037	0.574	0.266	0
0	LAG3	0	0.881738332	0.275	0.045	0
0	B2M	0	0.878998375	1	0.998	0
0	ZFP36	0	0.876358722	0.72	0.635	0
0	GYPC	0	0.869915875	0.485	0.206	0
0	SLFN5	0	0.867839859	0.341	0.124	0
0	WIPF1	0	0.865173496	0.462	0.194	0
0	SCML4	0	0.864373172	0.263	0.04	0
0	ZNF331	0	0.860916638	0.234	0.087	0
0	ASB2	0	0.858561512	0.252	0.037	0
0	SIRPG	0	0.856886205	0.246	0.028	0
0	SPN	0	0.855503767	0.352	0.097	0
0	IDS	0	0.853159865	0.466	0.308	0
0	TNIP3	0	0.853041113	0.222	0.018	0
0	P2RY11	0	0.852146784	0.224	0.04	0
0	PTPN4	0	0.84785075	0.36	0.175	0
0	BUB3	0	0.842693065	0.524	0.405	0
0	RPS4Y1	0	0.84210504	0.67	0.426	0
0	TNFRSF18	0	0.833167093	0.22	0.051	0
0	SH2D2A	0	0.833153093	0.266	0.059	0
0	DUSP4	0	0.8321628	0.228	0.08	0
0	MBNL1	0	0.827335684	0.579	0.473	0
0	DZIP3	0	0.826514753	0.261	0.089	0
0	ITGB7	0	0.82385432	0.321	0.106	0
0	ARPC2	0	0.823044318	0.912	0.829	0
0	CCDC85B	0	0.822289142	0.503	0.387	0
0	CRTAM	0	0.82135129	0.192	0.015	0
0	CELF2	0	0.821232368	0.505	0.362	0
0	SLA2	0	0.820045918	0.23	0.023	0
0	GIMAP7	0	0.813002181	0.464	0.151	0
0	JAK1	0	0.809498983	0.573	0.494	0
0	STK4	0	0.809280886	0.595	0.437	0
0	CHST12	0	0.808565977	0.384	0.206	0
0	PITPNC1	0	0.808202569	0.272	0.105	0
0	PTGER2	0	0.802315917	0.265	0.083	0
0	RGS10	0	0.801389518	0.394	0.219	0
0	PPP1R18	0	0.796291689	0.419	0.185	0
0	HCLS1	0	0.794168962	0.438	0.192	0
0	AKAP5	0	0.785978556	0.212	0.054	0
0	MYL12A	0	0.784872538	0.934	0.87	0
0	SUN2	0	0.776197791	0.398	0.232	0
0	LCP2	0	0.768822808	0.307	0.084	0
0	CD99	0	0.766633596	0.649	0.546	0
0	BIN2	0	0.763895793	0.38	0.152	0
0	TNFSF14	0	0.758606923	0.222	0.027	0
0	HLA-E	0	0.751815186	0.931	0.866	0
0	DDX5	0	0.748353206	0.944	0.893	0
0	COTL1	0	0.747112815	0.626	0.458	0
0	ARHGAP30	0	0.746391163	0.404	0.17	0
0	AKNA	0	0.741191204	0.352	0.181	0
0	NR3C1	0	0.738940397	0.367	0.166	0
0	ARF6	0	0.738012507	0.643	0.588	0
0	HLA-C	0	0.733945477	0.983	0.933	0
0	TRAF3IP3	0	0.733887552	0.483	0.218	0
0	RASAL3	0	0.731769748	0.298	0.093	0
0	HLA-B	0	0.730196614	0.997	0.977	0
0	RORA	0	0.72590079	0.334	0.13	0
0	GPR82	0	0.720863839	0.24	0.086	0
0	HIC1	0	0.719584509	0.185	0.017	0
0	IKZF1	0	0.717774312	0.475	0.222	0
0	SRGN	0	0.716412691	0.883	0.381	0
0	PRMT9	0	0.716129947	0.285	0.124	0
0	ACTR3	0	0.71457327	0.678	0.623	0
0	LAT	0	0.714080671	0.321	0.108	0
0	CAMK4	0	0.70930658	0.232	0.045	0
0	SRSF5	0	0.69595163	0.793	0.754	0
0	DOK2	0	0.69430435	0.338	0.114	0
0	CLIC3	0	0.693903682	0.252	0.105	0
0	TXK	0	0.684827676	0.189	0.029	0
0	STAT4	0	0.68476474	0.219	0.042	0
0	ZAP70	0	0.684334913	0.258	0.059	0
0	AOAH	0	0.679454222	0.219	0.07	0
0	RASSF5	0	0.677920222	0.319	0.129	0
0	DOCK8	0	0.676498714	0.373	0.189	0
0	CMTM3	0	0.673460299	0.252	0.075	0
0	EVI2A	0	0.671821125	0.352	0.166	0
0	IKZF2	0	0.669455182	0.172	0.03	0
0	GIMAP6	0	0.66701605	0.244	0.058	0
0	GIMAP1	0	0.665072046	0.263	0.075	0
0	MSN	0	0.66476484	0.388	0.197	0
0	DOCK10	0	0.646574149	0.217	0.064	0
0	CDIP1	0	0.644381153	0.196	0.053	0
0	GPR34	0	0.643758655	0.174	0.023	0
0	SH3BGRL3	0	0.63983836	0.855	0.793	0
0	CXCR3	0	0.634407496	0.187	0.037	0
0	THEMIS	0	0.632998217	0.175	0.029	0
0	GLIPR1	0	0.631166735	0.385	0.196	0
0	APOBEC3G	0	0.629595558	0.302	0.117	0
0	GMFG	0	0.624500978	0.596	0.323	0
0	PRF1	0	0.623404686	0.421	0.092	0
0	PYHIN1	0	0.620603549	0.297	0.097	0
0	PFN1	0	0.620168486	0.963	0.914	0
0	CD244	0	0.618890866	0.172	0.021	0
0	SLAMF7	0	0.618570041	0.188	0.048	0
0	GZMB	0	0.6184204	0.327	0.097	0
0	TRAT1	0	0.618021246	0.23	0.056	0
0	IL7R	0	0.614919796	0.305	0.109	0
0	GRAP2	0	0.612332358	0.2	0.054	0
0	LBH	0	0.602547355	0.328	0.143	0
0	MYO1F	0	0.592232556	0.371	0.165	0
0	ST3GAL1	0	0.59163532	0.215	0.079	0
0	RBMS1	0	0.591453151	0.258	0.102	0
0	ARPC1B	0	0.589189767	0.723	0.651	0
0	RPS19	0	0.587906121	0.999	0.985	0
0	HLA-A	0	0.572943094	0.986	0.938	0
0	FCER1G	0	0.570911688	0.326	0.114	0
0	CALM1	0	0.563868743	0.813	0.754	0
0	MYO1G	0	0.554414031	0.268	0.11	0
0	RHOH	0	0.543639875	0.371	0.178	0
0	EIF1	0	0.539305357	0.985	0.964	0
0	LINC01934	0	0.539200268	0.155	0.027	0
0	RPLP1	0	0.525720479	0.999	0.99	0
0	CD53	0	0.508129496	0.562	0.314	0
0	PSTPIP1	0	0.506034574	0.185	0.059	0
0	GPR18	0	0.48158414	0.2	0.065	0
0	GIMAP4	0	0.46132775	0.348	0.156	0
0	ITM2B	0	0.456285439	0.847	0.797	0
0	LAPTM5	0	0.44579796	0.666	0.367	0
0	RPS29	0	0.355427068	0.998	0.982	0
0	ITGA4	1.35E-307	0.663253991	0.265	0.112	3.02E-303
0	FMNL1	4.69E-307	0.58728434	0.316	0.147	1.05E-302
0	RHOF	2.72E-302	0.691724589	0.34	0.179	6.09E-298
0	GNG2	1.30E-297	0.535462535	0.23	0.089	2.92E-293
0	PPP2R5C	3.29E-296	0.806726292	0.55	0.457	7.37E-292
0	AC245297.3	3.76E-295	0.779489733	0.407	0.255	8.42E-291
0	SUSD3	1.13E-293	0.506410018	0.189	0.065	2.53E-289
0	ITGAL	2.35E-290	0.498145402	0.198	0.069	5.27E-286
0	IL16	1.01E-287	0.5593015	0.296	0.136	2.25E-283
0	RASGRP1	1.08E-287	0.467904192	0.169	0.053	2.43E-283
0	FUS	1.40E-287	0.659222287	0.667	0.652	3.15E-283
0	DRAP1	2.76E-286	0.744365351	0.57	0.519	6.17E-282
0	CFL1	6.93E-285	0.358241483	0.956	0.92	1.55E-280
0	6-Sep	5.14E-282	0.617298869	0.433	0.257	1.15E-277
0	DENND2D	1.50E-278	0.797999793	0.363	0.219	3.35E-274
0	ADAM8	8.15E-274	0.48372233	0.173	0.058	1.83E-269
0	TSPYL2	2.38E-270	0.719655669	0.228	0.098	5.32E-266
0	EMB	1.27E-269	0.644864312	0.318	0.165	2.85E-265
0	ARHGEF3	4.66E-262	0.625433909	0.241	0.108	1.04E-257
0	SSBP4	3.74E-261	0.848474922	0.355	0.227	8.37E-257
0	OXNAD1	4.86E-261	0.677263964	0.233	0.105	1.09E-256
0	PELO	1.02E-260	0.74020966	0.212	0.094	2.28E-256
0	PSMB9	4.31E-256	0.656803661	0.588	0.508	9.65E-252
0	LPXN	2.16E-254	0.580088739	0.274	0.133	4.84E-250
0	UBC	1.54E-253	0.39567679	0.866	0.854	3.45E-249
0	SLA	2.13E-251	0.513608585	0.243	0.105	4.77E-247
0	RAB27A	4.49E-250	0.68901861	0.312	0.173	1.01E-245
0	MAP4K1	1.16E-246	0.457077201	0.174	0.063	2.60E-242
0	PABPC1	8.60E-245	0.398584683	0.916	0.876	1.93E-240
0	RAB8B	2.99E-244	0.572490566	0.234	0.106	6.70E-240
0	ANXA2R	4.26E-235	0.468582756	0.18	0.067	9.55E-231
0	ANKRD44	8.58E-235	0.540786913	0.353	0.195	1.92E-230
0	ARHGAP45	2.89E-233	0.681914679	0.375	0.238	6.47E-229
0	TTC39C	3.57E-233	0.668837964	0.242	0.119	8.00E-229
0	SOCS1	1.62E-231	0.619242638	0.205	0.089	3.63E-227
0	ARHGAP15	9.46E-231	0.495476166	0.287	0.142	2.12E-226
0	PPP1CA	2.13E-229	0.571949154	0.63	0.627	4.78E-225
0	LAT2	2.52E-224	0.522936377	0.237	0.109	5.65E-220
0	PDLIM2	5.01E-223	0.614503551	0.292	0.16	1.12E-218
0	VAMP2	1.68E-219	0.625021557	0.586	0.533	3.76E-215
0	ELF1	4.98E-215	0.702565174	0.538	0.488	1.12E-210
0	PIM1	6.30E-215	0.65008674	0.28	0.153	1.41E-210
0	A1BG	1.00E-212	0.486853504	0.181	0.074	2.25E-208
0	ACP5	2.31E-212	0.513906194	0.229	0.109	5.17E-208
0	TSC22D3	4.05E-212	0.757961858	0.528	0.389	9.06E-208
0	ETS1	8.50E-212	0.546978861	0.288	0.155	1.90E-207
0	BCAS4	5.60E-211	0.523742059	0.232	0.112	1.25E-206
0	CYTH4	3.86E-210	0.476261959	0.22	0.1	8.65E-206
0	HNRNPK	1.16E-208	0.433986598	0.744	0.758	2.59E-204
0	LIMD2	1.29E-206	0.398050654	0.484	0.304	2.88E-202
0	CBLB	5.88E-205	0.700988315	0.262	0.145	1.32E-200
0	C9orf78	4.89E-203	0.776551182	0.461	0.392	1.09E-198
0	PSMB8-AS1	5.58E-202	0.611318185	0.323	0.194	1.25E-197
0	CEP85L	8.24E-202	0.423967648	0.154	0.058	1.85E-197
0	IL10RA	2.81E-200	0.478383558	0.231	0.111	6.30E-196
0	CIRBP	6.35E-200	0.432208156	0.738	0.744	1.42E-195
0	ABHD17A	4.82E-199	0.741879693	0.325	0.213	1.08E-194
0	SASH3	4.85E-199	0.450752123	0.218	0.1	1.09E-194
0	AC114760.2	4.31E-198	0.498842247	0.259	0.13	9.65E-194
0	CTSC	1.19E-197	0.584364415	0.445	0.338	2.66E-193
0	GYG1	2.21E-197	0.733782223	0.308	0.196	4.96E-193
0	PNRC1	6.64E-197	0.469610647	0.685	0.66	1.49E-192
0	IRF1	1.78E-196	0.753404955	0.468	0.374	3.98E-192
0	WAS	6.08E-195	0.461698266	0.251	0.126	1.36E-190
0	INPP4A	4.20E-193	0.537333668	0.201	0.095	9.42E-189
0	RNF166	1.36E-191	0.522262791	0.226	0.112	3.05E-187
0	ANXA6	5.11E-190	0.5052386	0.344	0.207	1.14E-185
0	MIAT	3.89E-189	0.381922552	0.152	0.058	8.72E-185
0	ARHGEF1	1.56E-188	0.679070989	0.379	0.267	3.49E-184
0	RBL2	1.15E-187	0.721710338	0.359	0.248	2.58E-183
0	ARL4C	1.36E-187	0.51405745	0.289	0.16	3.04E-183
0	MBP	4.19E-186	0.683518508	0.407	0.305	9.40E-182
0	TSEN54	1.69E-185	0.724957432	0.275	0.167	3.79E-181
0	LY6E	3.44E-185	0.466731105	0.407	0.267	7.71E-181
0	CYTOR	5.40E-185	0.600390523	0.309	0.19	1.21E-180
0	ICAM3	1.06E-183	0.623512561	0.433	0.323	2.38E-179
0	APOBEC3C	1.18E-183	0.626221783	0.293	0.173	2.65E-179
0	GUK1	5.67E-183	0.464769544	0.672	0.671	1.27E-178
0	EID1	2.64E-182	0.635249637	0.533	0.495	5.90E-178
0	CIB1	1.66E-179	0.555797482	0.608	0.604	3.73E-175
0	CDC42SE2	2.66E-178	0.761736411	0.49	0.441	5.96E-174
0	TPM3	4.44E-178	0.520027022	0.645	0.652	9.94E-174
0	FGFR1OP2	1.44E-177	0.721235475	0.375	0.277	3.23E-173
0	RNF213	7.36E-177	0.649496293	0.474	0.398	1.65E-172
0	ANKRD12	1.66E-176	0.606920289	0.56	0.522	3.73E-172
0	SON	3.28E-176	0.524425605	0.644	0.681	7.36E-172
0	PHYKPL	6.74E-175	0.841694308	0.378	0.292	1.51E-170
0	CD84	9.71E-170	0.382831659	0.16	0.067	2.18E-165
0	AAK1	1.04E-166	0.627785725	0.369	0.261	2.34E-162
0	PRDM1	1.38E-166	0.539563974	0.206	0.104	3.08E-162
0	SYNRG	8.60E-164	0.675131809	0.319	0.217	1.93E-159
0	ARL6IP5	1.31E-161	0.530248634	0.587	0.555	2.94E-157
0	RCSD1	1.25E-160	0.377242468	0.287	0.16	2.79E-156
0	AKR1B1	1.65E-158	0.437371037	0.194	0.096	3.70E-154
0	SLF1	7.98E-156	0.573519491	0.185	0.094	1.79E-151
0	MCL1	1.41E-155	0.573565478	0.591	0.585	3.16E-151
0	DHRS7	6.68E-155	0.669154866	0.466	0.429	1.50E-150
0	JUNB	8.37E-155	0.479913542	0.8	0.789	1.87E-150
0	ANAPC16	9.27E-155	0.436254941	0.652	0.685	2.08E-150
0	SNRPN	2.89E-154	0.579909897	0.325	0.221	6.48E-150
0	TERF2IP	6.82E-153	0.634016573	0.465	0.401	1.53E-148
0	UBE2D3	4.48E-151	0.434538324	0.664	0.706	1.00E-146
0	N4BP2L2	7.85E-151	0.406150603	0.707	0.74	1.76E-146
0	PSME1	6.61E-149	0.45195517	0.678	0.713	1.48E-144
0	PTTG1	1.00E-146	0.431360849	0.254	0.147	2.25E-142
0	SH3BP1	1.28E-146	0.613021362	0.24	0.147	2.87E-142
0	AC020916.1	3.35E-142	0.977359049	0.379	0.308	7.50E-138
0	CNBP	2.70E-141	0.450069778	0.64	0.667	6.06E-137
0	ARHGAP25	1.89E-139	0.369632279	0.177	0.086	4.23E-135
0	CAP1	1.27E-138	0.495663571	0.602	0.618	2.84E-134
0	KIAA1551	1.44E-138	0.600309909	0.35	0.252	3.23E-134
0	IFITM2	6.69E-135	0.521962124	0.521	0.452	1.50E-130
0	ARID5A	2.59E-133	0.527999715	0.234	0.141	5.81E-129
0	TGFB1	3.39E-130	0.445582862	0.235	0.137	7.59E-126
0	ODF2L	2.84E-127	0.727212271	0.354	0.283	6.36E-123
0	CBX6	3.58E-125	0.437426676	0.196	0.107	8.02E-121
0	ABRACL	4.10E-125	0.551487104	0.528	0.527	9.19E-121
0	CREM	1.89E-122	0.60834548	0.26	0.171	4.23E-118
0	ABCB1	1.17E-121	0.551836286	0.203	0.12	2.62E-117
0	TRAPPC1	1.13E-120	0.524050865	0.535	0.547	2.53E-116
0	TUBA1A	1.33E-118	0.40752556	0.343	0.239	2.97E-114
0	NCOR1	1.47E-117	0.607209206	0.501	0.513	3.30E-113
0	GSTK1	4.24E-117	0.472985986	0.577	0.593	9.50E-113
0	CCND2	1.04E-116	0.708554458	0.359	0.299	2.32E-112
0	GLIPR2	5.54E-116	0.467573128	0.227	0.139	1.24E-111
0	TAGAP	1.43E-114	0.362477394	0.225	0.129	3.21E-110
0	PCM1	2.55E-113	0.68196089	0.414	0.375	5.71E-109
0	DEF6	1.10E-110	0.465875315	0.216	0.132	2.46E-106
0	CDC42	2.60E-109	0.445323961	0.658	0.705	5.82E-105
0	PARP8	3.34E-109	0.455466291	0.189	0.109	7.47E-105
0	HNRNPDL	1.32E-108	0.424964131	0.622	0.661	2.97E-104
0	DAD1	3.47E-108	0.479474852	0.551	0.582	7.77E-104
0	AC016831.5	1.35E-107	0.558867398	0.224	0.142	3.02E-103
0	AC058791.1	3.48E-107	0.57928565	0.209	0.13	7.79E-103
0	TNFRSF1B	5.50E-107	0.415696208	0.23	0.142	1.23E-102
0	MDFIC	1.61E-105	0.411122936	0.154	0.082	3.61E-101
0	COMMD7	2.87E-105	0.682578782	0.346	0.296	6.43E-101
0	RIN3	7.31E-105	0.456565148	0.152	0.082	1.64E-100
0	PRRC2C	1.08E-104	0.527793552	0.541	0.576	2.43E-100
0	STK10	3.96E-103	0.419868804	0.177	0.1	8.88E-99
0	BIN1	2.06E-102	0.645264177	0.345	0.291	4.61E-98
0	DDX3Y	6.46E-101	0.535644374	0.18	0.109	1.45E-96
0	IFI16	1.57E-100	0.364540337	0.478	0.398	3.52E-96
0	PLA2G16	1.78E-100	0.527105328	0.305	0.229	3.99E-96
0	KMT2E	9.57E-100	0.512212522	0.539	0.568	2.14E-95
0	STN1	3.59E-97	0.594100762	0.218	0.148	8.04E-93
0	SEMA4D	1.16E-96	0.433020113	0.178	0.105	2.60E-92
0	ARGLU1	4.79E-96	0.443720992	0.583	0.623	1.07E-91
0	LIMS1	4.13E-94	0.62654998	0.359	0.313	9.25E-90
0	PSD4	6.45E-94	0.53415709	0.21	0.139	1.44E-89
0	RASSF1	2.83E-91	0.539713204	0.23	0.158	6.33E-87
0	RBM39	7.00E-91	0.350167497	0.661	0.724	1.57E-86
0	VAMP5	6.38E-90	0.41961901	0.209	0.134	1.43E-85
0	CYLD	5.65E-89	0.481437812	0.259	0.184	1.26E-84
0	DDX3X	9.46E-89	0.523813562	0.52	0.535	2.12E-84
0	PRKACB	2.60E-88	0.634477951	0.299	0.244	5.82E-84
0	PIK3IP1	4.83E-87	0.474288031	0.263	0.186	1.08E-82
0	TAF7	4.85E-87	0.491095595	0.517	0.541	1.09E-82
0	G3BP2	1.14E-86	0.712660656	0.404	0.395	2.55E-82
0	PPP1R15A	1.61E-86	0.53056834	0.536	0.55	3.61E-82
0	RAB3GAP1	1.56E-85	0.729125717	0.249	0.19	3.48E-81
0	SERPINB9	2.44E-84	0.385068458	0.202	0.128	5.46E-80
0	NAP1L4	6.85E-84	0.666670725	0.364	0.336	1.53E-79
0	GABARAPL1	7.42E-84	0.479375508	0.174	0.109	1.66E-79
0	TBCC	3.51E-83	0.582387689	0.247	0.184	7.86E-79
0	DDHD1	1.04E-82	0.455510542	0.184	0.117	2.32E-78
0	ROCK1	1.10E-82	0.592268565	0.41	0.386	2.46E-78
0	AKAP13	2.27E-80	0.56628097	0.434	0.419	5.08E-76
0	HMOX2	3.01E-80	0.63768212	0.32	0.279	6.74E-76
0	BCL11B	5.39E-80	0.43137137	0.184	0.115	1.21E-75
0	DAPK2	5.59E-80	0.602757381	0.193	0.133	1.25E-75
0	FAM49B	4.77E-79	0.440926622	0.461	0.43	1.07E-74
0	LPIN1	5.80E-79	0.555263364	0.258	0.196	1.30E-74
0	CYFIP2	8.30E-79	0.464869281	0.202	0.135	1.86E-74
0	GIMAP2	1.69E-78	0.370482328	0.175	0.107	3.78E-74
0	ANKRD28	3.69E-77	0.63645227	0.232	0.172	8.26E-73
0	RSRP1	4.92E-77	0.459167833	0.553	0.59	1.10E-72
0	CAPZB	2.72E-76	0.416115387	0.543	0.59	6.09E-72
0	GRK6	4.41E-76	0.541073363	0.284	0.225	9.88E-72
0	TLN1	4.98E-75	0.589254414	0.346	0.306	1.12E-70
0	TRIM22	2.59E-73	0.356568186	0.195	0.126	5.80E-69
0	AKTIP	4.71E-73	0.546715963	0.185	0.127	1.06E-68
0	LINC00685	1.12E-71	0.450779514	0.169	0.108	2.52E-67
0	PRKAR1A	4.22E-71	0.594138777	0.394	0.382	9.45E-67
0	SAMD9	1.51E-68	0.371512593	0.251	0.181	3.37E-64
0	C19orf66	2.78E-67	0.505361784	0.256	0.199	6.22E-63
0	SMURF2	5.37E-66	0.462390073	0.158	0.103	1.20E-61
0	BTN3A2	8.45E-66	0.526754365	0.314	0.265	1.89E-61
0	NSMCE3	1.87E-64	0.478273954	0.209	0.151	4.18E-60
0	RGS14	2.86E-64	0.402624447	0.174	0.116	6.42E-60
0	TRMT112	5.64E-64	0.384437988	0.555	0.605	1.26E-59
0	RHOC	1.01E-63	0.366879112	0.477	0.477	2.27E-59
0	YPEL5	4.02E-63	0.636322842	0.384	0.364	9.00E-59
0	CNOT6L	2.47E-62	0.547678409	0.273	0.223	5.53E-58
0	PDE3B	1.51E-61	0.520805192	0.172	0.119	3.38E-57
0	LPIN2	1.58E-61	0.507997004	0.232	0.179	3.53E-57
0	PRPF38B	2.11E-61	0.502399511	0.473	0.5	4.74E-57
0	INPP5D	3.15E-61	0.378112765	0.247	0.182	7.06E-57
0	MYO9B	3.28E-60	0.453584017	0.199	0.144	7.35E-56
0	TENT5C	2.21E-59	0.539341747	0.193	0.139	4.96E-55
0	C11orf58	9.47E-57	0.375606199	0.558	0.629	2.12E-52
0	PHF20	3.18E-56	0.56410479	0.313	0.282	7.12E-52
0	SLC9A3R1	5.74E-56	0.501341831	0.288	0.245	1.29E-51
0	HERPUD2	1.14E-55	0.501674936	0.212	0.162	2.54E-51
0	CAPZA1	1.18E-54	0.465612135	0.492	0.538	2.64E-50
0	COMMD8	1.85E-54	0.5602854	0.3	0.27	4.14E-50
0	TMC8	2.07E-54	0.359028243	0.188	0.131	4.63E-50
0	DEGS1	2.80E-54	0.392947862	0.237	0.181	6.28E-50
0	BZW1	1.14E-53	0.518378221	0.438	0.468	2.55E-49
0	C1orf56	4.44E-52	0.484366419	0.291	0.239	9.94E-48
0	CITED2	1.72E-51	0.588544337	0.303	0.266	3.86E-47
0	HENMT1	7.83E-51	0.450930792	0.161	0.114	1.75E-46
0	FERMT3	9.41E-51	0.383220677	0.218	0.164	2.11E-46
0	TMX4	2.35E-50	0.522437672	0.238	0.193	5.26E-46
0	GBP1	5.01E-49	0.356259545	0.157	0.108	1.12E-44
0	HNRNPA0	6.44E-48	0.375762036	0.513	0.569	1.44E-43
0	POLR3GL	7.23E-48	0.533038083	0.312	0.286	1.62E-43
0	RAP1A	5.93E-47	0.455051618	0.456	0.492	1.33E-42
0	TSC22D4	6.20E-47	0.515807578	0.317	0.293	1.39E-42
0	LINC00623	1.30E-46	0.535932198	0.257	0.222	2.90E-42
0	ZNF791	6.04E-44	0.470342509	0.269	0.231	1.35E-39
0	NIN	8.96E-44	0.366634736	0.169	0.122	2.01E-39
0	DDX17	9.30E-44	0.400141277	0.539	0.623	2.08E-39
0	PHF1	4.94E-43	0.401210058	0.185	0.14	1.11E-38
0	MAP3K8	5.54E-43	0.39595528	0.157	0.113	1.24E-38
0	PSMA3-AS1	2.28E-42	0.527204793	0.38	0.384	5.11E-38
0	ARHGDIA	3.61E-42	0.485195514	0.434	0.477	8.08E-38
0	9-Sep	3.86E-42	0.478264862	0.395	0.402	8.65E-38
0	HERC1	5.05E-42	0.425346792	0.172	0.129	1.13E-37
0	OSTM1	4.08E-41	0.353244463	0.151	0.108	9.13E-37
0	DNMT3A	9.69E-41	0.452636265	0.17	0.13	2.17E-36
0	GGA1	1.91E-40	0.586124442	0.288	0.269	4.28E-36
0	BCL2	4.90E-40	0.35764179	0.174	0.129	1.10E-35
0	ARID4B	5.25E-37	0.472181021	0.408	0.428	1.18E-32
0	TMC6	1.14E-36	0.482773449	0.263	0.233	2.54E-32
0	ASF1A	3.60E-36	0.508047351	0.23	0.2	8.07E-32
0	MAD2L2	7.20E-36	0.459460945	0.198	0.163	1.61E-31
0	GBP2	1.65E-35	0.397960952	0.2	0.16	3.70E-31
0	WNK1	2.00E-35	0.52722285	0.283	0.266	4.47E-31
0	CASP4	2.24E-35	0.454035322	0.308	0.288	5.01E-31
0	CLK1	2.30E-35	0.46585205	0.378	0.377	5.16E-31
0	CHMP4A	6.02E-35	0.492281545	0.412	0.456	1.35E-30
0	MACF1	2.03E-34	0.485523346	0.297	0.277	4.55E-30
0	U2AF1L4	3.67E-34	0.397099129	0.155	0.117	8.21E-30
0	PA2G4	2.09E-33	0.3631656	0.48	0.52	4.69E-29
0	ARAP2	2.33E-33	0.369129143	0.18	0.14	5.22E-29
0	UBE2D2	4.12E-32	0.350761242	0.494	0.573	9.24E-28
0	CCDC88C	1.65E-31	0.407392156	0.201	0.166	3.69E-27
0	LNPEP	2.81E-31	0.469719096	0.266	0.243	6.30E-27
0	TNRC6B	5.53E-31	0.458440647	0.419	0.449	1.24E-26
0	UBAC2	6.37E-31	0.524046665	0.268	0.255	1.43E-26
0	SURF4	2.04E-30	0.597313366	0.314	0.328	4.56E-26
0	POLR2J3.1	5.95E-30	0.3787462	0.453	0.491	1.33E-25
0	MAGED2	2.27E-27	0.52838443	0.246	0.234	5.09E-23
0	ESYT1	4.02E-27	0.427025462	0.191	0.162	9.01E-23
0	THRAP3	1.14E-26	0.455539961	0.403	0.451	2.54E-22
0	DENND1B	2.30E-26	0.48466367	0.201	0.178	5.15E-22
0	CAPN12	5.92E-26	0.473891468	0.179	0.153	1.33E-21
0	TTC14	8.60E-24	0.429358656	0.304	0.295	1.93E-19
0	CENPC	1.19E-23	0.421306727	0.212	0.188	2.66E-19
0	STARD3NL	1.62E-23	0.545119559	0.213	0.194	3.63E-19
0	HNRNPM	1.90E-23	0.37944393	0.46	0.529	4.27E-19
0	IFNAR2	9.17E-23	0.377675966	0.182	0.155	2.05E-18
0	FKBP8	3.38E-22	0.406498996	0.432	0.508	7.57E-18
0	C9orf16	5.96E-22	0.35128224	0.48	0.559	1.33E-17
0	RECQL	6.25E-22	0.351877009	0.167	0.139	1.40E-17
0	HSPA5	1.41E-21	0.444517566	0.468	0.534	3.17E-17
0	SYNE2	7.74E-21	0.407629087	0.366	0.387	1.73E-16
0	PPP1R12A	2.00E-20	0.474753551	0.319	0.334	4.49E-16
0	MEAF6	4.19E-18	0.41303704	0.376	0.416	9.38E-14
0	NKTR	5.67E-18	0.405036963	0.403	0.454	1.27E-13
0	RASA2	1.46E-17	0.380448557	0.176	0.155	3.26E-13
0	RBM8A	8.99E-17	0.371526175	0.438	0.521	2.01E-12
0	HELZ	1.63E-16	0.445846118	0.214	0.203	3.66E-12
0	ZC3HAV1	1.70E-16	0.440241257	0.249	0.242	3.81E-12
0	RCAN3	2.24E-16	0.423768534	0.191	0.175	5.02E-12
0	NUCB2	1.24E-15	0.47960809	0.291	0.306	2.77E-11
0	VASP	1.73E-15	0.412505761	0.41	0.483	3.88E-11
0	GCC2	1.74E-15	0.363207152	0.461	0.543	3.90E-11
0	METTL9	7.26E-15	0.418877266	0.369	0.426	1.63E-10
0	RNF139	8.74E-15	0.414577815	0.21	0.199	1.96E-10
0	DHX36	3.12E-14	0.463058547	0.339	0.376	6.99E-10
0	CCDC66	1.18E-13	0.378226068	0.214	0.202	2.63E-09
0	REX1BD	1.65E-13	0.411621479	0.385	0.451	3.70E-09
0	TRABD	3.16E-13	0.475805797	0.291	0.31	7.09E-09
0	REL	3.49E-12	0.356213769	0.333	0.346	7.83E-08
0	CDC42SE1	4.16E-12	0.417741469	0.257	0.255	9.31E-08
0	ARPC4	8.45E-12	0.364023431	0.416	0.491	1.89E-07
0	AIP	3.56E-11	0.398494256	0.258	0.265	7.97E-07
0	MPHOSPH8	7.96E-11	0.395894718	0.399	0.472	1.78E-06
0	CCSER2	2.87E-10	0.4339133	0.236	0.243	6.43E-06
0	MNAT1	1.00E-09	0.420498434	0.168	0.162	2.24E-05
0	MYH9	1.04E-09	0.373716333	0.396	0.474	2.33E-05
0	FAM173A	1.20E-09	0.505291664	0.284	0.32	2.69E-05
0	EPS15	8.84E-09	0.388530506	0.215	0.217	0.000197983
0	ASXL2	1.38E-08	0.397690134	0.158	0.152	0.00030997
0	EPM2AIP1	2.85E-08	0.361000344	0.186	0.18	0.000638653
0	IK	4.84E-08	0.420096103	0.346	0.405	0.001084985
0	CDK2AP2	7.36E-08	0.468849097	0.317	0.365	0.001648376
0	PCID2	1.04E-07	0.455320782	0.209	0.216	0.00231929
0	GNPTAB	1.23E-07	0.457794988	0.247	0.266	0.002763557
0	ATF7IP	1.35E-07	0.380696201	0.209	0.21	0.003030803
0	PQLC3	2.92E-07	0.353210608	0.182	0.179	0.006540286
0	HNRNPH1	3.45E-07	0.437770165	0.448	0.542	0.007720872
0	OGA	4.53E-07	0.356565404	0.36	0.412	0.010137692
0	DDX18	8.73E-07	0.368187435	0.395	0.483	0.01955277
0	KAT6B	2.23E-06	0.352791114	0.15	0.145	0.049914194
1	CD74	0	3.046506879	1	0.596	0
1	MS4A1	0	2.98239699	0.904	0.04	0
1	CD79A	0	2.857225718	0.896	0.078	0
1	HLA-DRA	0	2.79026629	0.999	0.339	0
1	CXCR4	0	2.746537293	0.946	0.298	0
1	VPREB3	0	2.737114429	0.756	0.031	0
1	CD79B	0	2.676109088	0.857	0.076	0
1	HLA-DQB1	0	2.617875836	0.91	0.152	0
1	BANK1	0	2.578564048	0.74	0.032	0
1	HLA-DPB1	0	2.384947768	0.968	0.279	0
1	LTB	0	2.260179608	0.913	0.22	0
1	HLA-DRB1	0	2.241694242	0.975	0.339	0
1	HLA-DQA1	0	2.209672968	0.77	0.071	0
1	HLA-DPA1	0	2.177852877	0.935	0.258	0
1	MEF2C	0	2.153437568	0.715	0.122	0
1	CD37	0	2.079877839	0.901	0.312	0
1	TCL1A	0	1.985954916	0.352	0.029	0
1	IGHD	0	1.972390403	0.342	0.006	0
1	IGHM	0	1.970422072	0.619	0.121	0
1	1-Mar	0	1.772541311	0.55	0.05	0
1	TNFRSF13C	0	1.746584142	0.508	0.03	0
1	ADAM28	0	1.675369534	0.491	0.069	0
1	LINC01781	0	1.675135227	0.319	0.009	0
1	SMIM14	0	1.580698726	0.622	0.348	0
1	HLA-DMA	0	1.578103271	0.652	0.212	0
1	HLA-DMB	0	1.573366812	0.55	0.1	0
1	HVCN1	0	1.551688584	0.415	0.038	0
1	CD22	0	1.507367192	0.419	0.023	0
1	POU2F2	0	1.476373832	0.5	0.093	0
1	BCL11A	0	1.465705937	0.481	0.191	0
1	GAPT	0	1.464319348	0.397	0.021	0
1	FCER2	0	1.462817488	0.311	0.012	0
1	LINC00926	0	1.456380428	0.39	0.084	0
1	LY86	0	1.438000019	0.445	0.049	0
1	CD19	0	1.4126614	0.398	0.027	0
1	ORAI2	0	1.405696535	0.478	0.13	0
1	LINC02397	0	1.392747883	0.337	0.008	0
1	GPR183	0	1.38099197	0.474	0.132	0
1	CD83	0	1.376437071	0.342	0.061	0
1	TCF4	0	1.349572679	0.397	0.061	0
1	SELL	0	1.339627357	0.351	0.047	0
1	LYL1	0	1.327455298	0.386	0.049	0
1	IRF8	0	1.304473253	0.464	0.136	0
1	LAPTM5	0	1.302173823	0.809	0.368	0
1	FCRLA	0	1.297471041	0.364	0.024	0
1	TLR10	0	1.292142325	0.356	0.018	0
1	ARHGAP24	0	1.268766223	0.339	0.041	0
1	TNFRSF13B	0	1.267252034	0.303	0.02	0
1	DRAM2	0	1.257324444	0.51	0.285	0
1	PHACTR1	0	1.248697628	0.302	0.05	0
1	FCMR	0	1.246997437	0.385	0.065	0
1	SWAP70	0	1.244721549	0.405	0.124	0
1	RALGPS2	0	1.222981377	0.356	0.11	0
1	RNASE6	0	1.215574555	0.366	0.078	0
1	TMEM154	0	1.193618926	0.389	0.089	0
1	BTG1	0	1.177903694	0.972	0.838	0
1	RIPOR2	0	1.152609502	0.442	0.109	0
1	HLA-DOB	0	1.15127893	0.314	0.025	0
1	NCF1	0	1.150119772	0.506	0.167	0
1	RPS27	0	1.132277166	0.997	0.991	0
1	PLEKHF2	0	1.116926338	0.388	0.15	0
1	CHI3L2	0	1.110658725	0.272	0.032	0
1	CD72	0	1.102209327	0.239	0.022	0
1	CD52	0	1.097849411	0.978	0.509	0
1	SNX2	0	1.097064314	0.448	0.275	0
1	BLK	0	1.078463051	0.297	0.022	0
1	HHEX	0	1.075612685	0.301	0.037	0
1	CD53	0	1.066478684	0.688	0.313	0
1	BIRC3	0	1.051508015	0.442	0.22	0
1	GNG7	0	1.042462541	0.291	0.047	0
1	SP110	0	1.034946274	0.456	0.208	0
1	CD40	0	1.029406329	0.298	0.047	0
1	FCRL2	0	1.023168162	0.258	0.028	0
1	RPS8	0	1.014554569	0.992	0.973	0
1	CCR6	0	0.997007168	0.285	0.037	0
1	REL	0	0.983262633	0.506	0.32	0
1	RPL18A	0	0.9648245	0.992	0.972	0
1	PPM1K	0	0.962496967	0.38	0.142	0
1	RPL39	0	0.962194414	0.991	0.977	0
1	TSC22D3	0	0.952999449	0.677	0.378	0
1	KLF2	0	0.952093153	0.408	0.196	0
1	TXNIP	0	0.950830652	0.809	0.677	0
1	BTK	0	0.950742373	0.27	0.04	0
1	LY9	0	0.947726415	0.274	0.065	0
1	FAM129C	0	0.943582856	0.222	0.009	0
1	EVI2B	0	0.943290865	0.573	0.268	0
1	LIMD2	0	0.940624931	0.623	0.297	0
1	CD69	0	0.940285969	0.691	0.368	0
1	PRKCB	0	0.938327472	0.34	0.1	0
1	BLNK	0	0.931532133	0.278	0.101	0
1	RPLP2	0	0.918944219	0.997	0.987	0
1	TNFAIP8	0	0.913125909	0.504	0.25	0
1	RPL34	0	0.906739395	0.995	0.988	0
1	RPL17	0	0.906191298	0.932	0.847	0
1	CYSLTR1	0	0.899901539	0.251	0.037	0
1	BASP1	0	0.887974627	0.296	0.077	0
1	CD180	0	0.886057968	0.235	0.028	0
1	RPL21	0	0.881610462	0.995	0.984	0
1	RASGRP2	0	0.87790953	0.286	0.06	0
1	RPS23	0	0.877673108	0.992	0.964	0
1	RPL32	0	0.87447904	0.994	0.979	0
1	STK17A	0	0.872992707	0.676	0.412	0
1	CIITA	0	0.87073325	0.228	0.041	0
1	CLECL1	0	0.870093994	0.252	0.053	0
1	POU2AF1	0	0.866178435	0.272	0.053	0
1	FAU	0	0.864774542	0.99	0.968	0
1	RPL23A	0	0.860157848	0.991	0.967	0
1	IFI16	0	0.860022647	0.605	0.385	0
1	RPS5	0	0.84711133	0.982	0.94	0
1	HLA-DQA2	0	0.843940409	0.189	0.034	0
1	RPL11	0	0.841130156	0.996	0.983	0
1	GPSM3	0	0.833344365	0.567	0.309	0
1	RPS25	0	0.823527621	0.987	0.965	0
1	SPIB	0	0.82131301	0.285	0.051	0
1	RPS17	0	0.813595555	0.972	0.921	0
1	RCSD1	0	0.813595027	0.382	0.155	0
1	RPL13A	0	0.804442497	0.998	0.991	0
1	RPL10	0	0.802248958	0.998	0.99	0
1	CR2	0	0.80030191	0.183	0.012	0
1	FAM30A	0	0.799452016	0.18	0.019	0
1	SP140	0	0.795248274	0.285	0.078	0
1	SNX3	0	0.7943345	0.683	0.604	0
1	RPS15A	0	0.786590745	0.993	0.974	0
1	RPS10	0	0.783707973	0.98	0.938	0
1	RHOH	0	0.776217235	0.414	0.185	0
1	CCR7	0	0.76640563	0.219	0.029	0
1	RPL36A	0	0.764968244	0.954	0.899	0
1	RPS28	0	0.760824716	0.992	0.98	0
1	TMEM156	0	0.759407191	0.254	0.066	0
1	PNISR	0	0.746893811	0.754	0.706	0
1	CXCR5	0	0.741092014	0.184	0.012	0
1	RPS27A	0	0.740899535	0.994	0.978	0
1	AFF3	0	0.740574892	0.179	0.018	0
1	PAX5	0	0.725652351	0.181	0.012	0
1	PNRC1	0	0.724459114	0.76	0.651	0
1	RPL19	0	0.723629063	0.992	0.974	0
1	NAP1L1	0	0.717404371	0.777	0.676	0
1	LAT2	0	0.71360889	0.303	0.109	0
1	RPSA	0	0.71335558	0.976	0.913	0
1	RPS21	0	0.707773233	0.972	0.927	0
1	RPS11	0	0.70709307	0.982	0.949	0
1	EEF1B2	0	0.705819727	0.918	0.836	0
1	P2RX5	0	0.696638487	0.186	0.029	0
1	RPS29	0	0.696624779	0.993	0.984	0
1	RPL26	0	0.688972018	0.99	0.972	0
1	AIM2	0	0.68891432	0.175	0.018	0
1	NOP53	0	0.687938994	0.85	0.78	0
1	CR1	0	0.684105284	0.166	0.011	0
1	RPL9	0	0.683290733	0.988	0.962	0
1	RPL13	0	0.678403109	0.997	0.985	0
1	RPL27A	0	0.67541387	0.994	0.981	0
1	SCIMP	0	0.674581295	0.175	0.028	0
1	SLC2A3	0	0.670111923	0.38	0.17	0
1	RPL38	0	0.662396227	0.976	0.957	0
1	FCGR2B	0	0.65742132	0.195	0.037	0
1	RPL35A	0	0.650504225	0.989	0.969	0
1	RPL12	0	0.627017488	0.989	0.978	0
1	HLA-DOA	0	0.625596143	0.151	0.017	0
1	CD1C	0	0.618899852	0.15	0.017	0
1	EIF3E	0	0.617439481	0.83	0.735	0
1	RPL18	0	0.616723508	0.987	0.966	0
1	RPS15	0	0.616296502	0.994	0.985	0
1	RPS4X	0	0.615652257	0.993	0.969	0
1	RPL15	0	0.612479876	0.992	0.969	0
1	RPL3	0	0.609159792	0.997	0.975	0
1	FGD2	0	0.601852954	0.153	0.031	0
1	RIC3	0	0.594422306	0.17	0.031	0
1	RPS14	0	0.592948656	0.994	0.984	0
1	RPS20	0	0.590096623	0.98	0.953	0
1	RPL41	0	0.588872408	0.998	0.996	0
1	PFDN5	0	0.587954496	0.937	0.912	0
1	EEF2	0	0.587859181	0.925	0.861	0
1	RPL10A	0	0.586502637	0.989	0.944	0
1	RPL30	0	0.583668518	0.988	0.963	0
1	RPL35	0	0.582612485	0.985	0.97	0
1	UBA52	0	0.574600285	0.972	0.955	0
1	RPS16	0	0.567509999	0.988	0.963	0
1	RPS12	0	0.5592257	0.992	0.98	0
1	RPS13	0	0.55718644	0.984	0.954	0
1	RPL27	0	0.555145516	0.97	0.939	0
1	RPL31	0	0.54677785	0.986	0.967	0
1	RPL23	0	0.540801979	0.952	0.901	0
1	RPL8	0	0.539798482	0.994	0.98	0
1	RPL37	0	0.539384797	0.984	0.963	0
1	RPL4	0	0.53070245	0.962	0.901	0
1	CYBB	0	0.53037412	0.233	0.068	0
1	RPL5	0	0.525123395	0.976	0.93	0
1	RPS9	0	0.524653105	0.991	0.969	0
1	EEF1A1	0	0.523885717	0.999	0.988	0
1	RPS6	0	0.517764662	0.996	0.983	0
1	RPL36	0	0.515462335	0.988	0.98	0
1	RPS19	0	0.499757095	0.995	0.986	0
1	RPS18	0	0.496969249	0.996	0.987	0
1	RPL14	0	0.493784308	0.982	0.952	0
1	RPL29	0	0.49252406	0.982	0.962	0
1	CYBA	0	0.485631814	0.953	0.892	0
1	EEF1D	0	0.474208986	0.946	0.923	0
1	HLA-E	0	0.472858711	0.906	0.874	0
1	RACK1	0	0.468645691	0.973	0.933	0
1	RPS2	0	0.462099001	0.998	0.977	0
1	RPL7	0	0.455182456	0.991	0.967	0
1	RPL22	0	0.449531502	0.966	0.918	0
1	RPL28	0	0.423331449	0.991	0.985	0
1	RPLP1	0	0.397872144	0.996	0.991	0
1	EIF4A2	2.17E-307	0.593416974	0.805	0.776	4.85E-303
1	QRSL1	6.78E-307	0.978143543	0.307	0.143	1.52E-302
1	CD27	5.81E-305	0.635789972	0.288	0.108	1.30E-300
1	TOMM7	8.87E-305	0.577172582	0.821	0.795	1.99E-300
1	ADAM19	2.89E-303	0.573772708	0.155	0.038	6.47E-299
1	DAPP1	3.07E-301	0.69029291	0.211	0.069	6.87E-297
1	CORO1A	1.32E-298	0.443623668	0.818	0.496	2.97E-294
1	STX7	1.01E-294	1.055343131	0.399	0.237	2.26E-290
1	ANKRD44	2.60E-284	0.718115987	0.401	0.199	5.81E-280
1	INPP5D	3.56E-275	0.772978083	0.351	0.172	7.98E-271
1	RGS19	8.74E-274	0.663616791	0.306	0.133	1.96E-269
1	DDX5	1.68E-272	0.446535123	0.913	0.901	3.77E-268
1	BCL2A1	1.49E-262	0.40041331	0.258	0.098	3.33E-258
1	GPR18	4.30E-252	0.654238411	0.21	0.073	9.63E-248
1	TMEM243	4.92E-249	0.898963038	0.439	0.294	1.10E-244
1	ARHGDIB	5.07E-249	0.481199614	0.771	0.535	1.14E-244
1	CALHM6	3.98E-248	0.542817065	0.178	0.056	8.91E-244
1	ATP6V1G1	1.20E-246	0.608418122	0.726	0.706	2.69E-242
1	AC004687.1	1.48E-243	0.671045017	0.297	0.131	3.32E-239
1	PKIG	5.22E-242	0.885652124	0.28	0.141	1.17E-237
1	CD48	6.14E-242	0.544763484	0.518	0.296	1.38E-237
1	NCR3	1.38E-228	0.389982992	0.161	0.048	3.08E-224
1	RPL24	3.51E-224	0.362159867	0.961	0.929	7.87E-220
1	ARHGAP15	2.47E-217	0.556727361	0.313	0.148	5.53E-213
1	SYPL1	5.58E-213	0.86771697	0.483	0.387	1.25E-208
1	P2RY10	2.42E-211	0.485117784	0.174	0.059	5.43E-207
1	LBH	6.11E-210	0.557848935	0.324	0.157	1.37E-205
1	ANAPC16	1.45E-200	0.578310662	0.69	0.677	3.26E-196
1	DCK	3.30E-196	0.702391038	0.379	0.23	7.40E-192
1	RAC2	6.20E-193	0.475148735	0.593	0.394	1.39E-188
1	NPM1	3.97E-185	0.388625348	0.889	0.839	8.89E-181
1	DUSP1	2.19E-183	0.654258067	0.718	0.663	4.92E-179
1	6-Sep	5.99E-181	0.57839292	0.435	0.27	1.34E-176
1	CCDC50	7.01E-173	0.882026185	0.336	0.219	1.57E-168
1	ANXA6	1.41E-170	0.594804802	0.364	0.214	3.15E-166
1	CCNI	1.13E-167	0.441538743	0.781	0.775	2.52E-163
1	MBD4	3.24E-160	0.805302461	0.363	0.249	7.25E-156
1	TAGAP	1.20E-156	0.522940364	0.263	0.131	2.68E-152
1	BCAS4	6.33E-154	0.527401591	0.24	0.119	1.42E-149
1	GGA2	2.58E-150	0.637654031	0.248	0.133	5.77E-146
1	CEPT1	6.61E-149	0.717000456	0.236	0.126	1.48E-144
1	IL16	2.69E-142	0.455799437	0.282	0.15	6.03E-138
1	ELOVL5	8.04E-134	0.540403936	0.23	0.119	1.80E-129
1	CIRBP	3.90E-131	0.413457111	0.736	0.744	8.74E-127
1	NFKBID	1.18E-130	0.582612866	0.17	0.077	2.65E-126
1	S1PR4	5.81E-129	0.446198858	0.223	0.111	1.30E-124
1	AC114760.2	7.32E-128	0.485538274	0.26	0.139	1.64E-123
1	IKZF3	2.49E-127	0.394961516	0.319	0.18	5.58E-123
1	AL121944.1	2.03E-125	0.706850046	0.252	0.148	4.54E-121
1	IKZF1	9.87E-125	0.419449786	0.4	0.25	2.21E-120
1	PIK3AP1	4.38E-124	0.42914372	0.161	0.071	9.82E-120
1	HERPUD1	1.61E-123	0.726247586	0.558	0.52	3.61E-119
1	ATM	6.45E-122	0.595092178	0.367	0.252	1.45E-117
1	SH3BP5	4.82E-120	0.51280644	0.206	0.107	1.08E-115
1	XIST	6.66E-117	0.528617378	0.329	0.204	1.49E-112
1	UCP2	9.93E-115	0.567214927	0.4	0.294	2.22E-110
1	EIF2S3	5.32E-114	0.705379706	0.467	0.423	1.19E-109
1	SMARCB1	1.25E-111	0.797705899	0.39	0.329	2.80E-107
1	SP100	1.84E-111	0.693422395	0.431	0.358	4.12E-107
1	SMDT1	1.25E-109	0.556587395	0.574	0.585	2.79E-105
1	SRSF5	6.44E-109	0.372776263	0.731	0.766	1.44E-104
1	DOCK8	3.96E-107	0.45243415	0.329	0.209	8.88E-103
1	MAP3K1	8.39E-106	0.547044992	0.183	0.097	1.88E-101
1	FXYD5	3.01E-104	0.469047192	0.533	0.449	6.73E-100
1	METTL8	5.22E-104	0.650195937	0.197	0.11	1.17E-99
1	HNRNPDL	1.94E-101	0.459840715	0.639	0.656	4.35E-97
1	PTPN6	4.41E-101	0.516191196	0.398	0.289	9.88E-97
1	PDE4B	9.40E-101	0.494310188	0.19	0.101	2.10E-96
1	CYB561A3	1.68E-99	0.689475681	0.25	0.163	3.77E-95
1	ARL6IP5	1.30E-97	0.489864968	0.583	0.558	2.90E-93
1	EAF2	4.44E-93	0.515704694	0.158	0.082	9.95E-89
1	DEGS1	7.42E-93	0.533643352	0.274	0.18	1.66E-88
1	ACP5	1.03E-88	0.432955782	0.21	0.12	2.30E-84
1	EEF1G	4.07E-87	0.694786652	0.419	0.384	9.11E-83
1	TRAF5	1.01E-85	0.59921242	0.258	0.174	2.26E-81
1	SKIL	3.00E-85	0.775111587	0.358	0.299	6.72E-81
1	MYCBP2	1.88E-84	0.631725971	0.368	0.299	4.22E-80
1	GLIPR1	1.00E-83	0.36483337	0.33	0.218	2.24E-79
1	NCOA3	4.13E-83	0.616380164	0.245	0.166	9.25E-79
1	SEC62	6.20E-83	0.533397805	0.595	0.633	1.39E-78
1	RHBDF2	8.38E-83	0.477926383	0.164	0.09	1.88E-78
1	SMAP2	1.67E-81	0.520762139	0.226	0.143	3.74E-77
1	STK4	1.14E-79	0.48099719	0.516	0.459	2.55E-75
1	SCPEP1	3.82E-78	0.450537342	0.184	0.106	8.56E-74
1	COBLL1	6.48E-78	0.579199383	0.159	0.091	1.45E-73
1	NR4A2	1.40E-76	0.606433936	0.388	0.305	3.14E-72
1	TRIM22	2.12E-70	0.415829938	0.208	0.129	4.74E-66
1	CD82	1.37E-69	0.65229898	0.237	0.17	3.07E-65
1	RNASET2	3.13E-69	0.494382816	0.538	0.548	7.02E-65
1	EIF3L	8.69E-69	0.429012132	0.574	0.587	1.95E-64
1	LYN	2.04E-67	0.575339058	0.255	0.187	4.57E-63
1	TRIM38	8.70E-66	0.64219693	0.33	0.274	1.95E-61
1	PSMB8-AS1	1.10E-64	0.429092618	0.29	0.208	2.46E-60
1	SH3BGRL	5.78E-63	0.484156869	0.481	0.463	1.29E-58
1	POLD4	1.32E-62	0.61441489	0.365	0.322	2.96E-58
1	CHMP7	2.55E-62	0.509498053	0.194	0.126	5.72E-58
1	RUBCNL	2.29E-61	0.574575794	0.192	0.13	5.13E-57
1	CNPY3	3.69E-61	0.61225989	0.337	0.287	8.26E-57
1	ZNF791	2.57E-58	0.592226664	0.291	0.231	5.76E-54
1	ARID5B	7.04E-57	0.688782443	0.308	0.261	1.58E-52
1	WASHC4	9.40E-57	0.61278617	0.238	0.18	2.10E-52
1	TNRC6B	7.54E-56	0.556992703	0.456	0.441	1.69E-51
1	TUT4	1.01E-55	0.536068809	0.258	0.195	2.26E-51
1	SNX10	6.59E-55	0.406305241	0.18	0.116	1.48E-50
1	ICAM3	6.53E-53	0.43934508	0.393	0.336	1.46E-48
1	SEL1L3	7.80E-50	0.661696513	0.311	0.274	1.75E-45
1	ITSN2	4.89E-45	0.516098167	0.371	0.336	1.09E-40
1	CNTRL	1.12E-44	0.436926033	0.212	0.153	2.50E-40
1	CDCA7L	1.12E-44	0.60754053	0.183	0.135	2.50E-40
1	PRDM2	1.60E-44	0.547329882	0.255	0.204	3.59E-40
1	HSH2D	5.53E-43	0.417661958	0.172	0.118	1.24E-38
1	LINC01116	1.17E-41	0.431926274	0.234	0.176	2.63E-37
1	TCOF1	2.64E-41	0.744790451	0.207	0.158	5.91E-37
1	ATP2B1	1.97E-40	0.605173043	0.349	0.331	4.42E-36
1	CTSH	8.47E-40	0.570234744	0.291	0.259	1.90E-35
1	PDE7A	8.32E-39	0.421316845	0.194	0.141	1.86E-34
1	SESN3	1.59E-38	0.436241255	0.151	0.103	3.56E-34
1	LYSMD2	2.15E-38	0.465703638	0.256	0.209	4.81E-34
1	SMCHD1	5.27E-36	0.50780576	0.367	0.342	1.18E-31
1	PARP1	1.56E-35	0.500056977	0.382	0.378	3.50E-31
1	ERP29	1.80E-35	0.372854739	0.547	0.614	4.03E-31
1	GRB2	3.75E-35	0.548087939	0.364	0.356	8.40E-31
1	RSRP1	1.39E-34	0.369716881	0.543	0.589	3.11E-30
1	VAMP2	1.61E-34	0.353417457	0.521	0.546	3.60E-30
1	JUNB	8.18E-33	0.399418091	0.728	0.801	1.83E-28
1	SYK	1.71E-32	0.540198109	0.195	0.157	3.83E-28
1	IDS	1.48E-29	0.397114795	0.366	0.333	3.31E-25
1	EIF4B	1.62E-29	0.375198163	0.511	0.568	3.63E-25
1	CYBC1	8.14E-29	0.454321361	0.273	0.238	1.82E-24
1	CD55	1.30E-28	0.435654604	0.324	0.305	2.92E-24
1	ANKRD13A	5.02E-28	0.404251961	0.179	0.139	1.13E-23
1	ZCCHC7	8.89E-27	0.567517652	0.236	0.207	1.99E-22
1	SF1	1.46E-26	0.427167352	0.48	0.532	3.28E-22
1	SNHG7	3.00E-25	0.548219555	0.338	0.344	6.72E-21
1	UVRAG	1.61E-24	0.403537467	0.159	0.123	3.60E-20
1	PMAIP1	2.45E-24	0.460939003	0.222	0.188	5.50E-20
1	MDM4	3.57E-24	0.543756314	0.361	0.363	8.00E-20
1	SKAP2	4.60E-24	0.527338745	0.32	0.318	1.03E-19
1	ATRX	2.13E-23	0.412583714	0.467	0.515	4.77E-19
1	RBMX	2.20E-23	0.373554855	0.488	0.542	4.93E-19
1	RGS2	1.12E-22	0.46698716	0.276	0.233	2.51E-18
1	SCAF11	5.72E-22	0.40566824	0.485	0.549	1.28E-17
1	GDI2	1.22E-21	0.392974223	0.468	0.53	2.73E-17
1	YPEL5	6.08E-21	0.454814207	0.367	0.368	1.36E-16
1	CSK	1.99E-19	0.35088331	0.253	0.223	4.45E-15
1	PARP14	7.92E-17	0.467253019	0.228	0.209	1.77E-12
1	FAM214A	1.48E-16	0.375819257	0.157	0.129	3.32E-12
1	PPP1R15A	1.72E-16	0.366378071	0.498	0.555	3.86E-12
1	SNHG8	8.02E-16	0.427435612	0.423	0.477	1.80E-11
1	ZBTB20	7.20E-15	0.468598497	0.319	0.323	1.61E-10
1	STRBP	1.44E-14	0.579739855	0.227	0.221	3.22E-10
1	GABPB1-AS1	1.74E-14	0.514976853	0.248	0.236	3.90E-10
1	UPF2	2.96E-14	0.439237874	0.343	0.361	6.64E-10
1	CLK1	3.97E-14	0.384253411	0.366	0.379	8.88E-10
1	BLOC1S2	4.94E-14	0.465597175	0.278	0.276	1.11E-09
1	CCNG2	3.68E-13	0.42906294	0.169	0.15	8.25E-09
1	OGA	4.83E-13	0.40470939	0.377	0.406	1.08E-08
1	PLEKHA2	1.14E-12	0.386527208	0.163	0.141	2.54E-08
1	CMTM6	1.22E-11	0.412258004	0.393	0.444	2.73E-07
1	TAF1D	1.72E-11	0.42482149	0.393	0.448	3.86E-07
1	JMJD1C	2.91E-10	0.432637016	0.343	0.374	6.51E-06
1	EIF1B	6.61E-10	0.400471127	0.372	0.419	1.48E-05
1	SYS1	8.28E-10	0.404352215	0.197	0.186	1.86E-05
1	EBLN3P	2.18E-08	0.491506786	0.268	0.285	0.000488402
1	SMC6	6.31E-08	0.456455118	0.2	0.199	0.001413999
1	GCA	9.01E-08	0.424992356	0.206	0.206	0.002017254
1	MOB1A	4.03E-07	0.357930888	0.388	0.448	0.009022377
1	CD47	4.75E-07	0.371511788	0.404	0.473	0.010647626
1	UBE2N	1.12E-06	0.368676227	0.382	0.447	0.025029555
1	DBNL	1.35E-06	0.395041426	0.315	0.348	0.030309381
1	SNAP23	1.44E-06	0.406699261	0.272	0.291	0.032283277
1	METTL21A	1.52E-06	0.368038886	0.15	0.142	0.03395127
2	IL7R	0	2.554567822	0.678	0.089	0
2	KLRB1	0	2.422365524	0.687	0.18	0
2	LTB	0	1.759397061	0.802	0.254	0
2	CD2	0	1.655767368	0.788	0.226	0
2	FYB1	0	1.645846007	0.687	0.233	0
2	TRBC1	0	1.483727898	0.507	0.191	0
2	SPOCK2	0	1.459752025	0.446	0.074	0
2	GPR183	0	1.447367697	0.504	0.14	0
2	TRAC	0	1.407594435	0.882	0.323	0
2	RORA	0	1.40613722	0.459	0.137	0
2	CD40LG	0	1.403468368	0.298	0.007	0
2	GIMAP4	0	1.380032283	0.536	0.155	0
2	GIMAP7	0	1.367999987	0.548	0.174	0
2	CD69	0	1.355753374	0.657	0.382	0
2	TRBC2	0	1.245893275	0.674	0.278	0
2	PASK	0	1.214608383	0.224	0.033	0
2	CD3D	0	1.208067617	0.853	0.279	0
2	PTPRC	0	1.18922715	0.876	0.46	0
2	TNFRSF4	0	1.175715672	0.16	0.022	0
2	BTG1	0	1.160421059	0.963	0.843	0
2	LDHB	0	1.160048063	0.634	0.441	0
2	TRAT1	0	1.14129596	0.328	0.063	0
2	CD3E	0	1.139468886	0.754	0.253	0
2	LAT	0	1.137592907	0.417	0.12	0
2	ITM2A	0	1.122059748	0.478	0.202	0
2	SARAF	0	1.06892289	0.834	0.737	0
2	GMFG	0	1.029958212	0.663	0.343	0
2	MAF	0	1.018833233	0.224	0.035	0
2	CLEC2D	0	1.015846523	0.598	0.279	0
2	TRAF3IP3	0	1.002231509	0.527	0.24	0
2	CD6	0	0.991312402	0.289	0.054	0
2	CD27	0	0.989007489	0.344	0.108	0
2	BCL11B	0	0.977353018	0.308	0.109	0
2	SH2D1A	0	0.968677554	0.256	0.042	0
2	TNFRSF25	0	0.963253534	0.237	0.06	0
2	CCR7	0	0.962842731	0.215	0.036	0
2	ICOS	0	0.961992182	0.191	0.018	0
2	IL32	0	0.956827886	0.9	0.586	0
2	LCK	0	0.914425828	0.592	0.258	0
2	EVL	0	0.894417981	0.768	0.378	0
2	RPS27	0	0.870332992	0.998	0.991	0
2	CD3G	0	0.845371486	0.551	0.211	0
2	S100A4	0	0.832817063	0.737	0.476	0
2	ACAP1	0	0.826064751	0.597	0.314	0
2	RPL34	0	0.796996865	0.996	0.988	0
2	DDX5	0	0.787968885	0.936	0.899	0
2	CD28	0	0.787145348	0.163	0.005	0
2	EEF1D	0	0.774297723	0.944	0.924	0
2	SRGN	0	0.770492761	0.793	0.441	0
2	B2M	0	0.765177368	1	0.998	0
2	RPL17	0	0.756496036	0.881	0.855	0
2	CAMK4	0	0.744769123	0.237	0.063	0
2	RPS15A	0	0.718068682	0.995	0.975	0
2	RPS29	0	0.7027565	0.993	0.984	0
2	LINC00861	0	0.6454573	0.163	0.026	0
2	RPL21	0	0.641842722	0.993	0.984	0
2	RPL32	0	0.620550991	0.994	0.98	0
2	RPS27A	0	0.578210734	0.993	0.978	0
2	RPL10	0	0.576937649	0.996	0.991	0
2	RPS4X	0	0.54892425	0.989	0.97	0
2	RPS25	0	0.528431905	0.984	0.966	0
2	MALAT1	0	0.524681801	1	0.998	0
2	RPL13	0	0.517275044	0.996	0.985	0
2	RPL39	0	0.504793117	0.991	0.977	0
2	RPS28	0	0.463702242	0.992	0.981	0
2	RPLP2	0	0.407029766	0.994	0.987	0
2	RPLP1	7.17E-308	0.476788531	0.997	0.991	1.61E-303
2	RPL35A	1.38E-306	0.451192974	0.987	0.97	3.08E-302
2	CD52	1.14E-298	0.625172616	0.893	0.533	2.55E-294
2	CXCR4	5.00E-296	0.702587048	0.639	0.352	1.12E-291
2	AAK1	8.79E-293	1.043794389	0.461	0.262	1.97E-288
2	6-Sep	4.07E-292	0.945902432	0.487	0.269	9.12E-288
2	EEF1A1	8.61E-290	0.452305434	0.999	0.988	1.93E-285
2	RPL3	8.14E-289	0.446504766	0.992	0.976	1.82E-284
2	IKZF1	1.21E-282	0.841017206	0.476	0.247	2.71E-278
2	ITK	3.08E-282	0.615972011	0.168	0.04	6.91E-278
2	RPL13A	1.32E-280	0.387805386	0.996	0.991	2.95E-276
2	SLA	7.58E-279	0.824224175	0.297	0.113	1.70E-274
2	HLA-E	2.73E-263	0.558900793	0.888	0.877	6.12E-259
2	GIMAP1	8.22E-263	0.72145034	0.264	0.094	1.84E-258
2	TCF7	2.28E-261	1.043723161	0.317	0.145	5.10E-257
2	CORO1A	2.67E-255	0.559503107	0.796	0.509	5.97E-251
2	FXYD5	1.69E-253	0.954080218	0.59	0.446	3.78E-249
2	PNRC1	3.67E-253	0.808270493	0.722	0.659	8.22E-249
2	ARHGDIB	1.01E-252	0.649188413	0.764	0.543	2.25E-248
2	GATA3	8.42E-252	0.570543184	0.154	0.037	1.89E-247
2	RPL11	6.06E-250	0.385743422	0.992	0.984	1.36E-245
2	PBXIP1	2.66E-249	0.993434737	0.329	0.157	5.95E-245
2	TNFAIP8	9.20E-247	0.911083109	0.456	0.264	2.06E-242
2	TSC22D3	1.39E-242	0.952576275	0.597	0.396	3.12E-238
2	PIK3IP1	6.41E-242	0.974387385	0.361	0.183	1.44E-237
2	ITM2B	1.86E-239	0.592090266	0.836	0.803	4.17E-235
2	RPL38	8.01E-228	0.447732839	0.956	0.96	1.79E-223
2	LEPROTL1	1.88E-227	1.01742774	0.494	0.346	4.21E-223
2	FLT3LG	3.54E-227	0.599581037	0.173	0.051	7.93E-223
2	SLC2A3	3.57E-224	0.826777581	0.367	0.178	7.99E-220
2	PFDN5	2.85E-223	0.465162458	0.904	0.916	6.39E-219
2	RPS12	1.63E-220	0.387674859	0.991	0.98	3.65E-216
2	LAPTM5	4.85E-218	0.546875418	0.654	0.399	1.09E-213
2	RPL23A	1.06E-217	0.389271413	0.984	0.969	2.37E-213
2	UBA52	4.04E-210	0.383621257	0.957	0.957	9.05E-206
2	RPL9	2.39E-209	0.423556683	0.978	0.964	5.35E-205
2	PYHIN1	1.48E-207	0.699369574	0.282	0.119	3.31E-203
2	RPS17	2.27E-206	0.450177162	0.946	0.925	5.08E-202
2	GPSM3	1.09E-204	0.729995107	0.509	0.323	2.44E-200
2	EVI2A	2.82E-202	0.753440281	0.361	0.184	6.31E-198
2	GIMAP6	4.71E-202	0.61461432	0.218	0.079	1.06E-197
2	SIT1	6.61E-202	0.638962734	0.248	0.098	1.48E-197
2	RPS8	3.09E-201	0.362320854	0.987	0.974	6.92E-197
2	GRAP2	6.27E-198	0.572356034	0.2	0.069	1.40E-193
2	RPL19	2.94E-196	0.367967281	0.987	0.975	6.59E-192
2	RPS14	1.82E-194	0.358284083	0.992	0.985	4.07E-190
2	RPL36A	4.05E-193	0.495020781	0.921	0.904	9.07E-189
2	XIST	1.50E-189	0.819664389	0.374	0.203	3.36E-185
2	RHOH	1.42E-183	0.665543023	0.374	0.197	3.19E-179
2	EIF3E	2.68E-179	0.571003338	0.773	0.744	6.00E-175
2	EIF1	3.09E-178	0.359899176	0.969	0.968	6.92E-174
2	ETS1	1.69E-177	0.773725932	0.318	0.165	3.79E-173
2	TNFAIP3	2.52E-177	1.098773458	0.342	0.187	5.64E-173
2	N4BP2L2	6.35E-173	0.635729046	0.726	0.734	1.42E-168
2	TBC1D10C	4.94E-172	0.633092832	0.411	0.231	1.11E-167
2	AQP3	3.20E-168	0.665300406	0.176	0.066	7.16E-164
2	JUNB	3.36E-168	1.018541782	0.789	0.792	7.53E-164
2	LBH	1.55E-167	0.66362784	0.321	0.162	3.46E-163
2	RPL4	4.32E-165	0.433106966	0.911	0.908	9.67E-161
2	GIMAP2	5.22E-163	0.722169653	0.237	0.107	1.17E-158
2	NAP1L1	9.56E-163	0.608972821	0.712	0.686	2.14E-158
2	GYPC	8.98E-159	0.656278155	0.409	0.243	2.01E-154
2	CD84	7.47E-157	0.626068975	0.188	0.073	1.67E-152
2	RPL30	9.80E-156	0.368585927	0.977	0.965	2.19E-151
2	CD48	7.67E-155	0.616596247	0.482	0.307	1.72E-150
2	GZMM	9.95E-155	0.520200893	0.316	0.155	2.23E-150
2	FYN	1.80E-151	0.641679929	0.347	0.191	4.03E-147
2	PPP2R5C	6.24E-150	0.938622333	0.537	0.468	1.40E-145
2	ARHGAP15	3.59E-149	0.632508267	0.299	0.155	8.05E-145
2	ZAP70	5.17E-148	0.520289591	0.206	0.085	1.16E-143
2	BATF	1.05E-146	0.650497609	0.162	0.06	2.36E-142
2	RPL7	8.05E-146	0.350107666	0.986	0.968	1.80E-141
2	RGS1	1.68E-145	0.986646603	0.51	0.344	3.76E-141
2	SLFN5	1.06E-144	0.70162831	0.289	0.152	2.37E-140
2	GPR171	2.42E-143	0.66114514	0.251	0.117	5.43E-139
2	LIMD2	5.68E-141	0.588647234	0.486	0.322	1.27E-136
2	ATM	5.02E-139	0.840954412	0.382	0.254	1.12E-134
2	ARL4C	2.51E-137	0.643376046	0.311	0.17	5.63E-133
2	AC114760.2	7.92E-135	0.711340279	0.273	0.142	1.77E-130
2	IL2RG	7.51E-129	0.720639451	0.492	0.37	1.68E-124
2	STK4	4.14E-128	0.714788543	0.545	0.458	9.27E-124
2	CCNI	1.53E-123	0.479581124	0.744	0.779	3.42E-119
2	MYL12A	5.43E-121	0.358012246	0.857	0.885	1.22E-116
2	CYTIP	6.53E-121	0.5397281	0.457	0.305	1.46E-116
2	SRSF5	6.65E-118	0.527409736	0.716	0.766	1.49E-113
2	EVI2B	9.49E-118	0.534703427	0.442	0.292	2.13E-113
2	SRSF7	4.62E-117	0.658508016	0.673	0.691	1.03E-112
2	H3F3B	6.12E-117	0.375271792	0.94	0.956	1.37E-112
2	STK17A	1.05E-116	0.5829794	0.561	0.432	2.35E-112
2	CCR6	9.74E-116	0.506758126	0.151	0.06	2.18E-111
2	RASGRP1	1.20E-114	0.490774434	0.159	0.065	2.68E-110
2	PTPN7	2.23E-111	0.609925979	0.339	0.205	5.00E-107
2	TOMM7	6.72E-111	0.458902823	0.754	0.803	1.51E-106
2	LCP2	2.10E-110	0.513049689	0.228	0.115	4.69E-106
2	IL16	3.15E-110	0.592695842	0.275	0.155	7.05E-106
2	EIF4A2	5.50E-110	0.481536659	0.741	0.784	1.23E-105
2	NR3C1	8.97E-109	0.733987897	0.31	0.192	2.01E-104
2	WIPF1	2.47E-108	0.57430795	0.364	0.232	5.53E-104
2	PRKCH	3.31E-108	0.479195754	0.277	0.149	7.42E-104
2	TIGIT	1.54E-105	0.689751653	0.226	0.116	3.46E-101
2	SKAP1	7.29E-105	0.507814981	0.244	0.128	1.63E-100
2	RGCC	5.07E-99	0.677446532	0.198	0.102	1.13E-94
2	STK17B	5.79E-99	0.548737219	0.539	0.425	1.30E-94
2	PIM2	9.54E-99	0.690548977	0.258	0.151	2.14E-94
2	TAGAP	1.44E-97	0.575592649	0.247	0.137	3.21E-93
2	RASSF5	1.19E-96	0.547799518	0.266	0.154	2.67E-92
2	KIAA1551	6.39E-96	0.747330483	0.362	0.261	1.43E-91
2	DUSP1	5.02E-91	0.883533031	0.653	0.671	1.12E-86
2	ANXA2R	4.03E-90	0.460926939	0.168	0.08	9.03E-86
2	DGKA	6.01E-90	0.536728546	0.15	0.07	1.35E-85
2	RAC2	1.03E-89	0.447566319	0.535	0.407	2.30E-85
2	ANKRD44	1.42E-88	0.537546612	0.33	0.213	3.18E-84
2	RGS10	2.11E-88	0.651830232	0.341	0.242	4.73E-84
2	MCUB	3.29E-87	0.65668758	0.265	0.169	7.37E-83
2	S1PR4	3.36E-86	0.474731636	0.215	0.116	7.54E-82
2	VAMP2	3.51E-86	0.620339526	0.555	0.542	7.87E-82
2	IFITM2	8.76E-86	0.532231912	0.531	0.458	1.96E-81
2	NMT2	9.82E-86	0.656282488	0.19	0.103	2.20E-81
2	CD96	2.18E-85	0.378141184	0.304	0.176	4.89E-81
2	FNBP1	2.55E-85	0.615067343	0.425	0.331	5.72E-81
2	OXNAD1	1.05E-83	0.609471879	0.211	0.121	2.35E-79
2	CLEC2B	2.20E-83	0.506667592	0.362	0.243	4.92E-79
2	CD44	2.35E-83	0.609932412	0.515	0.481	5.27E-79
2	PPP1R2	3.06E-81	0.822340255	0.441	0.405	6.85E-77
2	RBL2	9.84E-81	0.733677998	0.347	0.261	2.20E-76
2	DDX24	3.10E-79	0.670448355	0.532	0.522	6.94E-75
2	NOP53	1.39E-78	0.408802954	0.74	0.794	3.11E-74
2	ANXA1	2.13E-78	0.601705598	0.358	0.242	4.76E-74
2	FAM118A	6.39E-76	0.765014414	0.272	0.186	1.43E-71
2	CIRBP	7.75E-76	0.437160174	0.692	0.748	1.74E-71
2	ANKRD12	1.58E-72	0.684086868	0.53	0.529	3.55E-68
2	NABP1	2.33E-69	0.66124409	0.241	0.157	5.23E-65
2	ARL6IP5	5.46E-68	0.582231336	0.558	0.562	1.22E-63
2	BIRC3	5.63E-66	0.667281101	0.328	0.24	1.26E-61
2	FMNL1	3.78E-65	0.478831238	0.263	0.17	8.47E-61
2	POLR2J3.1	1.68E-64	0.675919768	0.49	0.483	3.76E-60
2	RIPOR2	3.41E-64	0.408229151	0.236	0.142	7.63E-60
2	COMMD6	9.42E-64	0.351494284	0.726	0.784	2.11E-59
2	ICAM2	9.97E-64	0.45807823	0.173	0.098	2.23E-59
2	ARHGAP30	3.24E-63	0.422054534	0.304	0.205	7.25E-59
2	JAML	3.02E-62	0.481320703	0.264	0.166	6.77E-58
2	SUSD3	5.54E-62	0.372761239	0.154	0.081	1.24E-57
2	1-Sep	3.59E-61	0.508363391	0.319	0.231	8.05E-57
2	CYLD	2.65E-60	0.617576428	0.268	0.19	5.94E-56
2	FCMR	2.70E-59	0.36919332	0.176	0.098	6.05E-55
2	FKBP5	2.66E-58	0.599852302	0.154	0.088	5.97E-54
2	IFITM1	7.51E-58	0.496192477	0.44	0.378	1.68E-53
2	EMB	1.27E-57	0.544143015	0.267	0.186	2.85E-53
2	PNISR	1.59E-57	0.449691029	0.642	0.719	3.55E-53
2	RASAL3	1.84E-51	0.391428055	0.201	0.124	4.11E-47
2	RARRES3	3.38E-51	0.358294383	0.453	0.373	7.57E-47
2	DDX3X	1.67E-49	0.714842882	0.505	0.535	3.73E-45
2	SOCS3	9.40E-49	0.636713935	0.239	0.17	2.11E-44
2	GPR174	7.69E-48	0.354430915	0.154	0.088	1.72E-43
2	SH2D2A	4.39E-46	0.393837959	0.156	0.092	9.83E-42
2	SPN	1.78E-45	0.363485057	0.212	0.138	4.00E-41
2	TTC39C	2.51E-45	0.507284798	0.201	0.136	5.62E-41
2	ABRACL	3.92E-45	0.5639846	0.498	0.53	8.79E-41
2	IKZF3	2.76E-44	0.47781755	0.266	0.19	6.17E-40
2	ANAPC16	8.21E-43	0.441448862	0.597	0.688	1.84E-38
2	CCND3	5.90E-42	0.533667361	0.32	0.264	1.32E-37
2	AC016831.5	5.66E-41	0.56187942	0.213	0.152	1.27E-36
2	PRMT9	5.12E-39	0.550773096	0.211	0.148	1.15E-34
2	UBE2D3	6.95E-39	0.389072811	0.61	0.708	1.56E-34
2	ISG20	7.38E-39	0.431122317	0.37	0.31	1.65E-34
2	ITGA4	1.01E-38	0.373183977	0.2	0.134	2.27E-34
2	GPR65	2.06E-38	0.401830401	0.248	0.176	4.61E-34
2	DENND2D	5.61E-38	0.583945525	0.292	0.241	1.26E-33
2	DOCK8	1.34E-36	0.416175814	0.282	0.218	3.01E-32
2	RAP1A	1.45E-36	0.642420381	0.455	0.488	3.26E-32
2	LINC01871	4.53E-36	0.521489767	0.28	0.203	1.01E-31
2	MGAT4A	3.19E-35	0.664170898	0.252	0.206	7.14E-31
2	ELF1	4.12E-35	0.602085017	0.466	0.5	9.24E-31
2	CRLF3	1.04E-33	0.432441026	0.182	0.127	2.34E-29
2	ICAM3	5.74E-33	0.485552168	0.375	0.34	1.29E-28
2	IL27RA	2.87E-32	0.414923691	0.163	0.111	6.42E-28
2	RCAN3	8.05E-32	0.596710315	0.219	0.173	1.80E-27
2	ZNF331	1.55E-30	0.468933063	0.163	0.109	3.48E-26
2	PPP1R18	1.48E-28	0.350328482	0.281	0.223	3.31E-24
2	PSIP1	3.92E-27	0.537079909	0.308	0.278	8.78E-23
2	LIMS1	2.74E-26	0.697185403	0.329	0.321	6.15E-22
2	RSRP1	4.66E-26	0.487341363	0.522	0.59	1.04E-21
2	ELOVL5	7.67E-26	0.368075915	0.176	0.128	1.72E-21
2	ARHGAP45	1.99E-25	0.457790363	0.3	0.26	4.46E-21
2	TMC8	9.84E-25	0.421758519	0.183	0.138	2.20E-20
2	DUSP2	2.32E-24	0.596915339	0.27	0.223	5.19E-20
2	IFI16	7.68E-24	0.429257837	0.426	0.412	1.72E-19
2	ICA1	8.84E-24	0.498215065	0.115	0.201	1.98E-19
2	CKLF	6.06E-23	0.511157216	0.484	0.518	1.36E-18
2	CELF2	1.32E-22	0.507324439	0.39	0.389	2.96E-18
2	SNRPN	2.90E-22	0.450504006	0.272	0.237	6.50E-18
2	AKNA	5.32E-22	0.372249006	0.253	0.209	1.19E-17
2	FAM107B	6.92E-22	0.487670468	0.274	0.242	1.55E-17
2	PRPF38B	1.04E-21	0.531339713	0.446	0.5	2.34E-17
2	CCDC66	1.35E-21	0.522572843	0.234	0.202	3.02E-17
2	MBNL1	1.71E-21	0.488412501	0.458	0.497	3.83E-17
2	SON	3.82E-21	0.387118931	0.57	0.685	8.56E-17
2	AC058791.1	5.44E-21	0.505379501	0.18	0.141	1.22E-16
2	TC2N	7.83E-21	0.639263551	0.249	0.228	1.75E-16
2	CREM	8.43E-21	0.622567024	0.219	0.185	1.89E-16
2	NOSIP	2.34E-20	0.763406063	0.328	0.348	5.24E-16
2	TSPYL2	2.42E-19	0.401876534	0.157	0.118	5.43E-15
2	C1orf56	4.01E-19	0.436655813	0.28	0.245	8.99E-15
2	ODF2L	1.35E-18	0.610396979	0.304	0.296	3.02E-14
2	SYNE2	1.62E-18	0.548206626	0.37	0.384	3.63E-14
2	CRIP1	5.48E-18	0.361067193	0.491	0.502	1.23E-13
2	RNF213	2.07E-17	0.490679007	0.396	0.414	4.64E-13
2	IDS	2.20E-17	0.520007545	0.344	0.337	4.94E-13
2	CLK1	2.93E-17	0.528053972	0.365	0.379	6.56E-13
2	BCL2	4.68E-17	0.403571368	0.169	0.134	1.05E-12
2	DEF6	6.57E-17	0.39029578	0.178	0.144	1.47E-12
2	CDC42SE2	3.04E-16	0.480282948	0.413	0.454	6.81E-12
2	ARHGEF1	5.68E-16	0.428176452	0.303	0.286	1.27E-11
2	ARHGEF3	1.27E-15	0.35135171	0.164	0.13	2.84E-11
2	TERF2IP	1.68E-15	0.489983428	0.39	0.415	3.76E-11
2	RAP1B	3.82E-15	0.421193846	0.475	0.548	8.55E-11
2	TMEM123	3.82E-15	0.369570584	0.475	0.54	8.57E-11
2	RHOF	1.17E-14	0.368360553	0.236	0.206	2.62E-10
2	PRNP	1.81E-14	0.363623651	0.163	0.132	4.06E-10
2	SUN2	2.28E-14	0.367468544	0.284	0.261	5.10E-10
2	PIM1	2.29E-14	0.380449498	0.205	0.174	5.14E-10
2	CARD8	1.48E-13	0.359708289	0.172	0.143	3.32E-09
2	MCL1	1.68E-13	0.452402089	0.506	0.594	3.77E-09
2	DCK	2.88E-13	0.379553957	0.267	0.247	6.46E-09
2	ARID5A	2.80E-12	0.396301775	0.181	0.156	6.27E-08
2	CITED2	9.05E-12	0.659458083	0.276	0.272	2.03E-07
2	SERINC5	3.93E-11	0.373700767	0.195	0.291	8.81E-07
2	SATB1	4.63E-11	0.454483827	0.15	0.129	1.04E-06
2	PAG1	1.14E-10	0.377554014	0.182	0.16	2.55E-06
2	GBP2	1.62E-10	0.442601149	0.186	0.166	3.64E-06
2	ARAP2	5.28E-10	0.39251093	0.167	0.146	1.18E-05
2	TNFRSF1B	8.94E-10	0.372210375	0.18	0.156	2.00E-05
2	LINC01116	2.00E-09	0.37033169	0.2	0.182	4.48E-05
2	CORO1B	3.75E-09	0.443611635	0.26	0.387	8.40E-05
2	CHMP7	7.64E-09	0.381081095	0.152	0.133	0.000171155
2	KLF6	9.95E-09	0.538065172	0.576	0.675	0.000222817
2	UCP2	9.97E-09	0.416740697	0.305	0.307	0.000223409
2	PDE7A	3.15E-08	0.380346842	0.164	0.146	0.000706161
2	EPB41	7.01E-08	0.498743431	0.235	0.235	0.001570163
2	PLK3	8.41E-08	0.416283937	0.154	0.138	0.001882787
2	PCSK7	9.84E-08	0.447523679	0.404	0.471	0.002204672
2	C12orf57	2.59E-07	0.42420166	0.422	0.506	0.005796147
3	PIGR	0	3.260542767	0.993	0.31	0
3	PLA2G2A	0	2.968327832	0.847	0.137	0
3	B3GNT7	0	2.770768744	0.909	0.073	0
3	C15orf48	0	2.615484392	0.97	0.349	0
3	ADH1C	0	2.433606446	0.916	0.107	0
3	CA2	0	2.224642721	0.784	0.12	0
3	MUC12	0	2.200854295	0.955	0.207	0
3	LGALS4	0	2.129842047	0.99	0.399	0
3	MT1E	0	2.123577308	0.949	0.191	0
3	LGALS2	0	1.984979392	0.849	0.103	0
3	ITM2C	0	1.98043828	0.968	0.456	0
3	LEFTY1	0	1.977657199	0.867	0.177	0
3	SLC26A2	0	1.975155595	0.746	0.115	0
3	PRAC1	0	1.882090399	0.902	0.109	0
3	FAM3D	0	1.8542894	0.975	0.305	0
3	CA1	0	1.825664802	0.352	0.033	0
3	KRT19	0	1.811620872	0.963	0.344	0
3	S100A14	0	1.715786387	0.921	0.263	0
3	PCK1	0	1.629612434	0.741	0.093	0
3	HES1	0	1.578139342	0.877	0.259	0
3	STARD10	0	1.568637829	0.944	0.288	0
3	SLPI	0	1.565371387	0.829	0.182	0
3	LGALS3	0	1.562586228	0.979	0.481	0
3	C19orf33	0	1.561538925	0.958	0.287	0
3	ELF3	0	1.552550017	0.994	0.379	0
3	TXN	0	1.521888769	0.976	0.545	0
3	RARRES2	0	1.520555745	0.621	0.053	0
3	VSIG2	0	1.511162248	0.842	0.185	0
3	NUPR1	0	1.506728725	0.902	0.205	0
3	MT-ND1	0	1.489907034	0.995	0.972	0
3	FXYD3	0	1.463899801	0.977	0.396	0
3	MT1G	0	1.460654672	0.821	0.147	0
3	KLF5	0	1.450739651	0.921	0.277	0
3	CES2	0	1.445112263	0.844	0.195	0
3	MT-CO3	0	1.431225078	0.999	0.998	0
3	ATP5MC1	0	1.43103687	0.939	0.449	0
3	S100A10	0	1.425383973	0.988	0.646	0
3	GOLM1	0	1.406533653	0.884	0.232	0
3	AGR3	0	1.406347296	0.912	0.256	0
3	CHCHD10	0	1.40613018	0.965	0.534	0
3	CD24	0	1.398588972	0.973	0.392	0
3	C10orf99	0	1.378836805	0.88	0.206	0
3	NANS	0	1.37561521	0.9	0.309	0
3	COX5A	0	1.367056248	0.953	0.533	0
3	COX5B	0	1.363646284	0.988	0.707	0
3	PPP1R1B	0	1.353473787	0.907	0.243	0
3	KRT8	0	1.350271432	0.993	0.419	0
3	AGR2	0	1.34467971	0.973	0.372	0
3	MGST1	0	1.343773322	0.896	0.271	0
3	ATP5MC3	0	1.31904283	0.964	0.593	0
3	MUC4	0	1.305889571	0.857	0.165	0
3	CDX1	0	1.304809056	0.886	0.245	0
3	ETHE1	0	1.297941247	0.858	0.317	0
3	GPX2	0	1.295968252	0.954	0.303	0
3	CKB	0	1.293902958	0.949	0.312	0
3	FABP1	0	1.291506242	0.671	0.264	0
3	LCN2	0	1.286951619	0.85	0.237	0
3	MT1M	0	1.28325779	0.668	0.073	0
3	PHGR1	0	1.280849791	0.994	0.43	0
3	UQCRQ	0	1.277825402	0.971	0.612	0
3	CLDN3	0	1.271047244	0.973	0.352	0
3	EGR1	0	1.265641612	0.821	0.305	0
3	EPCAM	0	1.22803441	0.976	0.388	0
3	SPINK5	0	1.224528737	0.502	0.024	0
3	MT-CO2	0	1.222537585	0.999	0.997	0
3	FAM162A	0	1.217072413	0.904	0.366	0
3	NXPE4	0	1.206704315	0.757	0.064	0
3	MT-CO1	0	1.200052619	0.999	0.998	0
3	SELENBP1	0	1.192956578	0.9	0.226	0
3	COX7B	0	1.178105695	0.97	0.658	0
3	MT-ND2	0	1.17116477	0.998	0.994	0
3	MT-ND4	0	1.161767279	0.998	0.996	0
3	SMIM22	0	1.147141979	0.96	0.338	0
3	TCEA3	0	1.14637774	0.832	0.173	0
3	MT-ND3	0	1.144969574	0.997	0.992	0
3	TMEM54	0	1.136342545	0.896	0.298	0
3	HOXB13	0	1.131200636	0.725	0.063	0
3	FAM84A	0	1.123221847	0.829	0.215	0
3	MT-CYB	0	1.118014125	0.998	0.992	0
3	CD9	0	1.116836609	0.943	0.397	0
3	UGT2B17	0	1.112646066	0.622	0.053	0
3	CLDN7	0	1.102593641	0.943	0.333	0
3	LMNA	0	1.101726175	0.911	0.332	0
3	COX4I1	0	1.086766706	0.983	0.869	0
3	LGALS3BP	0	1.086582322	0.91	0.3	0
3	UQCRC1	0	1.086136212	0.906	0.389	0
3	ATP5ME	0	1.083916849	0.982	0.698	0
3	SLC44A4	0	1.073255339	0.864	0.247	0
3	FABP5	0	1.060187561	0.797	0.263	0
3	MAOA	0	1.059499761	0.76	0.136	0
3	ATP8B1	0	1.058161782	0.809	0.189	0
3	UQCR10	0	1.054842019	0.945	0.609	0
3	GDF15	0	1.052784466	0.572	0.177	0
3	SPINK1	0	1.052546449	0.931	0.294	0
3	HMGCS2	0	1.040612624	0.719	0.139	0
3	TMEM98	0	1.037607433	0.802	0.188	0
3	CMBL	0	1.035149913	0.776	0.182	0
3	NDUFA1	0	1.035044943	0.967	0.633	0
3	CYC1	0	1.033842332	0.917	0.408	0
3	ATP5F1B	0	1.031477835	0.937	0.546	0
3	SLC25A5	0	1.024888194	0.928	0.584	0
3	CYSTM1	0	1.023231972	0.91	0.353	0
3	ATP5MD	0	1.006727041	0.966	0.674	0
3	COX8A	0	1.00289907	0.961	0.652	0
3	CAMK2N1	0	1.001414978	0.873	0.275	0
3	SRI	0	0.999980167	0.939	0.518	0
3	WFDC2	0	0.9946184	0.779	0.114	0
3	CDC42EP5	0	0.987316582	0.851	0.247	0
3	AMN	0	0.975693846	0.787	0.182	0
3	LIMA1	0	0.974159216	0.879	0.304	0
3	TSPAN8	0	0.966964639	0.959	0.365	0
3	ATP5F1D	0	0.964947649	0.968	0.642	0
3	MT-ATP6	0	0.960242436	0.998	0.993	0
3	CISD3	0	0.951817307	0.881	0.334	0
3	RNF186	0	0.946944403	0.683	0.13	0
3	COX6B1	0	0.945970189	0.979	0.764	0
3	MPC2	0	0.945768501	0.885	0.402	0
3	DSP	0	0.939671813	0.815	0.244	0
3	MT1X	0	0.937469027	0.797	0.287	0
3	NDUFB7	0	0.934217817	0.946	0.525	0
3	COX6A1	0	0.932937682	0.96	0.689	0
3	MUC1	0	0.931627808	0.826	0.191	0
3	S100A16	0	0.930187096	0.814	0.242	0
3	TXNDC17	0	0.929232079	0.878	0.37	0
3	ATF3	0	0.925328826	0.696	0.228	0
3	SUCLG1	0	0.924465741	0.845	0.336	0
3	CYCS	0	0.919997642	0.936	0.584	0
3	COX7A2	0	0.917688516	0.957	0.75	0
3	COX6C	0	0.917495033	0.974	0.734	0
3	CHP2	0	0.913709621	0.646	0.083	0
3	ATP5PF	0	0.912432838	0.948	0.587	0
3	SFN	0	0.911295325	0.764	0.203	0
3	UQCRH	0	0.911146558	0.959	0.667	0
3	PRDX5	0	0.909716107	0.962	0.625	0
3	MGST2	0	0.908191948	0.847	0.288	0
3	SATB2	0	0.906611016	0.727	0.142	0
3	CFTR	0	0.904656257	0.703	0.123	0
3	UQCRFS1	0	0.903776758	0.885	0.435	0
3	MRPL41	0	0.90023313	0.884	0.43	0
3	TMEM141	0	0.893761528	0.906	0.352	0
3	SUCLG2	0	0.890413001	0.849	0.33	0
3	IER3	0	0.889132854	0.776	0.287	0
3	MRPL12	0	0.886837254	0.839	0.3	0
3	MUC5B	0	0.884090042	0.602	0.103	0
3	PHLDA2	0	0.879641743	0.711	0.218	0
3	TUBB4B	0	0.87798883	0.861	0.375	0
3	MT1F	0	0.876764488	0.609	0.131	0
3	MARCKS	0	0.872656679	0.908	0.362	0
3	PKP2	0	0.872152141	0.709	0.165	0
3	SLC39A5	0	0.869476977	0.696	0.114	0
3	SULT1B1	0	0.862392386	0.616	0.101	0
3	CLDN4	0	0.851434618	0.969	0.378	0
3	NDUFB2	0	0.84737048	0.946	0.597	0
3	SPINT2	0	0.846488328	0.938	0.421	0
3	MT2A	0	0.841793164	0.854	0.3	0
3	SLC4A4	0	0.840201346	0.574	0.037	0
3	ATP5IF1	0	0.835571951	0.942	0.55	0
3	DDT	0	0.831904534	0.887	0.444	0
3	CDH17	0	0.831077785	0.831	0.268	0
3	NR4A1	0	0.826176764	0.762	0.275	0
3	SLC44A1	0	0.824569174	0.808	0.287	0
3	MT-ND5	0	0.822032727	0.993	0.918	0
3	CKMT1A	0	0.820693883	0.622	0.112	0
3	ATP5MPL	0	0.817039021	0.958	0.712	0
3	RHOB	0	0.815229519	0.758	0.314	0
3	PXMP2	0	0.812153356	0.686	0.167	0
3	NDUFC1	0	0.811011929	0.889	0.409	0
3	ATP5PD	0	0.809666152	0.907	0.469	0
3	COX7C	0	0.806941904	0.982	0.862	0
3	SQOR	0	0.802456701	0.78	0.257	0
3	TSPO	0	0.801342419	0.929	0.486	0
3	GAS6	0	0.801220312	0.737	0.186	0
3	MT-ND4L	0	0.798803	0.961	0.566	0
3	ATP5PB	0	0.794890658	0.899	0.489	0
3	CYB5A	0	0.794782294	0.833	0.286	0
3	TMEM176B	0	0.793668243	0.824	0.269	0
3	MINOS1	0	0.788426401	0.938	0.562	0
3	KLF4	0	0.788320583	0.764	0.255	0
3	RPS27L	0	0.788000058	0.962	0.616	0
3	ATP10B	0	0.785297012	0.696	0.18	0
3	PTP4A1	0	0.784909241	0.784	0.302	0
3	MLEC	0	0.782926759	0.913	0.387	0
3	QTRT1	0	0.782814207	0.83	0.286	0
3	ATP5PO	0	0.781026875	0.933	0.592	0
3	KLF3	0	0.7800643	0.766	0.261	0
3	NDUFS6	0	0.778534529	0.925	0.489	0
3	PRSS3	0	0.776222814	0.85	0.25	0
3	CA12	0	0.773244452	0.672	0.146	0
3	ATP1A1	0	0.771370691	0.921	0.447	0
3	PARM1	0	0.766866567	0.594	0.145	0
3	APP	0	0.766786259	0.894	0.337	0
3	TST	0	0.764017459	0.696	0.189	0
3	AC008397.1	0	0.763910406	0.562	0.069	0
3	DHRS11	0	0.761049785	0.617	0.104	0
3	NDUFAB1	0	0.760351975	0.869	0.416	0
3	SLIRP	0	0.75917961	0.885	0.434	0
3	AOC1	0	0.75858417	0.727	0.166	0
3	KRTCAP3	0	0.756618643	0.75	0.217	0
3	NDUFB1	0	0.755423789	0.938	0.588	0
3	NXPE1	0	0.754968977	0.578	0.047	0
3	NDUFB9	0	0.750202428	0.919	0.513	0
3	RRBP1	0	0.746156413	0.902	0.379	0
3	HSD11B2	0	0.745361435	0.602	0.146	0
3	PPIC	0	0.742763572	0.714	0.221	0
3	ATP2C2	0	0.738884355	0.637	0.128	0
3	NDUFB10	0	0.737995539	0.907	0.505	0
3	DBI	0	0.734193107	0.936	0.585	0
3	AVPI1	0	0.733595314	0.579	0.125	0
3	COA3	0	0.72782202	0.839	0.344	0
3	PADI2	0	0.72730969	0.54	0.063	0
3	S100A6	0	0.725674543	0.998	0.821	0
3	MGST3	0	0.722386665	0.87	0.435	0
3	B3GALT5	0	0.721000558	0.449	0.036	0
3	AURKAIP1	0	0.719475238	0.91	0.492	0
3	PI3	0	0.718801887	0.288	0.064	0
3	ACADS	0	0.717552822	0.681	0.179	0
3	AC103702.2	0	0.715646335	0.726	0.215	0
3	HNRNPAB	0	0.715057264	0.87	0.382	0
3	TIMM13	0	0.714858812	0.868	0.381	0
3	HSBP1L1	0	0.711382629	0.669	0.161	0
3	NET1	0	0.709715776	0.717	0.217	0
3	DSG2	0	0.709561516	0.794	0.257	0
3	IMPA2	0	0.708163732	0.666	0.162	0
3	HINT1	0	0.708026664	0.959	0.773	0
3	ASL	0	0.706616283	0.718	0.229	0
3	STAP2	0	0.706563108	0.705	0.204	0
3	UQCR11	0	0.702372392	0.968	0.755	0
3	KRT18	0	0.699892023	0.984	0.395	0
3	ATP5F1A	0	0.698940251	0.896	0.513	0
3	PNKD	0	0.698154228	0.811	0.318	0
3	NDUFS7	0	0.696312843	0.878	0.447	0
3	NDUFB3	0	0.695890407	0.888	0.455	0
3	NDUFB8	0	0.694163096	0.907	0.511	0
3	GIPC1	0	0.693352843	0.697	0.24	0
3	SERINC2	0	0.692211231	0.804	0.268	0
3	LLGL2	0	0.690234154	0.749	0.243	0
3	TRABD2A	0	0.690166055	0.65	0.162	0
3	ECH1	0	0.689830476	0.87	0.449	0
3	SNORC	0	0.687218923	0.609	0.136	0
3	GRN	0	0.687078375	0.886	0.41	0
3	NAA38	0	0.684973899	0.866	0.412	0
3	CDX2	0	0.684496873	0.749	0.243	0
3	GGT6	0	0.681993389	0.612	0.137	0
3	TOB1	0	0.681161681	0.75	0.263	0
3	ATP5F1C	0	0.681119214	0.9	0.508	0
3	HSPE1	0	0.680116731	0.945	0.556	0
3	ABCC3	0	0.67970883	0.675	0.201	0
3	MPST	0	0.678866744	0.855	0.344	0
3	RBM47	0	0.678415446	0.749	0.254	0
3	TFCP2L1	0	0.675503412	0.548	0.081	0
3	BEX3	0	0.675453132	0.592	0.089	0
3	NDUFA6	0	0.673936956	0.853	0.409	0
3	PRDX6	0	0.671821065	0.878	0.444	0
3	PLA2G10	0	0.669538383	0.537	0.092	0
3	SERF2	0	0.66869668	0.995	0.946	0
3	SELENOW	0	0.660251856	0.897	0.446	0
3	GGH	0	0.659384422	0.674	0.2	0
3	LSR	0	0.658100472	0.83	0.311	0
3	NDUFV1	0	0.653900913	0.8	0.33	0
3	PDLIM1	0	0.653885839	0.845	0.339	0
3	UGT2A3	0	0.653004238	0.517	0.039	0
3	NDUFA2	0	0.652830091	0.894	0.461	0
3	GPR160	0	0.651489685	0.727	0.239	0
3	PPDPF	0	0.649596499	0.982	0.705	0
3	ENTPD5	0	0.644659723	0.565	0.112	0
3	LDLR	0	0.643462927	0.538	0.162	0
3	NDUFS3	0	0.639393435	0.782	0.319	0
3	BOLA3	0	0.63928184	0.719	0.243	0
3	DSTN	0	0.635704952	0.934	0.498	0
3	SIAE	0	0.635152718	0.56	0.106	0
3	MCRIP2	0	0.634707038	0.755	0.275	0
3	NDRG2	0	0.633096956	0.62	0.153	0
3	TMEM106C	0	0.632924302	0.777	0.287	0
3	TM9SF3	0	0.630454078	0.846	0.364	0
3	VIL1	0	0.628450612	0.716	0.225	0
3	UGDH	0	0.626480762	0.671	0.19	0
3	FAM120A	0	0.625594167	0.797	0.324	0
3	TSPAN1	0	0.624614048	0.797	0.262	0
3	MRPL23	0	0.623899315	0.772	0.295	0
3	LIPH	0	0.622215672	0.622	0.174	0
3	TUFM	0	0.621685514	0.894	0.49	0
3	GFPT1	0	0.620592195	0.732	0.252	0
3	AP1M2	0	0.619683214	0.67	0.202	0
3	NDUFA13	0	0.617357985	0.956	0.679	0
3	CCL15	0	0.613635419	0.581	0.129	0
3	ACADVL	0	0.612259212	0.846	0.376	0
3	AKR1C3	0	0.611122732	0.595	0.153	0
3	PTPRF	0	0.610435036	0.717	0.226	0
3	CCL28	0	0.609655937	0.555	0.123	0
3	TSPAN6	0	0.60856929	0.648	0.179	0
3	MGAT4B	0	0.607839864	0.641	0.196	0
3	EPHX2	0	0.605702589	0.585	0.116	0
3	TCEAL9	0	0.605091317	0.626	0.165	0
3	ROMO1	0	0.60349736	0.915	0.498	0
3	UQCRC2	0	0.603482796	0.863	0.439	0
3	MECOM	0	0.602906932	0.575	0.131	0
3	H1F0	0	0.601869522	0.682	0.226	0
3	TCIM	0	0.601153812	0.412	0.108	0
3	PRDX2	0	0.597864964	0.881	0.452	0
3	CKMT1B	0	0.59766659	0.534	0.11	0
3	TMEM59	0	0.597287313	0.926	0.678	0
3	ST14	0	0.596034264	0.833	0.303	0
3	PHB	0	0.595779579	0.833	0.381	0
3	RAB25	0	0.591426539	0.763	0.251	0
3	TMED3	0	0.589727245	0.741	0.283	0
3	SLC35A3	0	0.588833702	0.745	0.261	0
3	LAMTOR4	0	0.588473601	0.93	0.576	0
3	TPM1	0	0.583827272	0.918	0.354	0
3	CD63	0	0.581432666	0.964	0.686	0
3	DNPH1	0	0.579034292	0.813	0.338	0
3	PPP1R14D	0	0.576088106	0.632	0.166	0
3	C19orf70	0	0.573699065	0.863	0.426	0
3	NBL1	0	0.57281881	0.832	0.311	0
3	C9orf152	0	0.571383497	0.583	0.146	0
3	C1QBP	0	0.568348719	0.836	0.405	0
3	FAM177A1	0	0.567910618	0.83	0.364	0
3	LPP	0	0.567089063	0.774	0.308	0
3	IER2	0	0.565994414	0.94	0.653	0
3	HADH	0	0.564975681	0.653	0.214	0
3	CD151	0	0.563689615	0.842	0.356	0
3	HIGD1A	0	0.560276183	0.748	0.302	0
3	LAD1	0	0.559068789	0.632	0.186	0
3	TSPAN13	0	0.558902081	0.761	0.289	0
3	H2AFJ	0	0.556429369	0.838	0.365	0
3	ADIRF	0	0.555640385	0.593	0.146	0
3	CLDN8	0	0.554393415	0.381	0.014	0
3	GOLIM4	0	0.552542846	0.807	0.291	0
3	RHBDL2	0	0.552309501	0.505	0.095	0
3	ANXA2	0	0.551824225	0.931	0.51	0
3	PRSS8	0	0.550980926	0.682	0.206	0
3	FABP2	0	0.548745504	0.505	0.102	0
3	MRPS33	0	0.548009473	0.794	0.333	0
3	AKAP1	0	0.547302866	0.628	0.196	0
3	SLC28A2	0	0.544826079	0.406	0.024	0
3	ETFB	0	0.543531132	0.842	0.408	0
3	AC254629.1	0	0.543291043	0.416	0.071	0
3	TMSB10	0	0.542426282	0.998	0.974	0
3	MLXIP	0	0.542217958	0.744	0.278	0
3	EHF	0	0.541823385	0.615	0.193	0
3	QSOX1	0	0.540552478	0.663	0.202	0
3	NDUFA10	0	0.540265787	0.783	0.326	0
3	ERN2	0	0.539465276	0.535	0.121	0
3	GPT	0	0.539394529	0.422	0.05	0
3	TRIM2	0	0.538505938	0.667	0.215	0
3	ABHD11	0	0.537222547	0.668	0.228	0
3	CDHR5	0	0.534663114	0.591	0.13	0
3	CTNND1	0	0.533476451	0.697	0.245	0
3	DDAH1	0	0.533285045	0.586	0.157	0
3	PAPSS2	0	0.532325914	0.496	0.116	0
3	RAB13	0	0.532262714	0.664	0.221	0
3	SPINT1-AS1	0	0.531033645	0.608	0.171	0
3	SCP2	0	0.52971485	0.895	0.519	0
3	HNF4A	0	0.52950733	0.533	0.163	0
3	ISOC2	0	0.52579966	0.676	0.25	0
3	NDUFS4	0	0.520178121	0.78	0.319	0
3	CHP1	0	0.519418086	0.728	0.304	0
3	ARF4	0	0.518223789	0.806	0.377	0
3	CDH1	0	0.516797113	0.702	0.244	0
3	PLCE1	0	0.516103861	0.482	0.075	0
3	CTTN	0	0.515783945	0.672	0.239	0
3	ZG16B	0	0.51504094	0.564	0.175	0
3	DMAC1	0	0.514341473	0.772	0.331	0
3	MTUS1	0	0.513479595	0.493	0.102	0
3	CENPX	0	0.512535254	0.695	0.304	0
3	PON2	0	0.510483017	0.627	0.208	0
3	ESRP1	0	0.510287381	0.574	0.166	0
3	NDUFS8	0	0.510132962	0.854	0.443	0
3	ACVRL1	0	0.509620133	0.474	0.091	0
3	GMNN	0	0.508475361	0.496	0.152	0
3	RAB11FIP1	0	0.507945719	0.79	0.352	0
3	ECHS1	0	0.507903037	0.807	0.371	0
3	PPP1R12B	0	0.507362755	0.52	0.103	0
3	CDKN2B-AS1	0	0.505917308	0.286	0.033	0
3	S100A13	0	0.505835623	0.672	0.219	0
3	IGFBP4	0	0.504850345	0.625	0.175	0
3	SEMA4G	0	0.503850451	0.432	0.066	0
3	IDH1	0	0.502245069	0.66	0.228	0
3	CLTB	0	0.501609685	0.844	0.418	0
3	GPRC5A	0	0.500499263	0.621	0.206	0
3	EFNA1	0	0.500315601	0.515	0.155	0
3	MPC1	0	0.499349005	0.725	0.311	0
3	CCDC47	0	0.49874983	0.685	0.251	0
3	MDH2	0	0.498620917	0.855	0.441	0
3	GNA11	0	0.496508588	0.491	0.117	0
3	CLMN	0	0.495572123	0.527	0.131	0
3	NDUFB6	0	0.494907834	0.782	0.345	0
3	ST6GALNAC1	0	0.494286661	0.629	0.152	0
3	PHPT1	0	0.493070052	0.874	0.442	0
3	TMPRSS2	0	0.491927327	0.604	0.178	0
3	LGR4	0	0.489293116	0.5	0.121	0
3	LIMK2	0	0.488567057	0.508	0.113	0
3	GLRX5	0	0.486980558	0.704	0.271	0
3	ERBB2	0	0.486253742	0.551	0.158	0
3	NEO1	0	0.485985804	0.512	0.11	0
3	VMP1	0	0.484890861	0.885	0.457	0
3	CMTM4	0	0.483200133	0.471	0.115	0
3	CPM	0	0.482847715	0.461	0.058	0
3	BICDL2	0	0.482823454	0.575	0.179	0
3	EMP2	0	0.482494815	0.631	0.217	0
3	ABO	0	0.482364075	0.536	0.127	0
3	ALKBH7	0	0.481771768	0.787	0.355	0
3	MYO1A	0	0.481366981	0.436	0.071	0
3	GAPDH	0	0.481357379	0.992	0.902	0
3	SERINC5	0	0.480763561	0.693	0.25	0
3	YBX3	0	0.480716855	0.797	0.313	0
3	EI24	0	0.48046375	0.764	0.312	0
3	MARCKSL1	0	0.480155455	0.895	0.407	0
3	SDHA	0	0.479741073	0.718	0.288	0
3	BAG1	0	0.479658544	0.789	0.345	0
3	MRPL27	0	0.478950828	0.742	0.293	0
3	SLC22A18AS	0	0.477013337	0.4	0.059	0
3	HOOK1	0	0.476459159	0.535	0.142	0
3	CTBP2	0	0.474722742	0.63	0.218	0
3	PDHA1	0	0.472734988	0.67	0.247	0
3	PLEKHJ1	0	0.470432736	0.786	0.344	0
3	GPA33	0	0.470353158	0.614	0.188	0
3	GNAQ	0	0.469825799	0.635	0.211	0
3	CANT1	0	0.46941576	0.623	0.201	0
3	ANG	0	0.469266071	0.559	0.163	0
3	RARRES1	0	0.469217889	0.484	0.094	0
3	AFDN	0	0.469139355	0.609	0.208	0
3	MYO1D	0	0.468839036	0.524	0.151	0
3	PLPP2	0	0.468313932	0.668	0.224	0
3	TMEM45B	0	0.468100577	0.627	0.196	0
3	CST3	0	0.4664153	0.98	0.465	0
3	MIDN	0	0.465797019	0.703	0.311	0
3	TMC5	0	0.465004597	0.662	0.229	0
3	DCTPP1	0	0.463718885	0.694	0.275	0
3	PAWR	0	0.463381285	0.68	0.246	0
3	NDUFA12	0	0.463291581	0.831	0.415	0
3	NOX1	0	0.462640404	0.472	0.099	0
3	TLCD2	0	0.462416362	0.416	0.069	0
3	NAPRT	0	0.462412762	0.647	0.239	0
3	SH3BGRL2	0	0.462002711	0.542	0.161	0
3	MVP	0	0.461664494	0.743	0.319	0
3	MTCH2	0	0.46160428	0.735	0.302	0
3	RAB32	0	0.461422906	0.583	0.156	0
3	UQCRB	0	0.461081	0.97	0.862	0
3	SPTBN1	0	0.460860403	0.718	0.269	0
3	AFG3L2	0	0.460706279	0.621	0.201	0
3	TMC4	0	0.45990546	0.532	0.158	0
3	PYCARD	0	0.459481033	0.791	0.369	0
3	CPT1A	0	0.457201778	0.52	0.14	0
3	PCBD1	0	0.456515216	0.772	0.306	0
3	ESRRA	0	0.456320928	0.599	0.203	0
3	SNHG18	0	0.456212732	0.528	0.154	0
3	MFSD4A	0	0.454398008	0.38	0.03	0
3	11-Sep	0	0.454089305	0.629	0.219	0
3	CMAS	0	0.453656109	0.689	0.26	0
3	JUP	0	0.45099865	0.637	0.218	0
3	FUCA1	0	0.450897728	0.626	0.219	0
3	CHPT1	0	0.450012688	0.713	0.28	0
3	TP53I11	0	0.449031938	0.496	0.122	0
3	BDH1	0	0.448659518	0.5	0.122	0
3	SLC22A18	0	0.448622341	0.58	0.192	0
3	STOML2	0	0.447225395	0.756	0.338	0
3	BRI3	0	0.446054631	0.775	0.318	0
3	CLINT1	0	0.444863944	0.673	0.257	0
3	MAP2K6	0	0.444391177	0.543	0.154	0
3	GLUL	0	0.443411558	0.747	0.297	0
3	TIMM8B	0	0.443279632	0.804	0.373	0
3	CLTC	0	0.4427442	0.708	0.283	0
3	GIPC2	0	0.442516333	0.463	0.106	0
3	MAPK13	0	0.442491375	0.632	0.228	0
3	NRIP1	0	0.440710465	0.54	0.15	0
3	PLCB4	0	0.440480483	0.488	0.157	0
3	CREB3L1	0	0.440356467	0.53	0.139	0
3	SHROOM3	0	0.440013714	0.538	0.171	0
3	TMEM30B	0	0.439965769	0.483	0.117	0
3	ECI1	0	0.438929257	0.574	0.208	0
3	IRF2BP2	0	0.438719156	0.785	0.338	0
3	AHCYL2	0	0.438592835	0.42	0.07	0
3	FCGRT	0	0.437592335	0.806	0.348	0
3	DSC2	0	0.437267564	0.623	0.215	0
3	CRACR2B	0	0.4353037	0.552	0.168	0
3	PDXDC1	0	0.434418092	0.645	0.243	0
3	NR2F6	0	0.433822742	0.526	0.155	0
3	CCND1	0	0.432341602	0.593	0.19	0
3	TSPAN3	0	0.431798947	0.757	0.311	0
3	HDLBP	0	0.431464889	0.753	0.333	0
3	PKP3	0	0.430274262	0.608	0.212	0
3	PTRHD1	0	0.429993869	0.7	0.29	0
3	RETREG1	0	0.429763187	0.538	0.175	0
3	FZD5	0	0.429337331	0.467	0.108	0
3	GPI	0	0.428067348	0.708	0.285	0
3	GOLGB1	0	0.42786466	0.737	0.336	0
3	NHSL1	0	0.427757717	0.433	0.1	0
3	SELENOS	0	0.427405034	0.83	0.422	0
3	NFIB	0	0.427343716	0.52	0.16	0
3	USH1C	0	0.427272303	0.595	0.206	0
3	CAPN5	0	0.426924742	0.46	0.116	0
3	NDUFA9	0	0.426289166	0.686	0.289	0
3	HEBP2	0	0.426205343	0.773	0.341	0
3	IDH2	0	0.426186178	0.814	0.401	0
3	TNFRSF11A	0	0.425786484	0.45	0.095	0
3	MRPS25	0	0.425586773	0.648	0.233	0
3	MUC20-OT1	0	0.424782721	0.718	0.292	0
3	SLC39A8	0	0.424366117	0.537	0.16	0
3	SNX7	0	0.42426687	0.51	0.152	0
3	MKNK2	0	0.424071798	0.586	0.221	0
3	USP53	0	0.423791481	0.576	0.185	0
3	BCL2L15	0	0.423668353	0.497	0.151	0
3	AKR7A3	0	0.42330878	0.417	0.118	0
3	EPB41L4B	0	0.422116064	0.442	0.111	0
3	NFKBIZ	0	0.421282319	0.602	0.24	0
3	SPINT1	0	0.421218976	0.706	0.256	0
3	MAP3K13	0	0.420648929	0.657	0.249	0
3	WASL	0	0.420168577	0.58	0.19	0
3	MYO1C	0	0.419964098	0.545	0.176	0
3	ZBTB7A	0	0.419847252	0.724	0.314	0
3	ALDH2	0	0.419420494	0.745	0.298	0
3	ARHGAP44	0	0.418181518	0.376	0.048	0
3	ACO2	0	0.417985124	0.642	0.246	0
3	SMAGP	0	0.416209492	0.657	0.233	0
3	DENND2A	0	0.415761384	0.397	0.055	0
3	PLS1	0	0.415589426	0.578	0.192	0
3	PGM1	0	0.415133355	0.54	0.155	0
3	TOMM40	0	0.414800803	0.606	0.228	0
3	SEMA6A	0	0.414673544	0.407	0.061	0
3	AKR7A2	0	0.412731829	0.655	0.257	0
3	NDUFA7	0	0.412601211	0.689	0.292	0
3	MRPL14	0	0.41076987	0.791	0.353	0
3	NDUFS2	0	0.409560314	0.719	0.319	0
3	IGF2BP2	0	0.409518956	0.479	0.13	0
3	PPA2	0	0.408881774	0.703	0.297	0
3	HEPH	0	0.408586713	0.516	0.161	0
3	CHMP3	0	0.407973094	0.745	0.331	0
3	FAM3C	0	0.407372338	0.713	0.312	0
3	PYGB	0	0.407199377	0.539	0.175	0
3	MRPS18A	0	0.407030828	0.625	0.227	0
3	PLGRKT	0	0.406738664	0.658	0.259	0
3	SPAG16	0	0.406175091	0.511	0.127	0
3	CAMTA1	0	0.403792797	0.79	0.364	0
3	SOX9	0	0.403736032	0.573	0.199	0
3	EPN1	0	0.40163841	0.654	0.249	0
3	RAPGEFL1	0	0.401485565	0.384	0.07	0
3	HIBCH	0	0.400993573	0.591	0.179	0
3	REPIN1	0	0.400382455	0.67	0.256	0
3	PRADC1	0	0.399605568	0.472	0.119	0
3	EXPH5	0	0.398497139	0.388	0.089	0
3	NDUFA8	0	0.398230797	0.682	0.287	0
3	MUC3A	0	0.397747479	0.542	0.17	0
3	QPRT	0	0.397573625	0.612	0.205	0
3	PID1	0	0.397566499	0.413	0.087	0
3	SYT13	0	0.397351141	0.388	0.05	0
3	KIAA1522	0	0.397075035	0.472	0.136	0
3	KIF1C	0	0.396537236	0.503	0.149	0
3	BAD	0	0.396486742	0.652	0.261	0
3	PTMS	0	0.396410359	0.723	0.307	0
3	GJB1	0	0.396075526	0.455	0.126	0
3	FAAH	0	0.395640216	0.426	0.11	0
3	BMP2	0	0.395374855	0.321	0.046	0
3	NIPAL1	0	0.395033868	0.412	0.097	0
3	FRYL	0	0.394891765	0.667	0.252	0
3	RPN1	0	0.394404687	0.743	0.339	0
3	TPD52	0	0.394225296	0.844	0.416	0
3	NEDD4L	0	0.394161192	0.505	0.137	0
3	NDUFV3	0	0.394004827	0.664	0.256	0
3	ACAT1	0	0.393269667	0.616	0.225	0
3	RAB40B	0	0.392618744	0.476	0.131	0
3	LRRC59	0	0.392504323	0.638	0.251	0
3	HK2	0	0.392290328	0.433	0.109	0
3	DGAT1	0	0.391777691	0.498	0.154	0
3	MYB	0	0.390310306	0.486	0.145	0
3	NDUFS1	0	0.389995217	0.562	0.201	0
3	UBAC1	0	0.389941675	0.5	0.143	0
3	EPS8	0	0.388687812	0.624	0.224	0
3	HOOK2	0	0.388674357	0.57	0.216	0
3	GGCT	0	0.388671437	0.66	0.265	0
3	PDZK1IP1	0	0.386683565	0.603	0.198	0
3	GOT1	0	0.385563058	0.465	0.131	0
3	SDC1	0	0.384493784	0.553	0.209	0
3	CERS6	0	0.383372722	0.564	0.199	0
3	FBXO25	0	0.383008615	0.563	0.169	0
3	PPP1R16A	0	0.382890909	0.536	0.189	0
3	LRRC19	0	0.382449659	0.371	0.065	0
3	PRR15L	0	0.382326187	0.553	0.188	0
3	MIR194-2HG	0	0.381848324	0.373	0.103	0
3	PIGZ	0	0.381564937	0.393	0.098	0
3	NECTIN3	0	0.381503615	0.423	0.094	0
3	HINT2	0	0.381067135	0.705	0.3	0
3	TMEM171	0	0.3806198	0.39	0.066	0
3	TP53I3	0	0.37915753	0.465	0.147	0
3	TLN2	0	0.377604294	0.359	0.081	0
3	NARS	0	0.376046221	0.716	0.298	0
3	ACSS2	0	0.374851387	0.446	0.12	0
3	LPCAT4	0	0.374478129	0.477	0.129	0
3	SDHB	0	0.373526174	0.66	0.293	0
3	CCDC14	0	0.372075185	0.649	0.259	0
3	HNMT	0	0.371644992	0.576	0.204	0
3	BRI3BP	0	0.371636461	0.533	0.18	0
3	CES3	0	0.370903851	0.366	0.067	0
3	GSS	0	0.370386635	0.51	0.169	0
3	CDS1	0	0.369979163	0.438	0.127	0
3	AK3	0	0.369026793	0.678	0.283	0
3	HOXB7	0	0.367905938	0.525	0.19	0
3	PTPRK	0	0.367770055	0.474	0.151	0
3	SLC9A2	0	0.367365435	0.381	0.069	0
3	TMPRSS4	0	0.367161538	0.454	0.146	0
3	FH	0	0.366098586	0.498	0.165	0
3	LRIG3	0	0.365711736	0.352	0.065	0
3	GALE	0	0.364345669	0.528	0.194	0
3	IFT172	0	0.363611134	0.496	0.171	0
3	ACOT13	0	0.363496625	0.587	0.213	0
3	NEU4	0	0.363114479	0.353	0.043	0
3	FAM129B	0	0.362887738	0.431	0.131	0
3	ITGA3	0	0.361790261	0.362	0.073	0
3	DDR1	0	0.361710862	0.528	0.182	0
3	PLBD1	0	0.36150199	0.589	0.212	0
3	QARS	0	0.361217955	0.715	0.316	0
3	MYO10	0	0.361174179	0.503	0.172	0
3	GTF3C6	0	0.360933886	0.755	0.341	0
3	INSR	0	0.360514746	0.483	0.173	0
3	OAF	0	0.360426552	0.425	0.123	0
3	SOD3	0	0.360378014	0.52	0.141	0
3	SH3RF1	0	0.36001967	0.427	0.114	0
3	CLUH	0	0.359749883	0.392	0.092	0
3	VDR	0	0.359484332	0.39	0.103	0
3	MSRB2	0	0.359027107	0.655	0.259	0
3	EPS8L3	0	0.358963991	0.5	0.172	0
3	SLC44A3	0	0.358798191	0.449	0.141	0
3	SVIL	0	0.358253207	0.436	0.129	0
3	UQCC3	0	0.357514683	0.646	0.262	0
3	TTC39A	0	0.356854975	0.36	0.079	0
3	GALNT12	0	0.35665357	0.415	0.104	0
3	DHRS4L2	0	0.356565781	0.58	0.199	0
3	ADI1	0	0.356467016	0.711	0.311	0
3	ZNF703	0	0.356396211	0.53	0.19	0
3	CTNNA1	0	0.355789124	0.684	0.291	0
3	TSC22D1	0	0.355324847	0.767	0.301	0
3	KIF13A	0	0.354722074	0.391	0.107	0
3	ADGRA3	0	0.354597491	0.356	0.08	0
3	LTBR	0	0.354372326	0.456	0.163	0
3	GNG12	0	0.353767848	0.483	0.165	0
3	CKAP4	0	0.353660243	0.538	0.194	0
3	ETFA	0	0.353455508	0.747	0.354	0
3	SYNJ2BP	0	0.353403079	0.61	0.223	0
3	FKBP4	0	0.353209093	0.578	0.222	0
3	TRPM4	0	0.353188599	0.527	0.18	0
3	MRPS12	0	0.353176162	0.703	0.297	0
3	EBP	0	0.353118354	0.684	0.283	0
3	GALNT7	0	0.352402527	0.52	0.185	0
3	WLS	0	0.35217492	0.399	0.098	0
3	ILVBL	0	0.351653205	0.502	0.16	0
3	SSFA2	0	0.351589164	0.518	0.181	0
3	SDC4	0	0.350941156	0.536	0.182	0
3	KCNN4	0	0.35037888	0.5	0.177	0
3	YBX1	1.49E-306	0.500423483	0.973	0.838	3.33E-302
3	CHMP4B	6.86E-306	0.366594462	0.83	0.397	1.54E-301
3	ACTN4	1.33E-305	0.405077093	0.832	0.407	2.97E-301
3	NEAT1	6.32E-305	0.402468563	0.984	0.761	1.42E-300
3	PRDX3	1.15E-304	0.364715457	0.741	0.355	2.58E-300
3	NDUFS5	2.66E-300	0.527540775	0.938	0.58	5.96E-296
3	GOLGA4	1.57E-295	0.363294026	0.805	0.401	3.52E-291
3	LSM4	2.78E-294	0.415908752	0.796	0.395	6.23E-290
3	HSPD1	1.43E-292	0.477260928	0.856	0.459	3.19E-288
3	RAB11A	2.92E-290	0.386757695	0.815	0.402	6.53E-286
3	NDUFB4	4.84E-290	0.505383474	0.901	0.522	1.08E-285
3	ATP5MG	1.06E-287	0.442897504	0.975	0.847	2.38E-283
3	ATP5MF	1.26E-284	0.541115796	0.934	0.621	2.82E-280
3	HSBP1	3.02E-284	0.384777786	0.847	0.425	6.77E-280
3	RPS4Y1	1.13E-281	0.489226986	0.862	0.441	2.52E-277
3	MT-ND6	6.83E-281	0.405180288	0.746	0.368	1.53E-276
3	NDUFV2	1.61E-278	0.418701445	0.846	0.454	3.61E-274
3	JUN	8.66E-278	0.500590794	0.959	0.69	1.94E-273
3	PEBP1	1.94E-277	0.498932022	0.906	0.535	4.35E-273
3	SLC25A3	5.99E-275	0.532001107	0.921	0.605	1.34E-270
3	COX14	2.39E-272	0.357916844	0.801	0.415	5.36E-268
3	FKBP2	1.39E-269	0.413791081	0.893	0.493	3.11E-265
3	RPLP0	6.77E-268	0.45245506	0.989	0.928	1.52E-263
3	BLOC1S1	8.33E-268	0.438593276	0.914	0.557	1.87E-263
3	IMPDH2	1.53E-267	0.351264923	0.693	0.321	3.42E-263
3	NDUFC2	8.31E-266	0.441353488	0.877	0.481	1.86E-261
3	ZNHIT1	3.31E-259	0.385099226	0.861	0.461	7.42E-255
3	CLTA	1.84E-254	0.399107254	0.873	0.464	4.13E-250
3	P4HB	9.43E-253	0.431376474	0.887	0.497	2.11E-248
3	EIF3K	4.47E-251	0.473975597	0.926	0.677	1.00E-246
3	KDELR2	5.24E-249	0.386080897	0.874	0.465	1.17E-244
3	TPI1	7.89E-243	0.420387678	0.954	0.687	1.77E-238
3	ERGIC3	2.66E-240	0.38624133	0.836	0.44	5.97E-236
3	NDUFB5	6.72E-240	0.363266114	0.818	0.44	1.51E-235
3	BTG2	5.50E-239	0.524495319	0.845	0.529	1.23E-234
3	BSG	6.28E-234	0.382901192	0.905	0.531	1.41E-229
3	YWHAE	1.26E-231	0.42657163	0.89	0.509	2.83E-227
3	GNG5	2.03E-230	0.393441851	0.889	0.514	4.55E-226
3	FOSB	5.50E-228	0.367846297	0.877	0.547	1.23E-223
3	GHITM	3.72E-224	0.37809684	0.848	0.496	8.34E-220
3	RND3	2.36E-222	0.45704248	0.35	0.135	5.30E-218
3	MZT2B	6.68E-211	0.442736437	0.914	0.575	1.50E-206
3	NDUFB11	2.92E-195	0.388331892	0.903	0.576	6.55E-191
3	CHCHD2	2.48E-191	0.383329638	0.957	0.753	5.56E-187
3	ELOB	9.05E-187	0.364591153	0.965	0.742	2.03E-182
3	SLC25A6	2.20E-156	0.360384419	0.964	0.819	4.93E-152
3	TUBA1B	3.86E-142	0.459993809	0.861	0.553	8.64E-138
3	HIST1H4C	1.81E-50	0.407964607	0.702	0.458	4.06E-46
4	S100A9	0	5.634019636	0.719	0.072	0
4	S100A8	0	5.512994765	0.627	0.04	0
4	LYZ	0	4.575926109	0.926	0.265	0
4	CXCL8	0	4.123006364	0.374	0.064	0
4	AIF1	0	3.91184336	0.89	0.027	0
4	TYROBP	0	3.911405318	0.97	0.109	0
4	FCN1	0	3.797120919	0.68	0.01	0
4	TIMP1	0	3.743935123	0.776	0.33	0
4	MNDA	0	3.582815083	0.78	0.023	0
4	FCER1G	0	3.489319963	0.943	0.105	0
4	IL1B	0	3.394981027	0.42	0.024	0
4	MS4A6A	0	3.348752506	0.784	0.009	0
4	LST1	0	3.324951614	0.871	0.051	0
4	C1QA	0	3.262537812	0.311	0.014	0
4	CD14	0	3.234321154	0.723	0.037	0
4	S100A12	0	3.080615724	0.391	0.005	0
4	C1QB	0	3.056754533	0.256	0.011	0
4	CTSS	0	3.024097356	0.942	0.53	0
4	VCAN	0	2.984860048	0.562	0.014	0
4	CST3	0	2.90459575	0.955	0.475	0
4	HLA-DRA	0	2.851377402	0.968	0.388	0
4	HLA-DRB1	0	2.811842624	0.918	0.387	0
4	SRGN	0	2.785899047	0.978	0.444	0
4	TYMP	0	2.745218905	0.87	0.263	0
4	PSAP	0	2.715479658	0.939	0.528	0
4	S100A4	0	2.666110082	0.921	0.475	0
4	CSTA	0	2.64265727	0.685	0.009	0
4	NAMPT	0	2.639265071	0.721	0.268	0
4	LGALS1	0	2.619398679	0.919	0.297	0
4	C1QC	0	2.610362524	0.248	0.006	0
4	FTL	0	2.593143293	0.997	0.952	0
4	AC020656.1	0	2.57219365	0.49	0.082	0
4	SOD2	0	2.528532539	0.627	0.272	0
4	HLA-DPA1	0	2.521662913	0.815	0.314	0
4	HLA-DPB1	0	2.504814893	0.833	0.337	0
4	AP1S2	0	2.448990684	0.772	0.143	0
4	G0S2	0	2.406303095	0.218	0.047	0
4	FGL2	0	2.364670016	0.732	0.046	0
4	SAT1	0	2.34595399	0.962	0.705	0
4	NPC2	0	2.321389149	0.889	0.47	0
4	CYBB	0	2.31094987	0.717	0.049	0
4	RGS2	0	2.310191704	0.753	0.206	0
4	CPVL	0	2.259012165	0.612	0.013	0
4	VIM	0	2.251862181	0.938	0.382	0
4	PLAUR	0	2.193166042	0.557	0.118	0
4	CTSB	0	2.162323503	0.718	0.33	0
4	NFKBIA	0	2.153609804	0.703	0.424	0
4	BCL2A1	0	2.137973023	0.498	0.094	0
4	CD68	0	2.134496467	0.663	0.108	0
4	IFI30	0	2.11971357	0.616	0.038	0
4	MS4A7	0	2.071937686	0.605	0.012	0
4	RETN	0	2.062760974	0.464	0.003	0
4	EMP3	0	2.061539521	0.828	0.275	0
4	CFP	0	2.052922718	0.586	0.004	0
4	IL1RN	0	2.049169539	0.239	0.017	0
4	CCL3	0	2.015533364	0.267	0.059	0
4	SPI1	0	2.002686834	0.694	0.04	0
4	GRN	0	1.974872675	0.836	0.421	0
4	PTGS2	0	1.952335582	0.287	0.013	0
4	C1orf162	0	1.928275437	0.663	0.055	0
4	FTH1	0	1.924969985	0.999	0.976	0
4	ANXA1	0	1.89797764	0.785	0.22	0
4	CEBPB	0	1.895989131	0.73	0.365	0
4	CLEC10A	0	1.895656334	0.363	0.003	0
4	CD74	0	1.89239611	0.955	0.627	0
4	ITGB2	0	1.862468084	0.728	0.126	0
4	IGSF6	0	1.850027687	0.56	0.006	0
4	CLEC12A	0	1.842126997	0.504	0.006	0
4	HLA-DQA1	0	1.807027586	0.489	0.138	0
4	COTL1	0	1.801597393	0.842	0.468	0
4	SAMHD1	0	1.79115841	0.707	0.13	0
4	HLA-DQB1	0	1.780847127	0.668	0.221	0
4	CLEC7A	0	1.779307462	0.564	0.008	0
4	TNFSF13B	0	1.742897784	0.589	0.033	0
[truncated: 11,453 more rows]
