# Supplementary material for: Comprehensive circular RNA profiling provides insight into colorectal cancer pathogenesis and reveals diagnostically relevant biomarkers
Source: Clin Transl Med. 2024 Oct 13;14(10):e70049. doi: 10.1002/ctm2.70049 (PMC11471576; doi:10.1002/ctm2.70049)
Supplement: Supplementary file 9 — Supporting information [file CTM2-14-e70049-s002.csv]

Table S7 qRT-PCR primers used in this study.
hsa_circ_0019223-F	TGGTCCCTTACTGCCTTGTG
hsa_circ_0019223-R	TTACTCGGGATTGCACTCTG
hsa_circ_0001461-F	GAATGAGAACCTGCACCCAC
hsa_circ_0001461-R	CCCATTGCTTAACTGTCGGG
hsa_circ_0000110-F	GAAGATTGTATGCAGGCCCA
hsa_circ_0000110-R	ATGTTCCACCCCATTCCAGT
hsa_circ_0073244-F	CTCCAGCATCTTCAGAACGC
hsa_circ_0073244-R	CCTCTTGGCTCCTTGGGTAA
hsa_circ_0001900-F	CAATGGTGGATGCCCTGATG
hsa_circ_0001900-R	TAACAGGCGGCTTAATGTGC
hsa_circ_0000467-F	GCCCGTAATTGTAACCCCAC
hsa_circ_0000467-R	TGGGTCAGAGTTAATGGCTTCT
hsa_circ_0087960-F	CCACCTACAACCACAGAGCT
hsa_circ_0087960-R	AGCTGTGTACCTGATGCTGT
hsa_circ_0001663-F	TTGAACACCTGAAGCTCCCC
hsa_circ_0001663-R	GGTTCCATCTTGAGCTACACC
PLCE1-F	GGTCCCTTACTGCCTTGTGG
PLCE1-R	GGAGCTTGGTGAGGAAATGGA
PTPN22-F	CACACTCTCCAAGCAGACTC
PTPN22-R	GCAGGGTGCAAAACTAGCTC
SKA3-F	ACCTACATTCTGTACTCCTGGT
SKA3-R	TTCCGGAGGTGTAGGTGTTCT
TMEM181-F	GCCTTCTCCCGGTTGGAAAT
TMEM181-R	GATGCCCCAGTCTCTCATGG
CAMSAP1-F	CAGACCGAGACTGGGAGACC
CAMSAP1-R	CCAGGCAGCAATGGGATATGG
FAT1-F	TGCACACATCGAAGAGTCGG
FAT1-R	GAGGAACACGGATTGACGCT
LPAR1-F	TTGGCTATGTTCGCCAGAGG
LPAR1-R	TCCAGGAGTCCAGCAGATGA
EDIL3-F	GAGTGCCCAGGCGAATTTATG
EDIL3-R	TGGAGTCCAAAAAGAGCTCGG
actin-F	AAAGACCTGTACGCCAACAC
actin-R	GTCATACTCCTGCTTGCTGAT
ABCE1-F	TGAGCAAAGACTGATGGCAG
ABCE1-R	CCAAAAGGGTTTGAGGACTGTTT
OSBPL3-F	TAGGCCAGACCAGAGGTTTCT
OSBPL3-R	GCTCACCCAAGAGTCATCGT
RNF103-F	CTGGCTGGTTCAGGTCATAGC
RNF103-R	CCAGCCTCTTCTCCTGCAATA
FABP4-F	TAAACTGGTGGTGGAATGCGT
FABP4-R	CAATGCGAACTTCAGTCCAGG
