# Supplementary material for: Comprehensive circular RNA profiling provides insight into colorectal cancer pathogenesis and reveals diagnostically relevant biomarkers
Source: Clin Transl Med. 2024 Oct 13;14(10):e70049. doi: 10.1002/ctm2.70049 (PMC11471576; doi:10.1002/ctm2.70049)
Supplement: Supplementary file 10 — Supporting information [file CTM2-14-e70049-s003.xlsx]

## Sheet: Sheet1
Table S8 siRNA sequence used in this study.
siRNA	sense（5'-3'）	antisense（5'-3'）
circ1461-1	GAAGAGACAGAUUCCCGACATT	UGUCGGGAAUCUGUCUCUUCTT
circ1461-2	UGAAGAGACAGAUUCCCGACTT	GUCGGGAAUCUGUCUCUUCATT
circ7960-1	ACAGCCCCAGGUGGACGUCUTT	AGACGUCCACCUGGGGCUGUTT
circ7960-2	CAGCCCCAGGUGGACGUCUGTT	CAGACGUCCACCUGGGGCUGTT
circ9223-1	GUGGUAUCCUGAAACAGGAATT	UUCCUGUUUCAGGAUACCACTT
circ9223-2	UGGUAUCCUGAAACAGGAAUTT	AUUCCUGUUUCAGGAUACCATT
